# Supplementary material for: A genome-wide CRISPR screen identifies GRA38 as a key regulator of lipid homeostasis during Toxoplasma gondii adaptation to lipid-rich conditions
Source: Nat Commun. 2025 Dec 17;16:11177. doi: 10.1038/s41467-025-66137-5 (PMC12711892; doi:10.1038/s41467-025-66137-5)
Supplement: Supplementary file 3 — Supplementary Data 1 [file 41467_2025_66137_MOESM3_ESM.xlsx]

## Sheet: HFFs10%vs1%FBS_lipids
identifier	Splash	Annotation	assay	Species	InChIKey	m/z	RT	HFFs-1 1% FBS	HFFs-2 1% FBS	HFFs-3 1% FBS	HFFs-1 10% FBS	HFFs-2 10% FBS	HFFs-3 10% FBS		T-test	L2FC (1%vs10%)
0.26_343.23	splash10-000x-3977000000-6711049caa3e9fbb0ed5	16(17)-EpDPE	negLipids	[M-H]-	BCTXZWCPBLWCRV-UHFFFAOYSA-N	343.228	0.263	792003	776501	711857	905202	1141672	1023139		0.0481324	-0.428983
0.64_400.34	splash10-0udr-9000800000-2fac5f997031380deba6	acylcarnitine 16:0	posLipids	[M+H]+	XOMRRQXKHMYMOC-UHFFFAOYSA-N	400.342	0.64	862181	824562	680396	1301856	1925071	1449368		0.0454078	-0.982222
0.48_398.33	splash10-000b-8209000000-e791ae0bd059d7edb6cd	acylcarnitine 16:1	posLipids	[M]+	NRCCZFJHTDUMBS-UHFFFAOYSA-O	398.326	0.48	84048	86111	64431	116126	163760	148827		0.027287	-0.869871
4.11_642.62	splash10-014i-1709000000-49f9c0fdd8e068833df8	CE 16:0	posLipids	[M+NH4]+	BBJQPKLGPMQWBU-UHFFFAOYSA-N	642.619	4.11	49433	11837	13305	176383	266909	206625		0.00878744	-3.12349
4.10_668.63	splash10-014i-2519000000-a6dd17cf43f245385c67	CE 18:1	posLipids	[M+NH4]+	RJECHNNFRHZQKU-UHFFFAOYSA-N	668.635	4.1	525992	458555	443208	1625763	2846767	1860443		0.0479669	-2.14913
3.87_690.62	splash10-014i-2839000000-3ef166308ce7a9b98395	CE 20:4	posLipids	[M+NH4]+	IMXSFYNMSOULQS-UHFFFAOYSA-N	690.619	3.87	66715	35715	48033	399252	671749	401017		0.0385783	-3.29031
2.02_369.35	splash10-014i-3915000000-e0c6665f7798f63af1df	cholesterol	posLipids	[M+H-H2O]+	HVYWMOMLDIMFJA-UHFFFAOYSA-N	369.352	2.02	1064860	1078561	1048446	1435382	1341935	1279934		0.0205118	-0.346102
1.26_465.30	splash10-00kb-9000700000-c4b997ca43a8268458b8	cholesterol sulfate	negLipids	[M-H]-	BHYOQNUELFTYRT-UHFFFAOYSA-N	465.305	1.262	1537093	1304627	1369297	2940895	4240985	3538581		0.0254756	-1.34813
2.04_508.47	splash10-0a4i-2090020000-f6fcda6640b3ba6a26d1	Cer d16:1_16:0	negLipids	[M-H]-	PIVKMDKERPTVGC-UHFFFAOYSA-N	508.473	2.035	887627	819501	759287	1125890	1335490	1123518		0.0178488	-0.539517
2.27_596.53_2.27_536.50	splash10-0a4r-9060030000-54b375155a081514dbe1_splash10-0019-0090020000-c4528129f643b47499c6	Cer d18:1_16:0	negLipids	[M+CH3COO]-_[M-H]-	YDNKGFDKKRUKPY-UHFFFAOYSA-N	596.5259_536.505	2.272	80377819	73736096	70995905	87593183	107634122	94551285		0.0485665	-0.364322
2.64_592.57	splash10-03di-0090020000-42bdc207b6456fbaad2f	Cer d18:2_20:0	posLipids	[M+H]+	NBSDZPNNDCXPFZ-UHFFFAOYSA-N	592.566	2.64	99350	96296	165774	232047	221008	169367		0.0445226	-0.784217
2.28_598.53_2.26_554.51	splash10-000i-0030090000-fd290a8d4fd8c2ef75b2_splash10-0udi-0030090000-c411414abd082ce2b2e6	Cer d34:0	negLipids	[M+HAc-H]-_[M-H]-	GCGTXOVNNFGTPQ-UHFFFAOYSA-N	598.5322_554.5149	2.271	6143096	5597282	5450524	6991948	8391843	7430388		0.0277553	-0.408285
2.82_612.56	splash10-01ti-4109040000-88aec609b80c395f9556	DG 16:0_18:1	posLipids	[M+NH4]+	YEJYLHKQOBOSCP-OZKTZCCCSA-N	612.556	2.82	502107	466969	280122	737581	920343	1029853		0.0131126	-1.10541
2.48_658.54	splash10-03di-4529000000-a513223123d9c6fb059e	DG 16:0_22:6	posLipids	[M+NH4]+	BXVYQJJBMVVALQ-UHFFFAOYSA-N	658.54	2.48	710892	646641	416630	1184247	1753477	1290083		0.0255237	-1.25277
2.85_638.57	splash10-0f79-2119005000-70818ecd74946a7d59ad	DG 18:1_18:1	posLipids	[M+NH4]+	AFSHUZFNMVJNKX-UHFFFAOYSA-N	638.572	2.85	617689	516745	433005	743499	1089702	889255		0.0418539	-0.796499
0.55_301.22	splash10-0udi-0009000000-be989d6b9f3cda56cdb9	FA 20:5 (eicosapentaenoic acid)_FA 20:5	negLipids	[M-H]-	JAZBEHYOTPTENJ-JLNKQSITSA-N	301.217	0.55	467927	389143	383337	686830	909670	655729		0.0403475	-0.86054
0.59_341.27	splash10-0002-1091000000-eb86f7b775b4be9b84c1	FAHFA 20:0	negLipids	[M-H]-	JEPMPLIABMSOKK-UHFFFAOYSA-N	341.269	0.589	125344	131825	141045	35418	53935	65972		0.00400241	1.35825
2.07_884.61	splash10-001i-0000000090-4f7be7aa44a1f5a27727	GalCer d18:1_16:0	posLipids	[M+Na]+	VJLLLMIZEJJZTE-UHFFFAOYSA-N	884.606	2.07	396206	332371	543856	2212153	2352225	2227029		4.16606e-05	-2.41612
1.63_1151.71	splash10-000f-6970000000-c9b68a29436d70ed3b7f	GM3 d34:1	negLipids	[M-H]-	UGQJOBGCMVNYRT-UHFFFAOYSA-N	1151.71	1.633	6682330	6018147	5191738	7661438	9290633	8142644		0.0211816	-0.488052
1.83_1179.74	splash10-000f-9780000000-83f681ce925171c5d0df	GM3 d36:1	negLipids	[M-H]-	IBYFJBLHBFJQPE-UHFFFAOYSA-N	1179.74	1.83	701944	690471	630355	784058	842907	871062		0.0099771	-0.304457
2.24_1235.80	splash10-000f-5490000000-0f7185195f3f3419d4c1	GM3 d40:1	negLipids	[M-H]-	HQNTUSQZXUHMNT-UHFFFAOYSA-N	1235.8	2.243	388048	445328	425186	570135	487545	595080		0.0370355	-0.393101
1.02_568.40	splash10-0006-0000900000-f8aa3e911e1afd4e0a24	LPC O-18:0	negLipids	[M+HAc-H]-	XKBJVQHMEXMFDZ-UHFFFAOYSA-N	568.398	1.016	90586	78854	66327	113629	142835	108298		0.0357413	-0.629594
0.66_530.32	splash10-001i-1900000000-be9e93cd095c0b62dd4f	LPE 22:4	posLipids	[M+H]+	NJHKGJJIKOCCMZ-YMIVKDKMSA-N	530.324	0.66	119094	204728	228165	371747	357825	335350		0.0265781	-0.948042
1.58_522.39	splash10-00di-1100190000-81537bb30eadff6a87de	LPE O-22:0	negLipids	[M-H]-	NEFWHSOGUHPSDT-UHFFFAOYSA-N	522.393	1.581	70145	74357	62366	102630	139617	115951		0.0330074	-0.792047
0.29_288.29	splash10-000i-0090000000-eb8ece250313197834de	N,N-bis(2-hydroxyethyl)tridecylamine	posLipids	[M+H]+	PGNNMVAZUOZRSM-UHFFFAOYSA-N	288.29	0.29	5298689	4663820	4843158	11721848	16738761	12393238		0.0297593	-1.46432
2.26_744.55	splash10-001i-0090000000-2a9c4d417e05ad516670	N-18:0_1-18:1-glycero-3-PE	negLipids	[M-H]-	LIPZZWCCANYPKE-UHFFFAOYSA-N	744.555	2.261	469767	457677	319294	744745	1017036	819493		0.0150606	-1.04992
1.63_650.48	splash10-001i-1900000000-fd079db331b7492c7fe1	PC 13:0_13:0	posLipids	[M+H]+	RLNYFMQMIIHWFV-UHFFFAOYSA-N	650.475	1.63	287964	258773	259740	71858	121914	87211		0.00121269	1.52115
1.66_676.49	splash10-001i-0900001000-f92a767a59b29cb9d16d	PC 14:0_14:1	posLipids	[M+H]+	SNDOMDWDQRZWFS-NOLSVFIGSA-N	676.49	1.66	753844	708237	662575	226047	345029	239734		0.00113027	1.38979
1.70_702.51	splash10-001i-0900000000-76c390a8562f924390a5	PC 14:1_16:1	posLipids	[M+H]+	RUTXZOOOUKHIRR-UHFFFAOYSA-N	702.507	1.7	1331617	1274844	1244468	604116	957378	633169		0.0342223	0.811207
2.00_768.55	splash10-001i-0900000100-1dbed5d30942e109335c	PC 15:0_20:4	posLipids	[M+H]+	ZSWHHKKYMMYPPD-MSZSINMWSA-N	768.553	2	32984212	28606612	28327646	53433264	78197992	58988000		0.0418445	-1.084
2.09_770.57	splash10-001i-0900000100-5ad3bf188a714a414920	PC 17:0_18:3	posLipids	[M+H]+	JWRXJXZFMNQZBD-CAPSFDDTSA-N	770.568	2.09	11040899	10251734	9802822	13123074	15055938	13254067		0.0149031	-0.414079
2.24_796.58	splash10-001i-0900000100-750f04656a5b139d7188	PC 17:0_20:4 Isomer A	posLipids	[M+H]+	MHUZXLUKTLNHIX-GUNPMBPGSA-N	796.584	2.24	18650024	16915624	17284182	29495504	40949584	31960116		0.0389932	-0.954318
2.29_794.57	splash10-001i-0900000000-45f2d0479748502fd504	PC 17:0_20:5 Isomer B	posLipids	[M+H]+	PZBPCIFDDNEJPI-XDVKMYATSA-N	794.568	2.29	15350411	15191340	15698013	18663281	18868401	19736633		0.00273525	-0.308603
2.13_820.58	splash10-001i-0900000000-d755de9186f633eccb44	PC 17:0_22:6	posLipids	[M+H]+	KSRURLYJRNYEOH-SHHFQLSYSA-N	820.583	2.13	1813554	1849601	1967310	2613546	3419045	3140911		0.0336377	-0.704219
2.32_794.57	splash10-0udi-1300009000-94c1a4835f82ae094ba0	PC 17:1_20:4 Isomer A	posLipids	[M+H]+	PZBPCIFDDNEJPI-XDVKMYATSA-N	794.569	2.32	26089946	25352878	23525634	30450846	35736780	32149060		0.0220485	-0.391446
1.98_818.57	splash10-001i-0900000010-ec3e35961c29aea85832	PC 17:1_22:6	posLipids	[M+H]+	AQGKVTPGAPJFAR-BBATXPEASA-N	818.569	1.98	3070389	2950900	2655963	5627579	7685749	5724161		0.0321444	-1.13353
1.99_790.54	splash10-001i-0900000000-d084784e30a54853fa5b	PC 19:2_18:5	posLipids	[M+H]+	BJOWXCQRHVVEOD-UHFFFAOYSA-N	790.535	1.99	3115610	2955288	2526498	4305755	5353248	4531919		0.0130647	-0.722997
1.98_866.59	splash10-0a6u-0088000900-af7d13eb4c3078232c67	PC 20:3_18:2	negLipids	[M+HAc-H]-	LSNIXSHXTMSKGF-UHFFFAOYSA-N	866.586	1.98	596894	749889	723998	1197580	1578070	1379888		0.0132892	-1.00486
1.92_856.58	splash10-001i-0900000000-4c74e4770a11437c8b07	PC 20:3_22:6	posLipids	[M+H]+	JVDHUVBREDGBHS-LTJMKADPSA-N	856.585	1.92	1484453	1190861	1166754	4468472	7847219	5318274		0.0441721	-2.1984
2.14_778.56	splash10-0k96-0090000300-ad0a842d94c78aec6d4e	PC 31:0	negLipids	[M+HAc-H]-	LLHISNQVRRYJGL-UHFFFAOYSA-N	778.56	2.137	5532228	5309724	4905959	6023981	6813940	5979633		0.0421113	-0.256919
2.37_806.59	splash10-053r-0090000300-b79664090b7e139da8db	PC 33:0	negLipids	[M+HAc-H]-	CNHYMCCAIZQMPA-UHFFFAOYSA-N	806.592	2.373	1973641	1920085	1730313	2784271	3126910	2955346		0.00132363	-0.656763
2.13_842.59	splash10-004i-1090000000-ecb6143c211c58b4da72	PC 36:3 Isomer A	negLipids	[M+HAc-H]-	GDWULUGDXGHJIJ-UHFFFAOYSA-N	842.592	2.131	9827034	9404173	9387855	11224651	12730216	11642824		0.0262559	-0.314807
2.13_828.58_2.21_842.59	splash10-0a4i-0089000100-a0ca24633644f15e320e_splash10-0a4i-2059000000-5a753efa83efc3ace401	PC 36:3 Isomer B	negLipids	[M+FA-H]-_[M+HAc-H]-	FHYXYDNOQOCPNC-UHFFFAOYSA-N	828.5765_842.5921	2.17	10129164	10191623	9601389	12278146	13479890	12659397		0.00561812	-0.360546
2.11_782.57	splash10-001i-0900000100-81d411368e20f4299d5c	PC 36:4 Isomer B	posLipids	[M+H]+	FVXDQWZBHIXIEJ-UHFFFAOYSA-N	782.569	2.11	397293344	350018880	353801088	643367040	749805760	648000256		0.0051768	-0.890436
2.03_840.58_2.02_826.56	splash10-0pb9-3079000100-dfa2c8aace2213b58768_splash10-0zfr-0069000100-55d93b25e93997d3cdb3	PC 36:4 Isomer B	negLipids	[M+CH3COOH-H]-_[M+CHO2]-	JAVWFBAAZSHHAD-UHFFFAOYSA-N	840.5758_826.5606	2.0275	22844576	21280836	20825497	31702237	37733244	33082521		0.0134184	-0.658456
1.88_824.55_1.88_838.56	splash10-0pb9-0196000100-501e2f53ac7fecdc60eb_splash10-0pb9-3197000000-a9f423b270b70a3501df	PC 36:5 Isomer B	negLipids	[M+FA-H]-_[M+HAc-H]-	KLTHQSWIRFFBRI-UHFFFAOYSA-N	824.5453_838.5606	1.878	7176613	6638841	6636670	11050079	14614296	11971404		0.0301457	-0.879854
2.16_868.61	splash10-0a4i-0049000000-be9934d496a10568486b	PC 38:4 Isomer A	negLipids	[M+HAc-H]-	JNKAOGSDBBXHEP-UHFFFAOYSA-N	868.608	2.157	12728120	12264775	12137667	15243237	18003674	15963133		0.0346527	-0.406346
2.24_810.60	splash10-001i-0900000000-7346f98f2e688da43aa2	PC 38:4 Isomer A	posLipids	[M+H]+	PSVRFUPOQYJOOZ-UHFFFAOYSA-N	810.6	2.24	338363968	295897024	289626880	436921920	590604800	466605088		0.045167	-0.693518
2.36_810.60	splash10-001i-0900000000-9d2bb4aa054540275003	PC 38:4 Isomer B	posLipids	[M+H]+	PSVRFUPOQYJOOZ-UHFFFAOYSA-N	810.6	2.36	182043072	170396944	166584096	282194944	326054240	307744160		0.00452561	-0.819536
2.21_868.61	splash10-053r-0049000100-9d6ba4ae17f0aa1155c4	PC 38:4 Isomer B	negLipids	[M+CH3COOH-H]-	HUAVKOMRGUBYMK-UHFFFAOYSA-N	868.607	2.215	7870884	12265946	7245023	15244046	18005798	15961974		0.0262394	-0.845785
2.20_808.58_2.21_830.57	splash10-001i-0900000000-ff7c9cb7e4701cee9c65_splash10-0002-7801009560-06f617cf8bbbe4411f67	PC 38:5	posLipids	[M+H]+_[M+Na]+	ZAYXPDDGEIJGGW-VSDNDEBUSA-N	808.5842_830.567	2.205	404773065	346592137	345738028	641053383	661387508	662883981		0.00192106	-0.841069
1.87_864.58	splash10-0ufr-0089000100-902d4ca0b5ece717592b	PC 38:6 Isomer A	negLipids	[M+CH3COOH-H]-	RUHBZJXWUDKAMZ-UHFFFAOYSA-N	864.576	1.873	1999788	1797739	1725736	3011456	3774256	3362948		0.0117831	-0.877697
1.96_806.57	splash10-001i-0900000000-428d8a6a7894a4446b93	PC 38:6 Isomer A	posLipids	[M+H]+	IESVDEZGAHUQJU-UHFFFAOYSA-N	806.569	1.96	113350264	101628320	94765696	148966080	201978176	159490736		0.0425963	-0.72065
2.04_828.55_2.05_806.57	splash10-00mk-1400009560-a5dd0d1e7d17410f63ea_splash10-001i-0900000000-d5566fef29c54dd63a3c	PC 38:6 Isomer B	posLipids	[M+Na]+_[M+H]+	IESVDEZGAHUQJU-UHFFFAOYSA-N	828.5505_806.5687	2.045	118419330	105977133	99365936	156222221	209854031	166852505		0.0396416	-0.719007
2.20_892.61_2.16_892.61	splash10-003r-0096000010-13ed94052353833e5a1f_splash10-017i-0096000070-96c35247080442e9a728	PC 40:6	negLipids	[M+CH3COOH-H]-_[M+HAc-H]-	FAUYAENFVCNTAL-UHFFFAOYSA-N	892.6073_892.607	2.177	2285924	2182936	2043616	3663681	3777452	3412274		0.000787824	-0.73687
2.15_834.60	splash10-001i-0900000010-de21382819bf19ae4d50	PC 40:6 Isomer A	posLipids	[M+H]+	FYVNIFOYDIIODX-KNKJIUSSSA-N	834.598	2.15	34129764	30801522	29209522	52438452	66407840	55914204		0.0154693	-0.892487
2.29_834.60_2.29_856.58	splash10-001i-0900000000-c36f1720055200d72c41_splash10-0592-1400009670-126e071584725fa2cf49	PC 40:6 Isomer B	posLipids	[M+H]+_[M+Na]+	DBGVHVLBFYDJFE-RWTFSZRPSA-N	834.6002_856.582	2.29	35850162	31698350	31657483	59840957	78358182	64225110		0.0202684	-1.02888
1.83_838.56	splash10-0udi-0169000000-92e5a67006b2b3c0b03e	PC d16:1_20:4	negLipids	[M+CH3COOH-H]-	NJKOHDXHBBUJBZ-UHFFFAOYSA-N	838.56	1.831	6885234	6246753	6075177	9581731	12756357	10615913		0.0322411	-0.778809
2.11_850.60	splash10-004i-0024200900-49923d9d765dbb1fe8b8	PC O-16:0_22:6	negLipids	[M+HAc-H]-	QQQQNYAHSSIZBU-UHFFFAOYSA-N	850.597	2.113	1189968	1032299	922563	1354768	1601802	1592854		0.0140069	-0.532702
2.14_824.58	splash10-0udi-3009000100-4c39254a3990ef7b7c05	PC O-16:1_20:4	negLipids	[M+CH3COO]-	VXQMCPDKMGAOGH-UHFFFAOYSA-N	824.582	2.141	1825674	1608297	1663525	2609343	2928878	2586347		0.00322916	-0.672502
2.08_876.61	splash10-0udi-0014200090-eab1d63e5df525921998	PC O-18:1_22:6	negLipids	[M+HAc-H]-	MWJZGUPJPKCTCF-UHFFFAOYSA-N	876.611	2.08	342714	393606	367061	510260	495709	487240		0.00512929	-0.436485
2.18_852.61	splash10-0udi-0009000100-866d97099f099a785678	PC O-20:4_18:1	negLipids	[M+CH3COO]-	YPEVVVCDYBKGNI-UHFFFAOYSA-N	852.613	2.18	3472062	3196514	3172806	3907845	4530974	4512287		0.0219275	-0.396142
2.16_816.59	splash10-001i-0900000010-50a7d20af45cfed242a8	PC O-20:5_20:3	posLipids	[M+H]+	FIUZZMBKJRISER-UHFFFAOYSA-N	816.59	2.16	2241513	1727654	1729705	2836665	2996957	3114564		0.0121549	-0.650919
2.60_906.66	splash10-0udi-0209000010-31ccd787127aa32e46f2	PC O-22:2_20:4	negLipids	[M+HAc-H]-	HFFINFUFQUTZBW-UHFFFAOYSA-N	906.658	2.599	167197	135305	158156	212716	207978	222421		0.0123752	-0.481381
2.22_766.57	splash10-001i-0900000000-989717442b1929fe9e36	PC O-36:5	posLipids	[M+H]+	YHSSHPWVFALMBA-IARQOZKNSA-O	766.574	2.22	43104163	36679157	37466672	61173852	81800180	63440448		0.0355374	-0.815956
2.14_790.57	splash10-001i-0900000000-be3fac4b0af3cd2934bc	PC O-38:7	posLipids	[M+H]+	CBPQZXQEEIEBQM-UHFFFAOYSA-N	790.574	2.14	1135451	1830560	1398733	3742593	4927442	3875329		0.00715306	-1.52319
2.11_676.49	splash10-0006-0090001000-4b6d50d94629d815f13f	PE 15:0_16:0	negLipids	[M-H]-	DCIHLTIBNFDPMW-UHFFFAOYSA-N	676.492	2.113	122285	107703	93836	182291	203284	203510		0.00134562	-0.863266
2.08_688.49	splash10-0zfr-0090001000-025a7cfea9297a33cda4	PE 16:0_16:1	negLipids	[M-H]-	CZOSTDZGCCEZTJ-WMHOIYFHSA-N	688.492	2.076	6826599	6361090	6141361	7123520	8204840	7428097		0.0495796	-0.235505
1.91_812.52	splash10-00di-2601009000-1eb9f5a213c6d379b79f	PE 20:4_22:6	posLipids	[M+H]+	LMWGIQYUPHCPHA-GGLIIMCGSA-N	812.523	1.91	185040	146679	160136	349088	590705	505979		0.0431329	-1.55554
2.21_752.52	splash10-0udi-0059000400-f6d836f1bc5b6b7d63dc	PE 37:4	negLipids	[M-H]-	CKWQBCHPEQMNNL-UHFFFAOYSA-N	752.524	2.208	2007106	1668767	1684328	2294767	2776348	2493247		0.016174	-0.496931
2.01_762.51	splash10-056r-4496000000-9035aa4a384999d4e2b0	PE 38:6 Isomer B	negLipids	[M-H]-	MPWUZHVZZKSTPV-UHFFFAOYSA-N	762.508	2.01	17338998	15187667	15246855	27059138	34740264	28862164		0.018277	-0.92428
2.52_816.55	splash10-01di-1500007390-88bafd3977f09ba7b3e4	PE 40:5	posLipids	[M+Na]+	VKJYKWIYXDDVEW-UHFFFAOYSA-N	816.552	2.52	644960	722564	646358	941837	880192	936575		0.00199801	-0.453959
2.24_790.54	splash10-00pi-7795000200-298be7c83ca195186cb2	PE 40:6 Isomer B	negLipids	[M-H]-	XYYHNDVKALDFHQ-UHFFFAOYSA-N	790.54	2.239	25214054	20201398	20402332	38217024	53149428	42866996		0.0243315	-1.02819
1.99_732.50	splash10-003r-0049310800-975e3386684f11f5ede9	PE O-15:1_22:6	negLipids	[M-H]-	BGVIJXGWJCUMBC-UHFFFAOYSA-N	732.497	1.992	953565	707560	687662	1141826	1641091	1420105		0.0303324	-0.839511
2.11_746.51	splash10-004i-2249200000-6126e7eae462efc7e3b6	PE O-22:6_16:1	negLipids	[M-H]-	FWJRLEZNLNTPHC-UHFFFAOYSA-N	746.514	2.105	38706464	34762840	34439924	48080824	57541924	51388644		0.0140444	-0.541051
2.35_756.59	splash10-053s-1900021300-919857a50e985760d79d	PE P-18:0_20:2	posLipids	[M+H]+	HLSDKIUXCZPFLL-IRSYNFPBSA-N	756.588	2.35	403484	456792	552794	216159	293536	106184		0.0205702	1.19811
1.59_869.53	splash10-00o0-0019000040-de714d6da6599d6f3cbc	PG 22:4_22:6	negLipids	[M-H]-	NMXDCYBWFBLANN-UHFFFAOYSA-N	869.535	1.594	1512595	1115625	1029030	2594689	4053407	2941096		0.0351895	-1.39065
1.77_795.52	splash10-002b-0145000900-baa5231e523d75c21ed2	PG 38:5	negLipids	[M-H]-	AUXSCXICKMGRJE-UHFFFAOYSA-N	795.518	1.773	4053276	4126605	4500635	2761524	2715063	2764470		0.00799699	0.621712
1.41_839.49	splash10-0f9i-0029000050-78811c6912dd89851d4f	PG 42:11	negLipids	[M-H]-	YDODBXWAZBDOGC-UHFFFAOYSA-N	839.487	1.408	61597	55104	54277	123715	191649	159318		0.0340219	-1.47315
1.46_867.51	splash10-00or-0039000050-5656c6c5c4befbb0e0ef	PG 44:11 Isomer A	negLipids	[M-H]-	XLPVYDBPWNWRKK-UHFFFAOYSA-N	867.509	1.457	180598	146827	148024	354504	541496	402845		0.0350337	-1.44987
1.55_867.52	splash10-00or-0039000050-891857f1d2a561b91e8d	PG 44:11 Isomer B	negLipids	[M-H]-	XLPVYDBPWNWRKK-UHFFFAOYSA-N	867.519	1.549	1790737	1580877	1427016	3341746	4943789	3729165		0.0329992	-1.32411
1.45_413.27	splash10-03di-0101900000-bf5d4f901e819e62cabd	phthalate, dioctyl-	posLipids	[M+Na]+	MQIUGAXCHLFZKX-UHFFFAOYSA-N	413.267	1.45	8973449	7649444	8264033	12825781	17428862	14053034		0.0345223	-0.832169
2.22_906.61	splash10-004i-0100009000-e4f2173dee263ad8f5a8	PI 16:1_22:2	posLipids	[M+NH4]+	PZRHVMVZJBHIOK-JXYPGTSJSA-N	906.608	2.22	52818044	46638972	46780224	25955422	37698936	27926590		0.020013	0.675191
1.83_871.53	splash10-0gbc-2292000010-2e48a83fdb35feb1f5da	PI 17:0_20:4	negLipids	[M-H]-	NHCUHDJVBAQLLF-UHFFFAOYSA-N	871.533	1.826	3766968	3546941	3241116	5623472	7389491	5977893		0.0275026	-0.847375
2.16_889.58	splash10-000i-0032000090-bc9a4e6837d3742a9065	PI 18:0_20:2	negLipids	[M-H]-	RZFIPFIGUWXYNB-UHFFFAOYSA-N	889.581	2.16	17642122	15075677	14091205	6846558	10966984	7740543		0.0131767	0.873232
1.79_883.53	splash10-0f8c-2192000010-997fa113ff882b72007e	PI 18:1_20:4	negLipids	[M-H]-	XGZVRASBCZTHNO-UHFFFAOYSA-N	883.535	1.789	95218216	84751672	81407600	117982736	155968752	126953120		0.0428596	-0.617124
1.78_859.52	splash10-005c-1190000000-ca3ae3b7d6c379e33404	PI 36:3 Isomer A	negLipids	[M-H]-	MXJMOLQIXMJUEL-UHFFFAOYSA-N	859.524	1.779	2709086	2291362	2189188	2979987	3951280	3318032		0.0490918	-0.511535
1.84_859.53	splash10-0a4i-0070000090-c9d05a747d7840067cd9	PI 36:3 Isomer B	negLipids	[M-H]-	ULRXGRJFRFBBDW-UHFFFAOYSA-N	859.534	1.845	12434970	11518424	11063288	5577289	8326707	6255740		0.0136874	0.796566
2.10_909.55_2.12_904.59_2.12_887.56	splash10-053r-0190003004-024446739abd995974c5_splash10-004i-1103009000-9d8f5b30d959150707a1_splash10-004i-0104009000-eb2370cd44372b6b5339	PI 38:4	posLipids	[M+Na]+_[M+NH4]+_[M+H]+	KRTOMQDUKGRFDJ-UHFFFAOYSA-N	909.5456_904.5904_887.5626	2.11333	85271234	73713836	76181602	130099769	159544484	131207472		0.0147157	-0.839628
1.87_735.50	splash10-0ue9-0159100200-5e9ed94052f719a798c7	PMeOH 38:5	negLipids	[M-H]-	HXHGPZYQILYBLG-UHFFFAOYSA-N	735.497	1.869	1158878	1154328	742118	1595158	2050527	1949197		0.0123078	-0.872782
2.23_788.55	splash10-001i-2391100000-71f1d541cfab91e4df23	PS 18:0_18:1	negLipids	[M-H]-	AJFWREUFUPEYII-UHFFFAOYSA-N	788.545	2.228	79278482	67129246	52628838	38510467	3261160	1941495		0.0288925	2.1869
2.15_812.54	splash10-004i-2403009000-20b6f83855a7a0dec22b	PS 18:0_20:4	posLipids	[M+H]+	SVOUGFFDROZBJI-DNALCEECSA-N	812.544	2.15	14416031	11988564	12835466	20789468	26785622	20683418		0.0297797	-0.798682
1.94_810.53	splash10-0udi-0249100230-cd74d6346397ed2995af	PS 18:0_20:4 Isomer A	negLipids	[M-H]-	IULWELDCBXQXED-UHFFFAOYSA-N	810.529	1.94	12211909	11028313	10263352	15973902	19356702	16464936		0.0139072	-0.628513
2.01_810.53	splash10-0f89-4691200000-206d386f19e9ef3e8c24	PS 18:0_20:4 Isomer B	negLipids	[M-H]-	SVOUGFFDROZBJI-UHFFFAOYSA-N	810.529	2.013	12209499	11027251	10262057	15972615	19354341	16463782		0.0138966	-0.628584
1.97_808.51	splash10-0ff0-0391400520-8dfbc0432057640da168	PS 18:0_20:5	negLipids	[M-H]-	DERBZMCOPJTRSZ-UHFFFAOYSA-N	808.511	1.969	2081988	2002580	2003063	1708531	1694132	1639398		0.000633801	0.271867
1.95_812.54	splash10-0gz9-0395300440-54f24ca67c0fca4fff4d	PS 20:3_18:0	negLipids	[M-H]-	WHUMBFDYURAXQS-UHFFFAOYSA-N	812.537	1.954	1823159	1790357	1581716	2471288	3162332	2530363		0.0353602	-0.652085
1.74_782.50	splash10-0pba-0394105200-e51db9fc02d48b8eb82b	PS 36:4	negLipids	[M-H]-	FNOBGXQUVKEMEE-UHFFFAOYSA-N	782.498	1.743	867865	734252	784649	1072560	1279660	1156305		0.00974558	-0.555808
2.06_864.63	splash10-02ai-0690020020-176bffa0a139e48d73e3	SHexCer d18:1_22:0	posLipids	[M+H]+	UAKYQMHTPLVMJD-UHFFFAOYSA-N	864.629	2.06	224199	289493	223476	759908	504026	581928		0.031429	-1.32423
2.23_767.58	splash10-001i-1900000000-61317673c98bff8670ec	SM 38:5;3O	posLipids	[M+H]+	CYQOWTWCJLMMIW-UHFFFAOYSA-N	767.578	2.23	21711435	18370985	19045181	30428232	39300611	31012129		0.0290146	-0.768747
2.05_765.56	splash10-001i-0900000100-00ba87faf775e014a6bd	SM 38:6;3O	posLipids	[M+H]+	NZVXOEVDIDODPQ-UHFFFAOYSA-N	765.562	2.05	954096	1060069	861331	1945481	2742541	2400809		0.0208166	-1.30174
2.06_791.58	splash10-001i-0900000100-b3a2241904bc806633b5	SM 40:7;3O	posLipids	[M+H]+	XKSOXTGJMDSHNK-UHFFFAOYSA-N	791.577	2.06	274676	102800	200020	559060	733033	586174		0.0042114	-1.70152
2.09_751.57	splash10-001i-0900000000-537d591acea76a38d559	SM d18:1_20:4	posLipids	[M+H]+	INQBAILBKPREHW-UHFFFAOYSA-N	751.573	2.09	2132877	2282239	2186811	2062850	1804327	1908948		0.0459285	0.192785
2.48_771.65	splash10-001i-0900000000-322d92fe46b54dcef76a	SM d18:1_21:1	posLipids	[M+H]+	AUKDJFXGTPIFGD-UHFFFAOYSA-N	771.645	2.48	na	136674	109740	388219	531656	544572		0.0137497	-1.98624
2.23_829.63	splash10-001i-0900000010-4753c010b597e65788c0	SM d18:2_26:6	posLipids	[M+H]+	JRQRBKFBOVWDRE-UHFFFAOYSA-N	829.625	2.23	1578117	1622417	1690660	1365663	1136357	1323142		0.0222869	0.354666
1.95_825.59	splash10-001i-0900000000-f2d833de1f37e232c0d8	SM d18:3_26:7	posLipids	[M+H]+	BHZYRAFZUHOCRJ-UHFFFAOYSA-N	825.595	1.95	830834	652386	695064	1170099	1802944	1409163		0.0482722	-1.00847
2.30_867.66	splash10-00or-9810000200-f82bdfd5db524af7a226	SM d21:3_21:1	negLipids	[M+CH3COO]-	HZJYXISFKXHJBH-UHFFFAOYSA-N	867.662	2.299	453995	388892	465632	539797	646191	564314		0.0244786	-0.419669
0.53_284.29	splash10-001i-1090000000-5c30e74e03a1b7c78f98	sphinganine	posLipids	[M+H-H2O]+	OTKJDMGTUTTYMP-UHFFFAOYSA-N	284.295	0.53	2048280	1868068	1851409	1097289	1526008	1133821		0.0243982	0.618384
3.86_896.77	splash10-004i-2922084000-3e38287199c259802bb7	TG 18:2_18:2_18:2	posLipids	[M+NH4]+	HBOQXIRUPVQLKX-BBWANDEASA-N	896.77	3.86	1262358	2097853	1261500	2596717	3545848	2697614		0.0268239	-0.935649
3.73_884.77_3.83_889.72	splash10-000i-3330090000-887a960a60d086a75081_splash10-000i-0000000090-25584a0e8a26b00f94d5	TG 53:5	posLipids	[M+NH4]+_[M+Na]+	QHYAATSKYBYSLG-UHFFFAOYSA-N	884.7695_889.7246	3.78	118758	114733	117666	145274	163970	141836		0.0366768	-0.361267
4.59_946.92	splash10-0002-0560000009-483635ac694d0e91d5d7	TG O-18:0_20:1_20:1	posLipids			946.917	4.59	49259	53216	72920	256563	321623	253668		0.00577883	-2.24572
4.30_862.82	splash10-01p9-1100090000-c825b8ac2c574053505e	TG O-18:1_16:0_18:1	posLipids	[M+NH4]+	GAHFFWCINADVIT-UHFFFAOYSA-N	862.823	4.3	75336	87756	74843	311858	425467	294821		0.0222	-2.11701
1.97_784.51	splash10-001i-0900000100-0362762f491dcbd61283	PS 16:0_20:4	posLipids	[M+H]+	DKLQKRSJZISZKW-KNFJROLASA-N	784.513	1.97	705798	584401	584110	919032	1322597	1020495		0.0505008	-0.799453
2.23_792.59	splash10-001i-0900000000-fbf2ba36adcb9e359172	PC O-16:0_22:6	posLipids	[M+H]+	PNJOPEDVLDRQKM-UHFFFAOYSA-O	792.59	2.23	31305916	26807428	26037854	36783008	49417327	39765252		0.050707	-0.581974
1.91_777.58	splash10-0udi-0400000900-fc660be8695ff2c3c376	SM d34:1;3O	negLipids	[M+HAc-H]-	APEINLODEDRYLB-UHFFFAOYSA-N	777.576	1.913	526380	353082	473495	5904	301601	4768		0.0524495	2.11524
2.03_794.57	splash10-001i-0900000100-943d3528890c6e61ea0c	PC 17:0_20:5 Isomer A	posLipids	[M+H]+	PZBPCIFDDNEJPI-XDVKMYATSA-N	794.569	2.03	19871876	16875506	17013068	35207040	55467812	38878652		0.0526802	-1.26893
3.20_906.73	splash10-001i-0900000001-7499c9a963314edb0f88	PC O-22:3_24:2	posLipids	[M+H]+	YZBYJRFZIICZAC-UHFFFAOYSA-N	906.732	3.2	99970	88047	95005	110695	141028	137601		0.0527867	-0.460057
1.17_538.39	splash10-001i-0911000000-8e9598e476ce18cfc633	LPC 19:0	posLipids	[M+H]+	WYIMORDZGCUBAA-UHFFFAOYSA-N	538.386	1.17	114375	95078	105162	212006	343949	242171		0.0536907	-1.34303
2.24_822.60	splash10-001i-1900000010-c24cb8a66b134a79b213	PC 39:5	posLipids	[M+H]+	WJRDOLNXRSCYOR-ZTPYISDWSA-N	822.6	2.24	12591595	11360035	10797190	19119272	28377990	20813034		0.0546816	-0.975139
1.86_786.51	splash10-004i-0195100400-cd580d31688fd0b26886	PE 40:8	negLipids	[M-H]-	HIZMZVSEIXACMP-UHFFFAOYSA-N	786.508	1.863	845864	725039	730171	850291	1006201	930103		0.0548616	-0.276196
1.80_812.55	splash10-0ufr-3069000000-964e59f1be8e92bb3e9b	PC 34:4 Isomer B	negLipids	[M+CH3COOH-H]-	BXZPYXMUABUWBT-UHFFFAOYSA-N	812.546	1.804	5392470	4886260	4682582	6267429	8238176	6826828		0.0551368	-0.511812
2.42_794.57	splash10-001i-0900000000-1df53bd5517dc89233d4	PC 17:1_20:4 Isomer B	posLipids	[M+H]+	PZBPCIFDDNEJPI-XDVKMYATSA-N	794.567	2.42	31809456	28204652	27265296	38439849	52260680	41949100		0.0556802	-0.603907
2.87_910.69	splash10-0udi-1039000010-dc1d9185060e8c018aa8	PC O-22:0_20:4	negLipids	[M+HAc-H]-	DEMDUSFYNMEEAF-UHFFFAOYSA-N	910.692	2.866	426862	397049	354203	546983	714020	534348		0.057229	-0.607787
3.79_908.77	splash10-004s-1910042000-77b75b3845a14142f2b6	TG 15:0_18:1_22:6	posLipids	[M+NH4]+	RBBGBIMRJNLGIC-UHFFFAOYSA-N	908.77	3.79	161207	137794	134222	222126	321474	235076		0.0574791	-0.845913
2.08_738.51	splash10-0zfr-0159000000-ebafce51038c6820352e	PE 16:0_20:4	negLipids	[M-H]-	NQIMLWFRWGTTOZ-UHFFFAOYSA-N	738.509	2.085	11375162	10356645	10415907	12415557	15364794	13474580		0.0575094	-0.35985
2.39_818.61	splash10-001i-0900000010-100b08526ebfdfbcf177	PC P-18:0_22:6 Isomer B	posLipids	[M+H]+	TXHZYNSTTCIWMJ-UHFFFAOYSA-N	818.606	2.39	352234	325809	317576	835062	934617	1439568		0.0582828	-1.68857
0.88_582.38_0.88_568.36_0.90_558.33	splash10-001i-2090020000-3b01a5ee7f572505f815_splash10-001i-0090020000-47e961654406b80998ca_splash10-001i-0090010000-a71ad44abf43a5db4f92	LPC 18:0 Isomer B	negLipids	[M+CH3COO]-_[M+CHO2]-_[M+Cl]-	IHNKQIMGVNPMTC-UHFFFAOYSA-N	582.3775_568.3617_558.3334	0.89	4291135	3823072	3961511	6473195	9857021	7427327		0.058358	-0.976277
0.73_582.38	splash10-001i-1090010000-05d74a0b4e939ea20676	LPC 18:0 Isomer A	negLipids	[M+CH3COO]-	IHNKQIMGVNPMTC-UHFFFAOYSA-N	582.378	0.731	135558	116195	120878	263825	430706	286018		0.0589935	-1.39584
2.51_823.64	splash10-001i-0900000010-1a03ac5a9342a46f25d3	SM 42:5;3O	posLipids	[M+H]+	GEMQHTDVCJDVFM-UHFFFAOYSA-N	823.637	2.51	5859342	4596758	5113947	6649865	9395650	7663802		0.0593369	-0.606681
2.59_802.58	splash10-004i-4039100000-1a868e7780359902905d	PE O-20:1_22:6	negLipids	[M-H]-	YKFYFJNIFJZVAN-UHFFFAOYSA-N	802.576	2.588	915181	877450	841230	1236238	1667563	1284854		0.0595856	-0.669308
2.47_794.61	splash10-001i-0900000000-73e65c55a2a91d515ef9	PC P-18:0_20:4 Isomer B	posLipids	[M+H]+	FHHVIBPVBBRLOR-UHFFFAOYSA-N	794.606	2.47	11758632	10524101	9944955	14099684	19712490	15796812		0.0618332	-0.622301
1.79_857.52	splash10-0pbc-2193000010-150879b2f8f755d08c22	PI 16:0_20:4	negLipids	[M-H]-	VWRYMIZQLPXULA-UHFFFAOYSA-N	857.519	1.79	17567466	15457947	14645459	20555735	28169320	22367194		0.062156	-0.576584
2.47_836.62_2.46_858.60	splash10-001i-0900000000-421db3e12bda19a3a203_splash10-004j-4900008000-870f790aff4ec6f637a0	PC 40:5 Isomer B	posLipids	[M+H]+_[M+Na]+	SFESOYFQZQJCOY-FXYWPAEZSA-N	836.6157_858.5977	2.465	15562170	13511234	13741498	21177008	31485241	23818981		0.0625966	-0.836993
3.96_666.62	splash10-014i-2947000000-08daefb8a519e5d99042	CE 18:2	posLipids	[M+NH4]+	NAACPBBQTFFYQB-UHFFFAOYSA-N	666.619	3.96	106382	86061	94582	372941	716241	419424		0.0627759	-2.39397
2.41_792.56	splash10-0059-1197000000-f52c7ae5348febee0b09	PE 40:5 Isomer B	negLipids	[M-H]-	KYERVKWKQQBRQB-UHFFFAOYSA-N	792.555	2.411	10923370	9454091	9248449	13442453	19038202	14749877		0.0628663	-0.67286
2.01_740.56	splash10-001i-0900000000-5cc0e60bd02fb15672c9	PC P-16:0_18:3	posLipids	[M+H]+	MNOGOEJZCHBAEJ-LGHFGPIWSA-N	740.559	2.01	1658379	1433411	1402820	2868999	5001116	3556094		0.0644044	-1.34608
1.94_909.55	splash10-003u-2191000001-aac5498cbe222f4407da	PI 18:0_22:6	negLipids	[M-H]-	DJVOKHFQPGWUPK-UHFFFAOYSA-N	909.55	1.937	6008194	5808144	5393726	7480630	10395141	8488141		0.0645405	-0.615312
3.05_974.75	splash10-03e9-0090006111-c483cfe9e8bf214b629a	LacCer d18:1_24:0	posLipids	[M+H]+	KDEYEEYMIPNKIJ-UHFFFAOYSA-N	974.749	3.05	2173730	1826988	1919359	2475975	3410475	2782939		0.0649972	-0.550314
2.40_804.61	splash10-0a4i-1090000000-de7a264f5140b5aa1086	PC O-18:1_16:0	negLipids	[M+CH3COO]-	IQLHTKSHLGLPMG-UHFFFAOYSA-N	804.613	2.402	11970121	11291360	10806581	12632710	15053513	13355643		0.0650441	-0.268676
1.76_909.55	splash10-0a4i-0124000009-00cff07cb320dccefb78	PI 40:6	negLipids	[M-H]-	CVDYOYNJWLXMAW-UHFFFAOYSA-N	909.55	1.764	6192098	5429421	5193097	6908958	9353850	7657131		0.0656027	-0.508498
2.22_800.56	splash10-004i-1090000000-dc229b87b06eb3553fb6	PE O-24:6_18:2	negLipids	[M-H]-	BIEDWNWQZJWOJR-UHFFFAOYSA-N	800.557	2.222	511375	504126	735990	822264	1060489	765934		0.0662279	-0.596694
1.77_838.56_1.78_824.55_1.74_862.56	splash10-004i-0090000300-81eeb81e78a5c38e4b71_splash10-01t9-0090000420-d93082c4fa49432c74f0_splash10-0ug0-0069000800-613f896c47a30164192d	PC 36:5 Isomer A	negLipids	[M+CH3COOH-H]-_[M+FA-H]-_[M+HAc-H]-	HZGAVPNEGHQJID-UHFFFAOYSA-N	838.5605_824.5461_862.5603	1.76533	4145090	4329726	3437732	7877288	13647404	9172669		0.0666018	-1.36563
1.43_791.49	splash10-0fbc-0095000500-becf4daa7b191ebd7186	PG 38:7	negLipids	[M-H]-	DTYJSYMMNJFNCQ-UHFFFAOYSA-N	791.487	1.431	719685	581723	560401	809270	1148199	884009		0.0675466	-0.609936
1.93_792.55	splash10-001i-0900000000-de35e8791dc60f6d7d76	PC 15:0_22:6	posLipids	[M+H]+	GEINPYKZLFHHIL-HEXXMCQTSA-N	792.553	1.93	1156193	987819	812422	1820362	3092106	2057792		0.0676596	-1.23735
2.58_702.60	splash10-0006-1005109000-c9c552a54bf059573cd8	Cer d18:2_24:2	negLipids	[M+HAc-H]-	QMPJMPWWIPZEKC-UHFFFAOYSA-N	702.604	2.577	1042266	875216	823347	1562565	2622530	1849684		0.0683564	-1.13869
4.06_950.82_3.99_955.77	splash10-0a4i-0611009000-9939d53b262412e1b684_splash10-0a4i-0000001009-754d22cd54419a0c5348	TG 58:7	posLipids	[M+NH4]+_[M+Na]+	GPPIWOJDFFGJMA-AQPVXORSSA-N	950.8173_955.7737	4.025	2361975	2358224	2270677	3294458	5024064	4070058		0.0688354	-0.825466
2.66_690.60	splash10-001i-0013019000-8a3995726eb729b1c4da	Cer-NS d41:3	negLipids	[M+HAc-H]-	MMAGSPYBPKYNPZ-UHFFFAOYSA-N	690.605	2.659	710298	495572	461091	962974	1627376	1073844		0.0688979	-1.13628
1.70_836.54	splash10-000i-0109000000-4a7eed8c2482f8ff40ab	BMP 18:2_22:6	posLipids	[M+NH4]+	VZNVSSRNAYGTMV-UHFFFAOYSA-N	836.544	1.7	563749	477224	485704	766783	1175928	858275		0.0693363	-0.87554
0.22_279.20	splash10-004i-1390000000-76922152bb00847945cc	12-HHTrE	negLipids	[M-H]-	KUKJHGXXZWHSBG-UHFFFAOYSA-N	279.197	0.218	303056	298586	277868	374674	547428	494145		0.0695802	-0.687301
2.84_790.63	splash10-001i-0900000000-65f6191d3b62289d7990	PC 18:0_18:0	posLipids	[M+H]+	NRJAVPSFFCBXDT-UHFFFAOYSA-N	790.632	2.84	6973045	5794815	5834601	8663571	12890361	9686823		0.0698174	-0.747936
0.76_329.25	splash10-004i-1019000000-ddb86612f038dff73aa1	FA 22:5	negLipids	[M-H]-	YUFFSWGQGVEMMI-UHFFFAOYSA-N	329.249	0.758	5779530	4889830	4807191	7109159	9885990	7271930		0.0698222	-0.648916
1.86_747.57	splash10-016r-9800003000-83e89ac6290df02de58a	SM d17:1_16:0	negLipids	[M+CH3COO]-	RXLZIONNUYYHHW-UHFFFAOYSA-N	747.566	1.855	6778041	6460672	6255820	7794863	10025754	8439148		0.0699302	-0.429784
2.37_610.54	splash10-0udi-0040090000-6b55ef1c1b613c3c5ba0	Cer d35:1	negLipids	[M+HAc-H]-	ICWGMOFDULMCFL-UHFFFAOYSA-N	610.542	2.372	2257174	1880600	1836877	2920521	4506845	3314022		0.0701374	-0.846254
3.11_694.64_3.11_634.61	splash10-0a4i-9014003000-065f8ed6cfd1e4b16c56_splash10-005i-0039002000-2378ef321cf525a8fb5a	Cer d18:1_23:0	negLipids	[M+HAc-H]-_[M-H]-	NAJHAHQNQCNWOP-UHFFFAOYSA-N	694.6356_634.6144	3.113	1993410	1642300	1544288	2456690	3874399	2924853		0.0707797	-0.837428
2.14_790.54	splash10-005c-0249300800-899d17d7e18aa89d46bc	PE 40:6 Isomer A	negLipids	[M-H]-	XYYHNDVKALDFHQ-UHFFFAOYSA-N	790.539	2.137	11861707	10219056	10026259	12591628	16983114	14468359		0.0708762	-0.456027
1.51_817.50	splash10-004i-0092000040-b5c837a2750d02b6479d	PG 40:8	negLipids	[M-H]-	GMXYXYLCBAOPHA-UHFFFAOYSA-N	817.503	1.514	2042816	1863847	1736101	2790284	4284506	3155141		0.0715542	-0.858322
2.55_676.59	splash10-014i-0016019000-5176d9d80d36d86e9157	Cer d40:3	negLipids	[M+HAc-H]-	RTOWGLKHVNJPES-UHFFFAOYSA-N	676.588	2.548	665022	644728	578416	932184	1432606	1063116		0.0715841	-0.860342
2.55_834.60	splash10-0f6t-3901008000-a989f4a7f44369d28aa9	PC 21:2_17:1	posLipids	[M+Na]+	GYNCTLCWYVPBBQ-UHFFFAOYSA-N	834.597	2.55	4338786	4127438	4503259	3167739	3760621	3918968		0.071992	0.257781
3.75_894.75_3.79_901.73	splash10-004j-1921061000-ddc329fd11306850bbf5_splash10-0udi-0000001009-dc417e7812a9855c910a	TG_54:7 Isomer B	posLipids	[M+NH4]+_[M+Na]+	NGPHUAVENUDDAO-VFDREBADSA-N	894.7542_901.7252	3.77	1389107	1501606	1584711	1880127	2452918	1928209		0.0723064	-0.484427
1.01_650.44	splash10-001i-1900001000-b9ac10b06b933b5f8cbd	PC 25:1;O; PC(16:0/9:0(CHO)); ALDOPC; PON-PC	posLipids	[M+H]+	PPTNNIINSOQWCE-WJOKGBTCSA-N	650.439	1.01	162975	220677	247493	174370	102136	85434		0.0726971	0.802221
1.30_679.47	splash10-001i-0900001000-42ab2cae8fa258e050e0	SM d17:3_16:3	posLipids	[M+H]+	HESHLQBAFNCNHP-UHFFFAOYSA-N	679.474	1.3	100651	109196	165635	88621	57760	41825		0.0727245	0.996431
1.98_715.57	splash10-001i-0900000000-2d77ab277d2bf34bbb82	SM d21:1_14:1	posLipids	[M+H]+	ZHQZCNLAGDVUJY-UHFFFAOYSA-N	715.575	1.98	7482474	6426115	6102583	9119370	13239385	9854345		0.0730513	-0.686842
2.36_774.54	splash10-004i-1149200200-fee3e9de3530180cc207	PE P-18:0_22:6	negLipids	[M-H]-	FIJFPUAJUDAZEY-UHFFFAOYSA-N	774.545	2.356	17572856	14664304	14344529	20275014	29952770	23396080		0.0735316	-0.660411
3.83_1471.04	splash10-0udi-0000019000-a6b8d9e5a2645b031a73	CL 36:3_36:3	posLipids	[M+NH4]+	MTOCLIADWCTURU-UHFFFAOYSA-N	1471.04	3.83	996069	935149	833868	1327854	1715070	1204716		0.0737846	-0.619337
4.30_866.82	splash10-016u-1000090000-4393226231161e73b74d	TG 51:0	posLipids	[M+NH4]+	YVLSJEQNDDKMQI-NLXJDERGSA-N	866.817	4.3	146574	128382	114608	188173	318520	253897		0.0738325	-0.965259
2.47_795.61	splash10-001i-0900000000-2c86bcbfa5a8769f7692	SM 40:5;3O Isomer B	posLipids	[M+H]+	BFHNQRZAHXYXFW-UHFFFAOYSA-N	795.609	2.47	6083867	5462552	5117832	7223344	10430215	8178234		0.0743174	-0.632391
2.29_690.51	splash10-0a4i-0090002000-e3517d2266a4a91bac81	PE 16:0_16:0 Isomer B	negLipids	[M-H]-	SLKDGVPOSSLUAI-UHFFFAOYSA-N	690.508	2.295	3658495	3194980	3139906	4527279	6514378	4893896		0.0744633	-0.673204
1.94_834.53	splash10-0f89-4590200000-6c1b49533f2a7532e96a	PS 18:0_22:6	negLipids	[M-H]-	LYYHRRPTEXPVOR-UHFFFAOYSA-N	834.53	1.94	40647742	37355249	35907114	46524372	61652631	49715925		0.0753209	-0.471051
3.99_924.80_3.99_929.76	splash10-0ufr-0921017000-01cee5465d8cb722b750_splash10-004i-0000001009-ede3ce62160c1811a3b7	TG 56:6	posLipids	[M+NH4]+_[M+Na]+		924.801_929.7561	3.99	7801019	8291029	8096545	10582866	14919740	11784534		0.0758839	-0.624351
2.20_818.61	splash10-001i-0900000010-84405658e8c2436c69b9	PC P-18:0_22:6 Isomer A	posLipids	[M+H]+	TXHZYNSTTCIWMJ-UHFFFAOYSA-N	818.605	2.2	14059025	12953016	12693831	16824286	22829366	18002654		0.0760674	-0.538126
4.15_852.79	splash10-0fb9-1100090000-e51be290cba3b94164c9	TG 16:0_16:0_18:0	posLipids	[M+NH4]+	DQKMNCLZNGAXNX-VCZQVZGSSA-N	852.795	4.15	5800169	4991191	4676047	6612372	10151823	8323331		0.0763332	-0.697739
1.99_782.57	splash10-001i-0900000000-868591f648401cca417f	PC 36:4 Isomer A	posLipids	[M+Na]+	FVXDQWZBHIXIEJ-UHFFFAOYSA-N	782.568	1.99	43008620	36427885	34939365	52724872	79857192	59079332		0.0773498	-0.744777
1.93_902.57_2.00_907.53	splash10-004i-0012019001-504097018f22a52bf579_splash10-001i-1190001000-93845644523b20fd436b	PI 38:5	posLipids	[M+NH4]+_[M+Na]+	FRECHIGMANZWMF-UHFFFAOYSA-N	902.575_907.5304	1.965	39057061	34169923	33432816	47230962	69199379	52951823		0.0776088	-0.667265
1.70_806.50	splash10-0a4i-0393100410-d6336b04e4709bc49701	PS 38:6 Isomer B	negLipids	[M-H]-	PWBBJQOVCTWPIM-UHFFFAOYSA-N	806.498	1.697	2928307	2491150	2339864	3390098	4828203	3617559		0.0777373	-0.609162
4.20_838.79	splash10-014i-1000090000-4487874a393049e91149	TG 16:0_16:0_17:0	posLipids	[M+NH4]+	TTWJTJMWHOYBPQ-ANFMRNGASA-N	838.786	4.2	362986	372773	383575	573058	959038	713955		0.0791416	-1.00475
2.90_1083.76	splash10-0059-7092000000-93def3177a06fb18797c	HBMP 18:2_22:6_18:0	negLipids	[M-H]-	JLJDRQKOMCIBOL-UHFFFAOYSA-N	1083.76	2.898	156750	139149	144423	199859	274234	201716		0.0791519	-0.618057
2.61_870.62	splash10-0gc0-0439040730-3d45b3b282069d309367	PS 24:0_18:2	negLipids	[M-H]-	GTPJWZAJNFLGQE-UHFFFAOYSA-N	870.623	2.609	5177155	4302993	4150507	2723104	4089428	3162611		0.0801938	0.450445
2.46_748.59	splash10-001i-0900000100-a2aa87f32a4103ed4fb1	PC 16:0_17:0	posLipids	[M+H]+	CNHYMCCAIZQMPA-LDLOPFEMSA-N	748.586	2.46	50242484	45807932	43863372	64296368	95319768	70777320		0.0804084	-0.719562
2.26_769.59	splash10-001i-0900000000-1b559f13c43c11b7543b	SM 38:4;3O	posLipids	[M+H]+	DTTGHPHJHXURER-UHFFFAOYSA-N	769.594	2.26	31969100	28628090	28233918	38135000	53311692	41059736		0.0805256	-0.576925
2.70_804.59	splash10-000i-2609200000-9ee1d0e7f07ef02cc898	PE P-20:0_22:6	posLipids	[M+H]+	GWWKPJFGKBNJDJ-UHFFFAOYSA-N	804.591	2.7	1175409	907863	963603	1228571	1686994	1339144		0.0806251	-0.48173
2.23_793.59	splash10-001i-0900000000-6f609e1dfacf4586b6e0	SM 40:6;3O	posLipids	[M+H]+	UWLRIIOLUDBPFO-UHFFFAOYSA-N	793.593	2.23	16734385	13228832	14028643	18888280	26439274	19766776		0.0809929	-0.565295
2.66_1166.78	splash10-0a4i-0910000000-caa5ccb52a6686bf7df6	Hex3Cer d40:1	negLipids	[M+HAc-H]-	GSJQKQRCMJJYSA-UHFFFAOYSA-N	1166.78	2.662	4989998	4371138	4314300	5262264	6830165	5693485		0.0816121	-0.379148
1.77_836.54	splash10-01ti-0293000560-458f55ab54623fb793aa	PC 14:0_22:6	negLipids	[M+CH3COOH-H]-	HAIPHKFLSXSDAN-UHFFFAOYSA-N	836.544	1.768	1443530	1349918	1209442	1570991	2080609	1695370		0.0828306	-0.41768
3.84_870.75_3.79_875.71	splash10-0002-3831090000-ecb44d2d75763cfff4c8_splash10-004i-0000000090-ae146c24f3e33025f109	TG 52:5	posLipids	[M+NH4]+_[M+Na]+	MVAGPZSVOSGBMR-UHFFFAOYSA-N	870.7541_875.7099	3.815	2252013	2346456	2399964	2893162	3561398	2805704		0.0828392	-0.404021
0.72_303.23	splash10-0udi-0009000000-6d8a0da8a3d402d91f85	FA 20:4 (arachidonic acid)	negLipids	[M-H]-	YZXBAPSDXZZRGB-DOFZRALJSA-N	303.233	0.72	29204736	25373720	24547517	40743870	57665283	37885984		0.0839087	-0.784511
0.69_303.23	splash10-0udi-1019000000-0a708b55b65a3f06c51b	FA 20:4	negLipids	[M-H]-	YZXBAPSDXZZRGB-UHFFFAOYSA-N	303.233	0.69	29768286	25420316	24619132	40809288	57746076	37957040		0.0839183	-0.774432
4.01_827.71	splash10-004i-0000010090-c1838098d71b42cd0101	TG 14:0_16:0_18:1	posLipids	[M+Na]+	GPXZOHHIWJNYTJ-UHFFFAOYSA-N	827.71	4.01	2744487	2606088	2556236	3258434	4304354	3410264		0.0845174	-0.472797
2.51_822.64	splash10-001i-0900000010-7b7940b821d24b7d9171	PC O-18:0_22:5	posLipids	[M+H]+	HJDYJUQFSIJNGA-BGDNETPNSA-N	822.636	2.51	11448165	9764690	9828563	12608073	18333540	14849924		0.0860776	-0.560887
2.48_819.64	splash10-001i-0900000010-6bc13ea1472271b060d6	SM d19:1_24:5	posLipids	[M+H]+	AHJHUEBSTSRNEC-UHFFFAOYSA-N	819.64	2.48	962014	838012	1141091	1265491	1111366	1324173		0.0863182	-0.331563
2.43_820.62	splash10-001i-0900000000-6fe041d13dff7f0eef78	PC O-40:6	posLipids	[M+H]+	QBZALASVZLFAHF-KYPHJRDXSA-N	820.621	2.43	6062157	5591832	5418482	7439177	10752876	8163387		0.0864996	-0.626429
2.26_768.59	splash10-001i-0900000000-d18a48fcfff61f0d6c1d	PC O-36:4	posLipids	[M+H]+	DUUSFCFZBREELS-UHFFFAOYSA-N	768.59	2.26	67120272	56677362	56746975	77523040	110032744	82228272		0.0866143	-0.57945
4.08_862.79	splash10-03di-1200091000-47ff8965ed33b665359f	TG 51:2 Isomer A	posLipids	[M+NH4]+	QLIUVBJPQMDRHV-NOFMHCOXSA-N	862.785	4.08	3989261	3705801	3581727	5786841	9756406	6877760		0.0868479	-0.991495
2.59_762.60	splash10-001i-0900000100-2be01e77526a159178ab	PC 16:0_18:0	posLipids	[M+H]+	PZNPLUBHRSSFHT-UHFFFAOYSA-N	762.601	2.59	256349232	229577616	229078304	316968160	448116736	330366784		0.0869941	-0.6155
4.26_878.82_4.25_883.77	splash10-056r-1200095000-91e84b330d7fdda0fb37_splash10-001i-0000000090-34b4690d0b81659abe25	TG 52:1 Isomer A	posLipids	[M+NH4]+_[M+Na]+	NPCZZYKITFKRQZ-FQUZZJBASA-N	878.8174_883.7728	4.255	8319966	7458848	7454996	11628491	17348596	11766581		0.0870722	-0.81035
1.32_552.40_1.32_574.38	splash10-0ue9-1900040000-1d0224e2801470b3a403_splash10-0gi0-0400090000-6b15c029b2c4a31dd180	LPC 20:0	posLipids	[M+H]+_[M+Na]+	UATOAILWGVYRQS-UHFFFAOYSA-N	552.4022_574.3841	1.32	481147	409663	472046	684182	1160714	823921		0.0878332	-0.969567
1.74_687.54	splash10-001i-0900000000-341d7439ab3714c9e1bc	SM d18:2_15:0	posLipids	[M+H]+	YHBBZTIPONDTRX-UHFFFAOYSA-N	687.544	1.74	182181	159077	155307	248043	382021	258984		0.0878836	-0.840279
2.77_592.57	splash10-01pc-0049030000-ebd9bab8c25dcadb7d6f	Cer d16:1_22:0	negLipids	[M-H]-	RIGQYOKCOHPLTC-UHFFFAOYSA-N	592.568	2.769	181933	136902	147821	218370	324036	221832		0.0885538	-0.711663
2.79_802.57	splash10-001i-0900000000-553b6f1cdaad0807a1e8	PC O-39:8	posLipids	[M+H]+	OMFVRPFBWYAKHS-UHFFFAOYSA-N	802.572	2.79	530411	481292	569523	721430	584824	619489		0.0887952	-0.284372
2.91_732.59	splash10-0a4i-0090100300-d89babd10ee2d484be6a	PE O-20:0_16:0	negLipids	[M-H]-	DDRKKKOHVCZDII-UHFFFAOYSA-N	732.591	2.911	172584	158422	164158	219925	300162	220185		0.0889752	-0.580149
1.96_897.58	splash10-0002-0012100090-1ed35c3d276cfc8a5209	PI O-18:1_22:4	negLipids	[M-H]-	KVCZZKMFKQTIMB-UHFFFAOYSA-N	897.582	1.958	405217	312045	387842	522335	982962	810588		0.0893202	-1.06738
1.92_911.57	splash10-003u-2192000001-4078b3b5cfa156d1a38f	PI 18:0_22:5	negLipids	[M-H]-	QLABQLNIHHHJCI-UHFFFAOYSA-N	911.566	1.925	46766124	40060288	38783984	47762512	62550220	52012304		0.0895167	-0.36993
2.30_622.54	splash10-03di-0011090000-262b9bea009ec6502af0	N-octadecanoyl-4,8-sphingadienine	negLipids	[M+CH3COOH-H]-	WNPWDGNHTKGEDS-UHFFFAOYSA-N	622.542	2.302	2125758	1887241	1830508	2213930	2855964	2386554		0.0895254	-0.351654
3.66_868.74	splash10-00dj-2510090000-908a94650cbbce826fae	TG 52:6	posLipids	[M+NH4]+	GLKWVCJIQVMKME-SQBPNMLSSA-N	868.739	3.66	309666	292703	316179	385720	519730	399928		0.0899004	-0.507041
2.78_704.62_2.77_644.60	splash10-0a4i-9023002000-6fc6e4f82b6f31b4b7e4_splash10-000f-0059002000-b2d1ddf5de5cf302fa6d	Cer d18:2_24:1	negLipids	[M+HAc-H]-_[M-H]-	RYZWCKUTHDRXFD-UHFFFAOYSA-N	704.6203_644.5988	2.778	24764740	20017366	18511111	30815192	52174127	36328051		0.0900121	-0.914681
2.02_1024.68	splash10-03di-1090040000-f555983d0b4f1e599b0a	Hex3Cer d18:1_16:0	posLipids	[M+H]+	MGOOTGNGBOPVIV-UHFFFAOYSA-N	1024.68	2.02	23787680	22122948	21980824	26250518	34178192	28412686		0.0906044	-0.388002
2.33_768.54	splash10-0a4i-0149000000-58abc350bbb51749ecfa	PE 18:0_20:3 Isomer A	negLipids	[M-H]-	YNJVFWPRGKTZRJ-UHFFFAOYSA-N	768.544	2.328	12317689	10862399	10385866	13497402	18167302	14207286		0.0906608	-0.450615
0.26_619.29	splash10-0udi-3779004000-5998fef955daf98aa5ce	LPI 20:4	negLipids	[M-H]-	BAWAZBRKENFJED-UHFFFAOYSA-N	619.289	0.264	537881	477292	308516	727335	668214	531276		0.0908077	-0.541661
4.09_1137.95	splash10-03di-9230000500-1efa80ab0654742dd1b5	SM d42:1;2O(FA 18:1)	negLipids	[M+HAc-H]-	MDZQJOBXOIXBIU-UHFFFAOYSA-N	1137.95	4.085	105442	111134	110586	150925	211541	150579		0.0912124	-0.64908
3.02_650.61	splash10-0udi-0002009000-f4205f4f988eb6dbc723	Cer d18:1_23:0;(2OH)	negLipids	[M-H]-	SDFGVADIYWFGIV-UHFFFAOYSA-N	650.609	3.019	748880	585301	578784	802461	1190086	892508		0.0919474	-0.592788
0.69_426.36	splash10-004r-9000800000-8e55868623c2b1d9318f	acylcarnitine 18:1	posLipids	[M+H]+	IPOLTUVFXFHAHI-UHFFFAOYSA-N	426.358	0.69	478458	477749	441455	639356	1068553	822083		0.0921697	-0.856117
2.96_1009.75	splash10-0a7i-4090000000-cd404098d3343a1abd05	HBMP 52:3	negLipids	[M-H]-	UQYUNYMCCUMKBC-UHFFFAOYSA-N	1009.75	2.959	224326	198439	181737	78231	174533	72443		0.0925511	0.894389
1.64_845.53	splash10-0f7k-0009000040-bdd85fa00365fae49c70	PG 42:8	negLipids	[M-H]-	VPSNROSTZAMHMK-UHFFFAOYSA-N	845.534	1.636	4950028	4268105	3855743	5801212	9269925	6817482		0.093046	-0.743494
2.48_817.64_2.48_803.63	splash10-016r-8930000300-2ae786cf2981ab90c0be_splash10-016r-7900000200-cd38b6f6d5b6fb6cb069	SM d38:1	negLipids	[M+HAc-H]-_[M+FA-H]-	AADLTHQNYQJHQV-UHFFFAOYSA-N	817.6445_803.6287	2.48	2958568	2620593	2683160	3045790	3559692	3053934		0.093186	-0.225389
1.91_814.56_1.93_800.54	splash10-056r-1091000000-6091564056adc2fa0900_splash10-004i-0090000000-d03861104d715bf3999e	PC 16:0_18:3	negLipids	[M+HAc-H]-_[M+HCOO]-	JMAYDGBZRHQJAT-UHFFFAOYSA-N	814.5613_800.5423	1.9205	13941121	13140070	12790003	10812143	12818318	11296178		0.093774	0.191019
4.15_824.77	splash10-0udi-1100090000-32386a3eb71338da1873	TG 16:0_16:0_16:0	posLipids	[M+NH4]+	PVNIQBQSYATKKL-UHFFFAOYSA-N	824.77	4.15	4762135	4614224	4538833	6896028	11457233	7966781		0.0949853	-0.919501
4.08_864.80	splash10-02vl-1000091000-5815befe77116d5ff16f	TG 51:1 Isomer A	posLipids	[M+NH4]+	OZAXLAGNPZMZAD-BOEMPQCLSA-N	864.799	4.08	1945170	1551752	1352851	1944469	3195658	2667934		0.0952775	-0.687047
1.82_695.47	splash10-0a4i-1393102000-4a08f2d8897b81e1255e	PA 16:0_20:4	negLipids	[M-H]-	WZKHHBHWAXZUGV-UHFFFAOYSA-N	695.465	1.825	117267	26627	11865	156349	150609	136817		0.096165	-1.51051
1.97_780.55	splash10-001i-0900000100-b4e18a16d7eb9518d78c	PC 36:5 Isomer B	posLipids	[M+H]+	KLTHQSWIRFFBRI-UHFFFAOYSA-N	780.553	1.97	82939776	74340840	70761528	92356720	128588168	99708920		0.0961906	-0.491716
2.25_748.53	splash10-0udi-2219100000-59cba889144dfc5dd115	PE O-38:6 Isomer B	negLipids	[M-H]-	WHKDVYYCCUAIBY-UHFFFAOYSA-N	748.529	2.247	42099816	33177164	32215668	44594812	67424352	50760460		0.0969542	-0.598682
2.64_908.67	splash10-0udi-0009000010-5c5aaa7e739a17b792a1	PC O-22:1_20:4	negLipids	[M+CH3COO]-	RKYSEMIYABTQRA-UHFFFAOYSA-N	908.674	2.641	320085	287477	314633	347400	471712	405552		0.0975345	-0.409242
2.89_666.60_2.89_606.58	splash10-0a4i-9013002000-ce3813043e3b339e5f60_splash10-0bvr-0039002000-86366ff85e632bd3d0ad	Cer d16:1_23:0	negLipids	[M+HAc-H]-_[M-H]-	WYSRACVJQVNCRW-UHFFFAOYSA-N	666.6046_606.5833	2.8935	318115	256430	223813	427451	736685	459536		0.0978326	-1.02415
2.39_802.60	splash10-001i-1392000200-b714bcf688a237fb5647	PC O-16:1_18:1	negLipids	[M+CH3COO]-	WDQJCKHLEYAETE-UHFFFAOYSA-N	802.599	2.389	1565467	1471780	1477848	1634956	1907491	1672526		0.0986515	-0.207903
1.76_736.51	splash10-004i-0090003000-8bb96e64cafce3f50c22	PC 28:0	negLipids	[M+HAc-H]-	CITHEXJVPOWHKC-UHFFFAOYSA-N	736.514	1.757	7611841	7120227	6677688	4774959	6719557	5089387		0.0998951	0.368485
2.45_676.53	splash10-0a4i-0090103000-a45cf3bea96e196bfc49	PE O-16:0_16:0	negLipids	[M-H]-	NRMPAIZEDWJYJB-UHFFFAOYSA-N	676.527	2.454	573055	486660	504608	682520	1099639	819889		0.100224	-0.734109
4.07_810.75	splash10-000i-1000090000-44cb200ddaf0386fe6c6	TG 15:0_16:0_16:0)	posLipids	[M+NH4]+	BLIGKERFCBUUQF-QZNUWAOFSA-N	810.754	4.07	821627	794908	719999	1320953	2819069	1973585		0.10027	-1.38765
4.12_926.82_4.11_931.77	splash10-0a6r-0841009000-1f5faeb66fb2d705adce_splash10-001i-0000000009-0a721c9d870644771051	TG 56:5	posLipids	[M+NH4]+_[M+Na]+	ASJIHHXZZYYSQG-LUZNBBIMSA-N	926.8163_931.7731	4.115	13380786	12854575	12381426	17622698	27420372	19559225		0.100359	-0.742357
3.33_830.66_3.33_852.64	splash10-000i-1100009000-4950132f1722d3e5b037_splash10-0ik9-0700002390-86c1502c0787425298a7	PE 42:1	posLipids	[M+H]+_[M+Na]+	VDMGMSAWSWYSPV-UHFFFAOYSA-N	830.6634_852.6445	3.33	809959	676704	648054	880353	1346888	1025441		0.100644	-0.607585
2.48_774.60	splash10-001i-0900000000-8048e1b6e87ccad43e4e	PC 17:0_18:1	posLipids	[M+H]+	SXNXGNVZTLZDHE-IYEJTHTFSA-N	774.601	2.48	135498064	117055224	115226208	155067376	229274768	170446672		0.100647	-0.593098
2.98_666.60_3.00_620.60_3.00_680.62	splash10-00di-3112009000-22c057334ab5dc1de931_splash10-03ki-0039002000-84d9ee168b8caf61a666_splash10-0a4i-9004002000-8239659790a807627e5f	Cer d18:1_22:0	negLipids	[M+HCOO]-_[M-H]-_[M+HAc-H]-	KEPQASGDXIEOIL-UHFFFAOYSA-N	666.6046_620.5988_680.6202	2.994	9659312	8102826	7281686	10933730	17850657	12968583		0.100942	-0.737424
2.01_899.56	splash10-0002-0041000090-fc08ff6f7cc631eb48a7	PI 19:0_20:4	negLipids	[M-H]-	XVUQPQHEPXKWNS-UHFFFAOYSA-N	899.564	2.013	2753866	2653021	2540070	1606567	2439605	1715489		0.101234	0.463918
3.04_862.69	splash10-0a4r-0090000500-9cef1093646813314ae3	PC O-22:0_16:0	negLipids	[M+HAc-H]-	VEFYEDTZGQHANS-UHFFFAOYSA-N	862.69	3.036	233922	196130	189393	266693	391401	280584		0.101624	-0.599654
1.84_854.57_1.86_876.55	splash10-001i-0900000000-a97847dda1d916bd4873_splash10-00mo-0200006090-d6da65d24704930aeca7	PC 42:10	posLipids	[M+H]+_[M+Na]+	NCCFWEYCQVRLBU-UHFFFAOYSA-N	854.569_876.5499	1.85	7633328	6540044	6091066	9647295	16169863	10991756		0.102384	-0.861105
2.78_678.60_2.79_618.58	splash10-02t9-1029007000-074ec2d194c07d9b6b23_splash10-03dr-0039002000-102ac7220dc2fc50ce01	Cer d18:2_22:0	negLipids	[M+HAc-H]-_[M-H]-	HILTUFAERVOALR-UHFFFAOYSA-N	678.6043_618.583	2.787	5075068	4010050	3786105	5657886	9067280	6404503		0.102854	-0.715121
0.74_462.30	splash10-03fv-5910600000-538e21b47cc8646a8cd2	LPE O-18:2	negLipids	[M-H]-	DBVHWKABURKXNY-UHFFFAOYSA-N	462.299	0.738	3891283	3587973	3388763	2319655	3402422	2514617		0.10306	0.399952
1.82_760.49	splash10-0w4i-0196100400-cccb6cfd144386cf03b2	PE 38:7	negLipids	[M-H]-	PMUXXFUNXMXIFC-UHFFFAOYSA-N	760.492	1.823	1816507	1711516	1658007	1964579	2594249	2159559		0.103349	-0.373484
2.75_872.65	splash10-001i-0900000020-7f19d263b29a17eea0c1	PC O-44:8	posLipids	[M+H]+	OJZPOIMVTVAAOR-UHFFFAOYSA-N	872.651	2.75	126264	99755	111901	125665	188345	178222		0.103417	-0.542657
2.36_750.54	splash10-001i-0109100000-576a74b866fa4d12b33c	PE 16:1_22:4	negLipids	[M-H]-	OZSVECGNTALICE-UHFFFAOYSA-N	750.544	2.357	47012900	39808716	39131128	51079328	75918248	58202440		0.103735	-0.556202
4.14_850.79_4.15_855.74	splash10-0fb9-1100090000-6d78fb7d5c910f91e5b5_splash10-0a4i-0000010090-c9abfc1c97f80a7a158d	TG 16:0_16:0_18:1	posLipids	[M+NH4]+_[M+Na]+	YHMDGPZOSGBQRH-YYSBDVFPSA-N	850.786_855.7415	4.145	22217773	20959729	21624097	30237610	46802721	32241138		0.104115	-0.753947
3.99_898.79	splash10-004i-1931073000-6057f33c463e5082ee0b	TG 18:1_18:2_18:2	posLipids	[M+NH4]+	VVEBTVMJPTZDHO-YQFZQLSNSA-N	898.785	3.99	6422374	6827053	6721818	8375044	12212324	9222241		0.104704	-0.577853
2.53_624.56_2.53_564.54	splash10-03di-0044090000-4f8e10a021edaf85b0bb_splash10-0bt9-0098040000-f713254ce13afa040bf8	Cer d18:1_18:0	negLipids	[M+CH3COOH-H]-_[M-H]-	VODZWWMEJITOND-UHFFFAOYSA-N	624.5574_564.5361	2.5305	9298788	8031261	7499678	9909447	14541304	11242139		0.105047	-0.523568
0.97_331.26	splash10-001i-0009000000-026a1b6e8da8b5f198c0	FA 22:4	negLipids	[M-H]-	TWSWSIQAPQLDBP-DOFZRALJSA-N	331.264	0.97	12013250	9589082	9895526	14226780	21487966	14593435		0.106105	-0.675539
1.81_843.54	splash10-0006-0024000090-75cebb39bbb44273d87c	PI O-16:0_20:4	negLipids	[M-H]-	WYUJHUHIPXIISK-UHFFFAOYSA-N	843.539	1.815	102387	47305	75137	90590	148907	131942		0.106697	-0.724297
2.66_882.66	splash10-0udi-0009000010-0f9b3694e15fddac670f	PC O-20:0_20:4	negLipids	[M+HAc-H]-	OLIVPBCNAWZCSA-UHFFFAOYSA-N	882.659	2.656	457195	372349	449918	470488	669394	583413		0.107455	-0.429632
0.38_323.26	splash10-00di-0109000000-9a7c08498f6ceaf454d5	11(R)-HEDE	negLipids	[M-H]-	HDMIRVFIVOGVIC-UHFFFAOYSA-N	323.26	0.379	126890	122230	116934	90357	109991	112057		0.107525	0.228639
2.87_662.61	splash10-03dr-1059208000-dc5e40b3ebad136248b7	Cer d18:1_24:1;2OH	negLipids	[M-H]-	PYGVPCBXCGQXNA-UHFFFAOYSA-N	662.61	2.871	71924	77946	65079	98477	176856	127806		0.10753	-0.907283
3.23_828.65	splash10-001i-0093000030-9ee45248cd2cfb694aa9	PE 24:0_18:1	negLipids	[M-H]-	HZQGLAQCNUAUPN-UHFFFAOYSA-N	828.649	3.228	1008404	894096	803292	1153555	1759381	1264421		0.107912	-0.62654
3.44_1451.99	splash10-0udi-0260902000-c62f01af7f35d875fe90	CL 18:1_18:2_18:1_18:2	negLipids	[M-H]-	SUUFUECQWJPUFA-UHFFFAOYSA-N	1451.99	3.441	292989	234968	206927	298418	423327	315480		0.107978	-0.49714
4.20_864.80	splash10-016u-1100090000-2c14f020c42ae45009da	TG 51:1 Isomer B	posLipids	[M+NH4]+	DVUCRIHOLAYLAS-QSBKQEGLSA-N	864.802	4.2	1190975	1103673	1127370	1596029	2605959	1785335		0.109088	-0.807064
1.85_804.55	splash10-001i-0900000000-e3e8bbbe5ea3cdf0ac3a	PC 16:1_22:6	posLipids	[M+H]+	DLRNZUPJXRVWRW-FKZZUUMNSA-N	804.553	1.85	8838220	7218490	6754832	11965897	22671300	14410758		0.109146	-1.10443
2.25_815.63	splash10-016r-9800000200-14cdf8920a18eca2a394	SM d16:0_22:2	negLipids	[M+CH3COO]-	IOYRYRYKWZYAND-UHFFFAOYSA-N	815.629	2.254	227868	235172	201992	250946	235570	255330		0.109565	-0.157696
1.77_745.55_1.75_759.57	splash10-016r-7900002000-ce0aac7dbf6ab2b9e8c7_splash10-00n0-7900008000-30408abf64273f6bdad1	SM d34:2	negLipids	[M+HCOO]-_[M+HAc-H]-	RYPRHPLEPBYJJE-UHFFFAOYSA-N	745.5504_759.5659	1.7615	13757715	12575722	12148876	15115221	20328177	15846961		0.110135	-0.414492
2.64_636.56	splash10-000i-8409003000-5ba641020b0435905f91	DG 18:1_18:2	posLipids	[M+NH4]+	BLZVZPYMHLXLHG-JOBMVARSSA-N	636.556	2.64	177281	190328	193950	305986	535270	324535		0.110758	-1.0538
2.90_692.62_2.91_632.60	splash10-0a4i-9013002000-6983af7b3a74046e0bf3_splash10-005i-0039002000-ab8d0e3b88d3b772e16d	Cer d18:2_23:0	negLipids	[M+CH3COO]-_[M-H]-	YVMFSKMDQVDKIS-UHFFFAOYSA-N	692.6198_632.5989	2.906	3218789	2529366	2340589	3743117	6405720	4269535		0.110784	-0.833921
1.35_492.35	splash10-0007-5920500000-f62355fa28f3ebcafa81	LPE O-20:1	negLipids	[M-H]-	AVEWHMSFODPPIG-UHFFFAOYSA-N	492.346	1.351	1346212	1209264	1118018	1456428	2036148	1556859		0.111088	-0.458969
1.45_538.42	splash10-0udr-1900050000-006def445ce292f58ef6	LPC O-20:0	posLipids	[M+H]+	GZGHIJOEOOMFMM-UHFFFAOYSA-N	538.423	1.45	314342	259825	270138	354436	549718	401584		0.111136	-0.629029
2.10_887.57	splash10-053u-2193000010-1767bb85b6e22459b3e9	PI 18:0_20:3	negLipids	[M-H]-	GGSSNEAFVQRIHU-UHFFFAOYSA-N	887.566	2.099	149645824	126054528	123048112	71407108	124068762	79085920		0.111172	0.538348
3.41_1423.97	splash10-0fmi-0290802000-0cf09ddd13889a19925b	CL 16:1_18:2_18:1_18:2	negLipids	[M-H]-	BJHNOJXHKQLGJS-UHFFFAOYSA-N	1423.97	3.408	1190196	1021322	932052	1237775	1804744	1388493		0.111296	-0.495232
2.60_796.58	splash10-001i-0900000100-fa07be1182a6b0f8289f	PC 17:0_20:4 Isomer B	posLipids	[M+H]+	MHUZXLUKTLNHIX-UHFFFAOYSA-N	796.584	2.6	55481620	49201196	48229256	67447328	97674424	67551472		0.11184	-0.605603
2.66_796.59	splash10-0a4i-2302009000-14f8d1e35434c2a69995	PE 18:0_22:4	posLipids	[M+H]+	HNFSZKRUPTYBOQ-ZDYOIFAYSA-N	796.585	2.66	55481164	49200592	48228765	67446727	97673653	67550464		0.111843	-0.605603
2.43_768.55	splash10-004i-3503009000-9ada141ae0c1229794f7	PE 18:0_20:4	posLipids	[M+H]+	JDMYIRPBIXAKJM-HCEMQMAESA-N	768.553	2.43	185346400	164974272	156102704	196263136	277037536	218217264		0.112052	-0.449423
1.94_736.49	splash10-0pb9-3189000000-2449cd74790b0f1e4fda	PE 16:0_20:5	negLipids	[M-H]-	KHLRCNXJXSYNCK-UHFFFAOYSA-N	736.491	1.941	2494156	2350248	2248244	1828859	2269611	2035319		0.112163	0.209546
2.75_1134.79	splash10-03di-0090003000-3b6346eda3e02108d9b4	Hex3Cer 18:2;2O/24:0	posLipids	[M+H]+	ANTURBVCCVVABZ-UHFFFAOYSA-N	1134.79	2.75	16327988	13576909	14736969	16898254	23127322	18632008		0.11301	-0.39392
1.58_843.52	splash10-0ufu-0019000040-55555d6d4ba15ff61934	PG 42:9	negLipids	[M-H]-	NPEYXZJWGARJPB-UHFFFAOYSA-N	843.518	1.583	3211129	2820446	2582959	3652796	5704996	4090427		0.113247	-0.64257
2.49_855.66_2.48_869.68	splash10-016r-8900000200-4eb486ca04f22d2e4b6f_splash10-016r-8900000200-baba04759325ada68514	SM d42:3	negLipids	[M+HCOO]-_[M+CH3COO]-	BCTOQCAZSBNMRM-UHFFFAOYSA-N	855.6604_869.6753	2.485	12479630	11635910	11562302	12416341	14209971	13004375		0.113511	-0.15159
3.27_1395.93	splash10-0f6t-0279102000-0b11e0c503671277a686	CL 16:1_18:2_16:1_18:2	negLipids	[M-H]-	BEYPDBGNUSYQIM-UHFFFAOYSA-N	1395.93	3.267	147920	132302	131424	166107	226388	170183		0.113623	-0.450905
2.23_746.57	splash10-001i-0900000000-a24adf9e2e2dfc8e605a	PC 15:0_18:1	posLipids	[M+H]+	ZEWLMKXMNQOCOQ-KUNNKMQBSA-N	746.57	2.23	276549856	243380912	238620192	302270048	428552832	326120096		0.113679	-0.47858
1.53_580.44	splash10-001i-6920020000-d63b91dfbf4d8802d889	LPC 22:0	posLipids	[M+H]+	UIINDYGXBHJQHX-UHFFFAOYSA-N	580.435	1.53	170299	156923	143466	213511	343347	233435		0.113766	-0.747617
0.63_327.23	splash10-004i-0009000000-dc9488187da9f309ec67	FA 22:6 (docosahexaenoic acid)	negLipids	[M-H]-	MBMBGCFOFBJSGT-KUBAVDMBSA-N	327.233	0.63	7862826	6764679	6809082	9030286	12065405	8616787		0.115144	-0.470994
2.49_843.66_2.50_829.64	splash10-016r-8900000200-ab60dba46951438b0de9_splash10-014i-3910000400-b7997e55554272e144f6	SM d40:2	negLipids	[M+CH3COO]-_[M+HCOO]-	RWWMMMIDPRTRLL-UHFFFAOYSA-N	843.6596_829.6423	2.4955	6058242	5643090	5523898	6285694	7704767	6533391		0.115521	-0.252778
0.61_327.23	splash10-004i-2159000000-01b3e15cb6c285d1106a	DHA	negLipids	[M-H]-	MBMBGCFOFBJSGT-UHFFFAOYSA-N	327.233	0.608	7863552	6802159	6809819	9038139	12066203	8617524		0.115988	-0.468831
3.57_1475.99	splash10-004i-0271901100-864c22d5fd6da9cdf24a	CL 18:1_20:3_18:2_18:2	negLipids	[M-H]-	YXNUTJVRDKMTEO-UHFFFAOYSA-N	1475.99	3.571	457467	324827	363348	426137	554410	488900		0.11688	-0.359117
3.95_834.75	splash10-01ri-1100090000-f7b0c37e2c9a3acc6ad9	TG 49:52	posLipids	[M+NH4]+	DDWAXVHDVUVXSQ-ZDFZEWNHSA-N	834.754	3.95	1029922	1025250	1058736	1433144	2757233	1985740		0.117044	-0.987974
3.69_968.77	splash10-00di-0910004000-fae573c01fb82e804061	TG 16:0_22:6_22:6	posLipids	[M+NH4]+	VLEDHTUUVAXNOJ-WJBWTTGGSA-N	968.771	3.69	119333	93591	98091	111328	160342	147485		0.11719	-0.4305
1.98_712.49	splash10-004i-0090000200-258eca62b433de9e6bcd	PE 34:3 Isomer B	negLipids	[M-H]-	QONZHKTZKTUIMU-UHFFFAOYSA-N	712.492	1.98	3657626	3254343	3217726	2751248	3260537	2874260		0.117972	0.188977
2.02_775.53	splash10-0059-0298100600-b723d547fef5768fc175	PEtOH 18:0_22:6	negLipids	[M-H]-	ZCRBXMWUQSNWQZ-UHFFFAOYSA-N	775.529	2.02	2297993	1510924	1705263	2473349	4098541	2687478		0.118477	-0.747767
2.27_794.61	splash10-001i-0900000000-0d584052a5755263a732	PC P-18:0_20:4 Isomer A	posLipids	[M+H]+	FHHVIBPVBBRLOR-IYACIECVSA-N	794.606	2.27	135416336	118311608	117639912	143144416	196489824	153449808		0.118684	-0.408985
2.02_659.51	splash10-002f-5900002000-1bf94b90e56c44535e95	PE-Cer d16:1_18:0	negLipids	[M-H]-	GDQHRVHWCRZKOF-UHFFFAOYSA-N	659.513	2.022	2765120	2337452	2204233	2724063	3829899	3117959		0.119171	-0.404562
0.25_243.20	splash10-052f-7190000000-1a8bc5390ad1f285c9f5	FA 14:0, 3-hydroxy-	negLipids	[M-H]-	ATRNZOYKSNPPBF-UHFFFAOYSA-N	243.197	0.246	60619	105027	100452	98863	165360	166818		0.119445	-0.695867
1.35_297.28	splash10-0002-0090000000-bb4cca879158d51923ca	FA 19:0	negLipids	[M-H]-	ISYWECDDZWTKFF-UHFFFAOYSA-N	297.28	1.35	582679	539169	537168	608444	883025	787446		0.119628	-0.458019
1.49_664.46	splash10-014l-0019060000-35367d04882ee2935d9a	LPC 24:1	negLipids	[M+HAc-H]-	KXOHZVXBUOQTTL-UHFFFAOYSA-N	664.456	1.489	357108	287714	265249	197689	278176	215165		0.120059	0.397231
4.36_906.85_4.36_911.80	splash10-0a4i-1100009000-78ce6c81aeaa4bc3c4a1_splash10-03di-0000001009-315fca225674da577789	TG 54:1	posLipids	[M+NH4]+_[M+Na]+	YFFIQXNTTVSKJC-UHFFFAOYSA-N	906.8483_911.8042	4.36	6345873	4905528	4443285	5899098	10125029	8751024		0.120167	-0.658618
2.60_798.59	splash10-001i-0900000010-6c207a1cf1a6b3d186d0	PC 37:3	posLipids	[M+H]+	UHMRBJIYASXMRM-AVYTWQJSSA-N	798.591	2.6	7639110	6928094	7227545	9070102	12915208	9347577		0.120358	-0.523697
0.47_282.28	splash10-001i-2090000000-cf6f7e0d4e496fc8afde	sphingosine	posLipids	[M+H-H2O]+	WWUZIQQURGPMPG-UHFFFAOYSA-N	282.279	0.47	194961	179345	208824	219608	306235	246953		0.120642	-0.40627
2.20_748.53	splash10-0ufr-1119100000-78ecf6db4232ff447548	PE O-38:6 Isomer A	negLipids	[M-H]-	BMVXOFPPFREWEM-UHFFFAOYSA-N	748.529	2.201	112692128	97610440	95092928	114211136	158668688	128379464		0.120681	-0.393856
2.69_662.57	splash10-02br-9517003000-203f4f77819a24297a1e	DG 18:1_20:3	posLipids	[M+NH4]+	LRJPBKAIKLUOIQ-MBIZCETBSA-N	662.572	2.69	208979	174118	149069	279820	530612	315793		0.121073	-1.08155
1.91_776.52_1.88_754.54	splash10-00ng-3900040600-e8321536f01438bc9120_splash10-001i-0900000000-7577f631dc5333bf09f5	PC 34:4	posLipids	[M+Na]+_[M+H]+	SOMLZCHLTBYFEL-HQJRNKFXSA-N	776.5201_754.5379	1.895	43640944	35091084	33870355	51667928	94293034	62817601		0.121622	-0.890736
4.19_862.79	splash10-016u-1100090000-ada3c9e4ac681480a665	TG 51:2 Isomer B	posLipids	[M+NH4]+	NSNSZGBCOIKUBU-SZOKBDNISA-N	862.786	4.19	843949	643479	585314	1015912	1844088	1132394		0.122103	-0.945714
2.95_771.64	splash10-002f-5900000100-97fc0fecf902115a39f6	PE-Cer d22:1_20:0	negLipids	[M-H]-	FZGLONNUVYJCEF-UHFFFAOYSA-N	771.64	2.949	160438	159918	136882	171674	282000	283184		0.122322	-0.688441
3.60_866.72	splash10-057u-0443039040-6e88c1adda1b8bc25950	TG 16:1_18:3_18:3	posLipids	[M+NH4]+	LROSQJOAECQISB-RLLDSOFFSA-N	866.723	3.6	79968	86874	80628	90824	119519	100134		0.123011	-0.327233
2.44_700.59	splash10-000x-0093108200-f557cc0bace310537a7d	Cer-NS d42:5	negLipids	[M+CH3COO]-	VTHRXEAFHUDRLW-UHFFFAOYSA-N	700.588	2.444	309417	95812	100864	319202	514560	271391		0.123154	-1.12677
1.56_820.52	splash10-005c-0298104120-3abbee35cb677accbb7d	OxPE 40:7+2O	negLipids	[M-H]-	AQRJQEICSXDTMF-UHFFFAOYSA-N	820.521	1.562	6783139	5856927	5561707	7600097	12158822	8670483		0.12336	-0.643305
2.54_860.61_2.54_838.63	splash10-0imj-0300004090-51b11bd48715433cbad3_splash10-001i-0900000000-40d2dae614de8ea48ba8	PC 40:4	posLipids	[M+Na]+_[M+H]+	AXZGUCXCTZMPTR-UVGACIQRSA-N	860.6147_838.6317	2.54	93511180	77796828	79277621	104265303	161697553	114901408		0.123926	-0.603973
3.07_726.66_3.11_666.64	splash10-07vi-5040905000-7e110f5a8622b881d329_splash10-014i-0097804000-63826cc6ce952e92af87	Cer 18:0;O3/24:0	negLipids	[M+CH3COO]-_[M-H]-	ZESJDNWGTANZCC-UHFFFAOYSA-N	726.662_666.641	3.0875	162228	150815	139176	174710	286546	233006		0.124415	-0.618459
2.38_809.65	splash10-001i-0900000010-a0b4e7caa886598e38ff	SM d22:2_20:2	posLipids	[M+H]+	FFNAYXDXAFOLHK-UHFFFAOYSA-N	809.653	2.38	9317173	7382111	8174879	9747952	13544547	10160031		0.125545	-0.427467
4.01_796.74	splash10-00di-1100090000-705e94b6cc216e7c15b9	TG 14:0_16:0_16:0	posLipids	[M+NH4]+	JWVXCFSNEOMSHH-YACUFSJGSA-N	796.739	4.01	1850325	1660990	1612178	2356736	4617427	3146696		0.126715	-0.982132
2.65_720.55	splash10-004i-2100090000-15ce635987b4f9477005	PE 16:0_18:0	posLipids	[M+H]+	RPJZYOHZALDGKI-UHFFFAOYSA-N	720.554	2.65	5053017	4462534	4502928	6598657	10689193	6745734		0.127589	-0.777722
0.52_482.32	splash10-001i-1900200000-90efec42db2d2297ab22	LPC 15:0	posLipids	[M+H]+	RJZVWDTYEWCUAR-UHFFFAOYSA-N	482.324	0.52	101446	101322	94450	114684	183729	148052		0.128153	-0.587026
3.08_682.64_3.09_622.61	splash10-0a4i-9003002000-baeaf0cd73142e15f573_splash10-03k9-0019012000-8b86318ce10b841c5ac9	Cer d18:0_22:0 Isomer B	negLipids	[M+HAc-H]-_[M-H]-	SXPRAKSDHOEHIG-UHFFFAOYSA-N	682.6361_622.6145	3.081	188378	159175	130235	192821	333963	243521		0.128467	-0.689059
2.46_745.62	splash10-001i-0900000100-010297e0223a9a641606	SM d18:1_19:0	posLipids	[M+H]+	HAFQHLHNPJDAGB-UHFFFAOYSA-N	745.623	2.46	1277499	689426	880189	1463273	2637136	1483076		0.128682	-0.971666
2.28_818.59_2.26_804.58	splash10-001i-0090000000-f5c67da6012f9fb8c171_splash10-001i-0090000000-7d349eed771e62cb0292	PC 16:0_18:1	negLipids	[M+CH3COOH-H]-_[M+CHO2]-	WTJKGGKOPKCXLL-UHFFFAOYSA-N	818.5917_804.5764	2.2705	112371637	108757165	106651427	113539816	130373559	119202911		0.129001	-0.147703
2.02_861.55	splash10-005c-1190000000-dabd4265b2614cfa8df3	PI 36:2	negLipids	[M-H]-	KZVRAFHIKMDULK-UHFFFAOYSA-N	861.55	2.023	256479776	228688704	210566176	173912880	82948085	195343312		0.129678	0.621563
3.05_803.70	splash10-001i-0900000000-affbc970d5888e5bdeae	SM d19:0_22:0	posLipids	[M+H]+	XYCMZKFOBVYTMF-UHFFFAOYSA-N	803.7	3.05	91250	120558	93803	157228	224155	127639		0.130061	-0.736032
2.88_1194.81	splash10-001i-0900000000-1c9cadbb80f57c20f1c1	Hex3Cer d42:1	negLipids	[M+HAc-H]-	SBRJLTLGLQLXLB-UHFFFAOYSA-N	1194.81	2.884	13779063	12191177	11439858	14775560	20929460	15471065		0.130666	-0.452042
2.84_787.67_2.84_809.65	splash10-001i-0900000000-701ca0493e57bc69ba8f_splash10-0zi0-2200008980-87f8164076fb9b2df550	SM d18:1_22:0 Isomer B	posLipids	[M+H]+_[M+Na]+	FJJANLYCZUNFSE-UHFFFAOYSA-N	787.6687_809.6509	2.84	98289019	80387800	80326083	101698679	149557456	110723441		0.130956	-0.48294
0.41_500.28	splash10-0udi-0119000000-1fc2008086c1c7a9933a	LPE 20:4	negLipids	[M-H]-	JPNPIRVRGLGTRE-UHFFFAOYSA-N	500.279	0.412	748140	983616	804011	643250	762851	635337		0.132485	0.312836
4.62_1020.98	splash10-03k9-0100009300-0e9ecb7cd55e220a754a	TG 18:0_22:0)22:0	posLipids	[M+NH4]+	JFYAITPMPUPERR-YEASRJMDSA-N	1020.98	4.62	142777	142530	118156	152808	285532	255643		0.132511	-0.782464
2.90_620.60	splash10-03di-1190002000-aaa230741155f22490a8	Cer d18:2_22:0	posLipids	[M+H]+	AWTNSRHUZXWBCO-UHFFFAOYSA-N	620.598	2.9	1524669	1274413	1219319	1622712	2405880	1716035		0.132645	-0.515592
3.95_782.72	splash10-0abi-1100090000-3f0ded1d543d42f4b864	TG 14:0_15:0_16:0	posLipids	[M+NH4]+	RIBSYLFDZQICKH-WBVITSLISA-N	782.724	3.95	212057	267686	230107	349733	924706	651796		0.133328	-1.4402
2.11_827.61	splash10-001i-0900000200-16689c1c41a713eabac6	SM 12:0;2O/32:9	posLipids	[M+H]+	WASWJRYRQFCWQK-UHFFFAOYSA-N	827.61	2.11	349431	275438	364534	466646	457528	343940		0.134176	-0.358054
1.83_566.48	splash10-0a4i-0050190000-47f2a66a57861b610aee	Cer d18:2_14:0	negLipids	[M+CH3COO]-	HCVPOJMMIOHQJA-UHFFFAOYSA-N	566.479	1.829	355896	351570	312035	464316	798921	513347		0.13434	-0.801243
4.08_888.80	splash10-0f7c-2300094000-ad2531548c472fc02ac6	TG 17:0_18:1_18:2	posLipids	[M+NH4]+	NIBMDPFMDDQNNX-ZIZOGWBTSA-N	888.802	4.08	2820062	2634631	2484584	3416875	5781025	3939275		0.134516	-0.726576
2.24_1261.81	splash10-000f-6690000000-81bc67d920b5bb812a7d	GM3 d42:2	negLipids	[M-H]-	QBXWEYJMDTUZGQ-UHFFFAOYSA-N	1261.81	2.237	3925846	3739241	3664594	3898319	3997371	3971614		0.135052	-0.066885
2.70_848.65	splash10-001i-0900000010-1bbfcb3320fe440135fa	PC O-18:2_24:4 Isomer B	posLipids	[M+H]+	ICIRCVGETFPZSA-UHFFFAOYSA-N	848.653	2.7	3649105	2996968	3016033	4504683	8172379	5109278		0.13537	-0.88036
2.07_840.55	splash10-0002-2600009000-38feb144afbe92187d1f	PE 22:4_22:6	posLipids	[M+H]+	AKHBLRYFRJWEOC-JUIVBTPUSA-N	840.553	2.07	512321	511501	275325	598429	667682	581217		0.135681	-0.507875
1.96_747.52	splash10-001j-0090000500-e48de5d41a17d8e0e4d0	PG 16:0_18:1	negLipids	[M-H]-	PAZGBAOHGQRCBP-UHFFFAOYSA-N	747.518	1.958	4287769	3493300	3431756	4516347	7683990	5533291		0.136263	-0.661338
2.77_859.69	splash10-000i-0200000900-89dfce06eff08ba1aad7	SM d41:1 Isomer A	negLipids	[M+HAc-H]-	SXZWBNWTCVLZJN-UHFFFAOYSA-N	859.691	2.771	4068703	3533683	3471315	4355510	6238255	4594007		0.136287	-0.455773
3.30_722.67_3.28_662.65	splash10-0a4i-9013002000-297484c616135d2b856e_splash10-01ox-0049103000-81d74bd9345c095cee82	Cer d19:1_24:0	negLipids	[M+CH3COO]-_[M-H]-	KSYIVRBEJSMJMX-UHFFFAOYSA-N	722.6673_662.6456	3.2875	517762	406020	390131	523670	867238	623920		0.136445	-0.616787
1.72_707.47	splash10-004i-0090000100-32d3558abba687a7526c	PMeOH 36:5	negLipids	[M-H]-	YMNXMKPLGZNJTA-UHFFFAOYSA-N	707.466	1.715	118034	77644	87849	152672	300571	163502		0.137509	-1.12119
2.27_795.61	splash10-001i-0900000000-7b73172b84d890cb9d29	SM 40:5;3O Isomer A	posLipids	[M+H]+	BFHNQRZAHXYXFW-UHFFFAOYSA-N	795.609	2.27	69152952	61027812	61076972	72880408	100902320	77527176		0.137545	-0.393949
2.76_824.65	splash10-001i-0900000010-5cbded218fffb0dc576a	PC O-20:0_20:4	posLipids	[M+H]+	RDNHPNJCALITSY-MBZSPAKGSA-N	824.653	2.76	3311903	2522266	2676348	3734441	6514903	4206545		0.139033	-0.764339
2.82_847.69	splash10-016r-8900000200-773bd117710cfdd567a5	SM d20:0_20:0	negLipids	[M+CH3COO]-	NILQMCHKBUMJFF-UHFFFAOYSA-N	847.692	2.816	623149	566180	543308	659555	940926	722301		0.139197	-0.422884
1.78_823.55	splash10-001i-0097000050-df6023eb91860a46dbb6	PG 40:5	negLipids	[M-H]-	LKKSDDHQPCIQOD-UHFFFAOYSA-N	823.55	1.783	9146752	7512735	7188201	10020348	16771183	11319220		0.139365	-0.676349
2.54_820.59	splash10-0a4j-0090000500-e9fc95b4a2c25d675f86	PE 18:1_24:4	negLipids	[M-H]-	IBHCRKWVEUYRMR-UHFFFAOYSA-N	820.586	2.536	1079353	802995	836445	998611	1499100	1207219		0.139672	-0.44648
4.36_880.83_4.36_885.79	splash10-056r-1100094000-eb3c65880f3bb318d376_splash10-000i-0000001090-b387b5807c039ff12086	TG:52:0	posLipids	[M+NH4]+_[M+Na]+	SDNYRTVJOFMYIW-UHFFFAOYSA-N	880.8327_885.7887	4.36	4871040	4471599	4665022	5015560	7743065	7919974		0.139709	-0.561922
2.88_594.58_2.86_576.57	splash10-03di-0090010000-add8550a796874e3b627_splash10-03di-0090010000-b8ce64ca38977e6bf159	Cer d18:1_20:0	posLipids	[M+H]+_[M+H-H2O]+	XWBWIAOWSABHFI-UHFFFAOYSA-N	594.5828_576.5713	2.87	920934	774203	695297	996692	1531812	1032526		0.14024	-0.575022
1.86_808.51	splash10-00di-1500009000-c842aa2620ac77f05bb3	PS 16:0_22:6	posLipids	[M+H]+	PWBBJQOVCTWPIM-FAYDGCQZSA-N	808.513	1.86	2415436	1873981	1894397	2794273	4963960	3106413		0.140241	-0.813072
2.26_774.54	splash10-0udi-2229100000-5f804d9d1be9b7c09008	PE O-20:2_20:5	negLipids	[M-H]-	ADIHPDWBBQZHRQ-UHFFFAOYSA-N	774.544	2.262	18174096	14611964	14196828	18484334	28816053	20774680		0.141378	-0.534991
3.22_694.64_3.22_648.63_3.22_708.65	splash10-0005-1169006000-86e881e8a0e56fa1f842_splash10-0007-0049003000-02be42f2c560bb2c69cc_splash10-0a4i-9024002000-ad91e10848d726895df5	Cer d18:1_24:0	negLipids	[M+HCOO]-_[M-H]-_[M+CH3COOH-H]-	ZJVVOYPTFQEGPH-UHFFFAOYSA-N	694.636_648.6304_708.6517	3.218	27463697	23222143	21578963	28493711	45745915	33027982		0.141706	-0.569849
3.30_890.72	splash10-0aor-0090010060-b7aa120b749f11dea1e5	PC O-24:0_16:0	negLipids	[M+HAc-H]-	CACHMBNZRXZCGT-UHFFFAOYSA-N	890.723	3.304	103841	90250	85521	101019	148598	122479		0.141862	-0.412249
2.77_825.65	splash10-001i-0900000000-a2234b52210062990dee	SM 42:4;3O	posLipids	[M+H]+	NZOCVGSDXVXJNN-UHFFFAOYSA-N	825.653	2.77	1459341	1147901	1192408	1666619	3051687	1976586		0.142029	-0.817194
2.54_774.54	splash10-001i-0900000100-bd82b9105fa65ba9eb2b	PE P-18:1_22:6 Isomer B	posLipids	[M+H]+	UKPNUUDYLNCIOE-IZHHWLPXSA-N	774.54	2.54	2472356	2298114	2376901	2332209	1978876	2156256		0.142808	0.14424
0.67_253.22	splash10-0udi-0090000000-f4da59b15800ba67ccc0	FA 16:1 (palmitoleic acid)	negLipids	[M-H]-	SECPZKHBENQXJG-FPLPWBNLSA-N	253.217	0.67	15459507	13942152	12874152	8614653	13454197	10883483		0.143099	0.359452
3.94_1109.92	splash10-000i-9130000400-8b2b213101a7507d044e	SM d42:1;2O(FA 16:1)	negLipids	[M+HAc-H]-	WTUWZADWRQMFEE-UHFFFAOYSA-N	1109.92	3.945	166414	134101	133931	172873	265655	188277		0.143364	-0.52884
2.42_733.62	splash10-001i-0900000000-f94ae41795c26771206b	SM d18:0_18:0	posLipids	[M+H]+	JCELSEVNSMXGKA-IOLBBIBUSA-N	733.621	2.42	7087312	5986130	6152236	7285339	10431660	7943074		0.143415	-0.416491
1.90_749.51	splash10-0ue9-0169100300-32befc6944082f73d6a2	PEtOH 18:1_20:4	negLipids	[M-H]-	GPUYXMCSIACMOK-UHFFFAOYSA-N	749.512	1.897	401729	392650	368820	168084	351291	71942		0.143609	0.976094
2.71_780.59	splash10-000i-1309000000-353582f7a5245c2a0fc0	PE P-40:4	posLipids	[M+H]+	TVTRPEJBOGUHBJ-IKHSQHJKSA-N	780.59	2.71	21345876	16997424	17910762	21917206	32898620	23922258		0.144511	-0.485104
2.28_821.62	splash10-001i-0900000010-5f454650161ef1ad7acf	SM 42:6;3O	posLipids	[M+H]+	SKEYJJCLJNGCFJ-UHFFFAOYSA-N	821.625	2.28	6341434	5846854	6033424	7116912	9893232	7344468		0.145161	-0.418536
4.49_934.88_4.48_939.84	splash10-03g0-0200039000-eb1525e6526ab80c8c23_splash10-000i-0000000009-79eb4ebd5f1f0bfb47a9	TG 16:0_18:1_22:0	posLipids	[M+NH4]+_[M+Na]+	IFLOLSWWIHPMFV-UHFFFAOYSA-N	934.8803_939.836	4.485	554790	564821	542475	639275	925107	701077		0.145762	-0.446808
4.30_892.83	splash10-052f-2200095000-99a18085f329efae90c3	TG 17:0_18:0_18:1	posLipids	[M+NH4]+	CTYHEFNQFHZLTL-YXCBHWQESA-N	892.833	4.3	1134856	1053952	874838	1084112	1580924	1798283		0.146823	-0.542867
1.18_307.26	splash10-0a4i-0009000000-34838c3af8597dde9ea6	FA 20:2	negLipids	[M-H]-	ZPYAEYLYGOTGGC-UHFFFAOYSA-N	307.264	1.18	2739374	2293971	3165853	1970076	2490714	2060201		0.146867	0.330392
2.84_845.68_2.84_859.69	splash10-016r-7900000200-bfe18a0e62a769376bf2_splash10-016r-8900000200-1a9463ab8453fd2b4018	SM d41:1 Isomer B	negLipids	[M+HCOO]-_[M+HAc-H]-	VFVQYCLNEVGGOC-UHFFFAOYSA-N	845.6758_859.6914	2.84	4333384	3700292	3617210	4605454	6663102	4763622		0.147359	-0.460531
2.32_736.53	splash10-0udi-1109000000-4924b590d77044555b83	PE O-17:1_20:4	negLipids	[M-H]-	ZTNZTGXTHOFZGC-UHFFFAOYSA-N	736.528	2.321	6732324	5727753	5518440	6700093	9913739	7633895		0.148119	-0.431575
2.80_730.64	splash10-00di-0011409000-0a0cdab84c17b549b646	Cer d18:1_26:3	negLipids	[M+HAc-H]-	NCEVGBHJILIGTB-UHFFFAOYSA-N	730.637	2.804	751299	593707	513818	737982	1262309	881441		0.148349	-0.632546
3.87_768.71	splash10-006t-4200980000-ae17447bacb7f5a219f3	TG 12:0_16:0_16:0	posLipids	[M+NH4]+	ZCHDZACIKMGEJU-USYZEHPZSA-N	768.708	3.87	364008	344448	359792	452465	969174	673236		0.14935	-0.971618
2.62_610.54	splash10-03di-2159021000-e6207ea929d02a773e32	DG 16:0_18:2	posLipids	[M+NH4]+	SVXWJFFKLMLOHO-UHFFFAOYSA-N	610.538	2.62	40781	64526	101275	109589	113406	220975		0.149686	-1.10375
2.67_1192.79	splash10-001i-0910000000-7ec420804e35227cf363	Hex3Cer d42:2	negLipids	[M+HAc-H]-	ZSMQAXYGARTYKR-UHFFFAOYSA-N	1192.79	2.669	31997832	27773880	27666256	31734130	42305132	34157676		0.150262	-0.307328
2.79_798.60	splash10-001i-0093000300-d824bb28be9167079ad5	PE 18:1_22:1	negLipids	[M-H]-	WGJLQEZLXFJLSG-UHFFFAOYSA-N	798.602	2.792	3061801	2693438	2552202	2992338	3996508	3261944		0.150917	-0.303259
2.99_706.64_2.99_646.61	splash10-0a4i-9013002000-2fd09be98c5c123feba0_splash10-01oy-0049003000-aac8859631d255bc74e7	Cer d18:1_24:1	negLipids	[M+HAc-H]-_[M-H]-	HZPUWSUHFOTSAY-UHFFFAOYSA-N	706.6356_646.6142	2.99	83750426	68852978	64070290	82656098	129999835	95574898		0.15118	-0.508487
2.38_730.54	splash10-0a59-0090000200-b80ccfdfc312844f12c7	PE 17:0_18:1	negLipids	[M-H]-	UAKUCJGIIYSFFK-UHFFFAOYSA-N	730.539	2.381	4762356	4528276	4455428	5116066	6969285	5473693		0.151252	-0.353196
3.69_944.77	splash10-0umi-0921006000-da8d7eaa57be7d88027f	TG 18:2_20:4_20:4	posLipids	[M+NH4]+	GXWBCAVCOMAOHT-VMCJOIRWSA-N	944.771	3.69	378744	386590	440231	414547	526437	475289		0.151578	-0.23239
2.57_806.63	splash10-0a59-0090100500-7cb6c2a5f7a478a95ead	PC O-18:0_16:0	negLipids	[M+HAc-H]-	GTFLTTXDLGEBAI-UHFFFAOYSA-N	806.63	2.569	1461225	1398224	1245513	1453908	1985397	1665127		0.151732	-0.314382
2.53_776.56	splash10-001i-0009100400-76a41af103e5092a9a71	PE O-40:6 Isomer C	negLipids	[M-H]-	LJUQAJDUBALBQT-UHFFFAOYSA-N	776.56	2.525	5825659	5036129	4650528	5965234	9566765	6963476		0.152943	-0.536221
4.21_890.82	splash10-002f-0620096050-f2610b75e2b8c0082787	TG 17:0_18:1_18:1	posLipids	[M+NH4]+	JQXUTAGWFYZQHV-UHFFFAOYSA-N	890.817	4.21	1630305	1512285	1653314	1921189	2886133	2028248		0.153354	-0.511259
3.96_860.77	splash10-03di-2300093000-00fc6bec81d6b59d18ba	TG 15:0_18:1_18:2	posLipids	[M+NH4]+	AFUGNQFGFOCTMS-UHFFFAOYSA-N	860.77	3.96	957983	983578	967394	1157041	1893747	1345792		0.153793	-0.595881
1.85_733.55	splash10-0100-3930016000-c2a259ac0fd907366ed6	SM d16:1_17:0	negLipids	[M+HCOO]-	CGMZWBZSOINWHL-UHFFFAOYSA-N	733.549	1.848	634697	628191	600570	649905	847020	742771		0.154525	-0.265321
1.35_494.36	splash10-0006-1100900000-b831678c1e13fe989ec0	LPE O-20:0	negLipids	[M-H]-	PKPGKYPSMJMPGS-UHFFFAOYSA-N	494.362	1.349	119677	91917	82775	111005	201412	149532		0.154617	-0.650108
2.71_773.65	splash10-001i-0900000000-bfd403585da3ff0f5f95	SM d16:1_23:0	posLipids	[M+H]+	DZDNLWWCTCDASI-QVDCKBILSA-N	773.654	2.71	1976841	1548449	1650726	2217498	4085499	2600958		0.155235	-0.782604
1.58_624.46	splash10-0udi-0010090000-a4e7c71737b18af54a5f	LPC O-22:0	negLipids	[M+HAc-H]-	XFOSVRQLSZRDHZ-UHFFFAOYSA-N	624.461	1.577	264503	235229	223001	283035	481785	343419		0.155622	-0.616734
1.95_810.53	splash10-004i-2913008000-1bcac9dc118a47580a02	PS 18:1_20:4	posLipids	[M+H]+	PVENTVZLUAWWEI-OXBTWZGPSA-N	810.529	1.95	3239550	2894487	2839098	3183465	4249187	3531944		0.157235	-0.289169
2.53_848.65	splash10-001i-0900000010-29f858e5faf8751e701b	PC O-18:2_24:4 Isomer A	posLipids	[M+H]+	ICIRCVGETFPZSA-UHFFFAOYSA-N	848.652	2.53	1158008	946200	970043	1251921	1919727	1290449		0.15724	-0.537487
2.61_831.66	splash10-0ar0-6700000900-e3f447ed9786a2bbf7b7	SM d18:1_21:0	negLipids	[M+CH3COOH-H]-	YXSZOBWVQJIWNE-UHFFFAOYSA-N	831.66	2.612	578672	590531	555422	631272	906491	720060		0.157751	-0.38865
3.05_720.65_3.05_660.63	splash10-0a4i-9013001000-2ab657dfc9194cfd42f6_splash10-01ox-0049002000-b505c1fa9074ea4090e5	Cer d19:1_24:1	negLipids	[M+CH3COO]-_[M-H]-	DZYXYUUEPCKTHY-UHFFFAOYSA-N	720.6513_660.6302	3.0525	1310623	1073528	1021532	1336338	2195051	1530660		0.157769	-0.571777
3.94_808.74	splash10-06rb-1100090000-3da0f44c280b72188171	TG 14:0_15:0_18:1	posLipids	[M+NH4]+	ZRADZZUWHHIFJP-KWLHUJJFSA-N	808.739	3.94	717572	775522	708923	1006724	2739135	1774305		0.157816	-1.32589
2.19_722.51	splash10-0udi-1119100000-bea72a8d1db28bc72385	PE O-20:4_16:1	negLipids	[M-H]-	RVLHLFWBXWSQLU-UHFFFAOYSA-N	722.513	2.186	104654200	89665944	89019928	100379808	137233184	113681888		0.15832	-0.310148
1.85_723.54	splash10-001i-0900000000-c576b08c380af77b351b	SM d18:3_18:2	posLipids	[M+H]+	MMQHNYKFYWJQIH-UHFFFAOYSA-N	723.541	1.85	4482717	3636446	3635213	4341833	6529383	4980577		0.158392	-0.431448
3.53_942.76	splash10-0002-0910042000-b3f371347b6c5a3ed162	TG 18:2_18:3_22:6	posLipids	[M+NH4]+	CCWQXSQVMPACON-SECIANBESA-N	942.756	3.53	102714	113525	108049	85013	106556	93094		0.158465	0.188021
0.67_436.28	splash10-000i-4920700000-8a3537230d3ca7245f85	LPE O-16:1	negLipids	[M-H]-	RRTPYUGIBQLEDN-UHFFFAOYSA-N	436.283	0.669	6304065	5550248	5206701	3535067	5613201	3772184		0.158527	0.401047
2.23_774.54	splash10-001r-3902000000-65efc969ec0c37293196	PE P-18:1_22:6 Isomer A	posLipids	[M+H]+	UKPNUUDYLNCIOE-IZHHWLPXSA-N	774.543	2.23	50729536	43595896	43731564	52868368	79174056	57695524		0.158726	-0.458744
1.00_585.49	splash10-0a4i-0090000000-cd830e04eb11a3a588f6	FAHFA 16:0_22:4	negLipids	[M-H]-	AZNFGDAJTCQHCT-UHFFFAOYSA-N	585.486	1.003	540753	485073	535875	369090	511323	421349		0.160769	0.262653
2.22_806.57_2.22_784.58	splash10-052b-3700005490-c2bfa6194f5a92779ccf_splash10-001i-0900000000-7ed2ceb32510ce515aae	PC 36:3	posLipids	[M+Na]+_[M+H]+	YPAZQMWFRMHBBM-UHFFFAOYSA-N	806.5665_784.5845	2.22	271389527	237858722	240956272	274450541	376107401	294826952		0.161385	-0.333618
3.00_852.68	splash10-001i-0900000010-51245ed4be304fe8a887	PC O-20:3_22:1 Isomer B	posLipids	[M+H]+	GSZUQHFKCMKVPN-UHFFFAOYSA-N	852.684	3	1569017	1263222	1349172	1710287	2741137	1810187		0.161555	-0.582544
2.07_706.58	splash10-001r-0900000000-0206485bd57aa0b8d998	PC O-14:0_17:0	posLipids	[M+H]+	JIMMLBKZVOQHGU-UHFFFAOYSA-N	706.583	2.07	24281518	20868900	21066478	23498681	31219041	25764611		0.162087	-0.281473
0.42_597.30	splash10-0002-0351090000-2e19461f61183da6c7c0	LPI 18:1	negLipids	[M-H]-	UGDOFRYHDCDVHD-UHFFFAOYSA-N	597.305	0.419	561922	485947	414603	382640	407112	399434		0.16216	0.298435
2.82_789.67	splash10-001i-0900000000-f9376e2995e344b9222f	SM d40:0 Isomer A	posLipids	[M+H]+	HMXVGXPTXKEZGU-UHFFFAOYSA-N	789.675	2.82	12718620	10656012	10332596	12976849	19618060	14002462		0.162679	-0.467191
0.44_602.35	splash10-0udi-4039030000-9bf535ca694191594d64	LPC 20:4	negLipids	[M+HAc-H]-	GOMVPVRDBLLHQC-UHFFFAOYSA-N	602.347	0.441	93006	84445	70520	116761	197471	110869		0.163139	-0.777634
4.14_876.80_4.13_881.76	splash10-0fb9-2310094000-763f55a4425c5c248d74_splash10-001i-0000010090-74c0d5dd8e486042b821	TG 52:2	posLipids	[M+NH4]+_[M+Na]+	JFISYPWOVQNHLS-UHFFFAOYSA-N	876.8015_881.7564	4.135	37082122	35711922	35622675	41962402	63687458	45856115		0.164185	-0.482787
2.84_862.66	splash10-0w29-9108000000-8fbc196ed15edf2848e7	PE O-26:1_20:4	negLipids	[M-H]-	LMLJKWXWJYERQS-UHFFFAOYSA-N	862.661	2.842	179942	181062	157402	187035	256838	204520		0.164608	-0.322786
2.50_747.61	splash10-001i-0900000000-274cee7ea40659ad94c8	SM 36:1;3O	posLipids	[M+H]+	GPSRFJMWXREGSN-UHFFFAOYSA-N	747.609	2.5	106038632	90637416	89040744	107018720	161908576	119857064		0.164944	-0.444384
3.21_804.68	splash10-001i-0900000010-b432271ab0a6e4928834	PC O-18:0_20:0	posLipids	[M+H]+	BVCZSMAYNCVQDT-UHFFFAOYSA-N	804.685	3.21	593676	542176	520413	677612	1002500	669634		0.165216	-0.504571
2.75_748.62	splash10-001i-0900000000-55147c26367666a831bd	PC O-34:0 Isomer B	posLipids	[M+H]+	PXPSGTINXJQLBR-UHFFFAOYSA-N	748.622	2.75	11169069	8685635	9047349	11660151	20053590	13221475		0.165711	-0.636675
2.47_745.59	splash10-001i-0900000100-f7a380199ed33d2ee37d	SM 36:2;3O Isomer B	posLipids	[M+H]+	VJNFEEMIKIPZSU-UHFFFAOYSA-N	745.594	2.47	13855811	12361950	11964222	13864266	20452959	15901893		0.167676	-0.395345
4.15_928.83	splash10-0fc0-0200009000-dbfe2f2c952d36a1cc47	TG 18:1_18:2_20:1	posLipids	[M+NH4]+	YONCDTJKIZDSKQ-IYASBODOSA-N	928.832	4.15	4402796	4188266	4237431	5182555	7033976	4870029		0.169195	-0.41351
1.77_905.52	splash10-0kaj-0090115004-08e5fc7b513ba29067f3	PI 16:0_22:6	posLipids	[M+Na]+	FPHAZHKZJQOPBU-UHFFFAOYSA-N	905.515	1.77	207269	170089	195618	210542	273561	213781		0.169337	-0.284513
1.94_689.56_1.94_711.54	splash10-001i-0900000000-78e57af9bc246b22e7a2_splash10-0w4i-2500089700-99587ae7b6bf3d5c78cd	SM d33:1	posLipids	[M+H]+_[M+Na]+	LQINJRUGTUOHGS-YPDYIYJKSA-N	689.5588_711.5411	1.94	29661669	24724387	24716556	31682385	54632902	36239405		0.16937	-0.631628
2.28_772.59	splash10-001i-0900000000-633d35c858ff9ecb340a	PC 17:0_18:2	posLipids	[M+H]+	ZSKWZJYUVZYDQU-WESJWMGVSA-N	772.585	2.28	157063632	137306752	137104608	162029040	238667632	175839488		0.169549	-0.418134
3.84_858.75	splash10-03dj-1200090000-7fbdded7dd1ef34adf26	TG 15:0_18:2_18:2	posLipids	[M+NH4]+	MIHLTJZHRJACQQ-SYWDBLTRSA-N	858.754	3.84	270788	234569	219366	263879	407863	311194		0.169626	-0.439668
1.59_806.50	splash10-0v00-0586700930-5ad6d97143069af1233a	PS 38:6 Isomer A	negLipids	[M-H]-	CBGORXLNJSPZCE-UHFFFAOYSA-N	806.497	1.588	117735	97653	81027	128526	179950	111988		0.170625	-0.504364
1.58_786.53	splash10-000i-1109000000-1243a0727aae692fbccf	BMP 36:5	posLipids	[M+NH4]+	CTYAWWDDCBDQDB-UHFFFAOYSA-N	786.528	1.58	123974	117975	108737	133163	210796	151198		0.172616	-0.497706
2.75_851.67	splash10-001i-0900000010-f41639b25c3745cfd582	SM 44:5;3O	posLipids	[M+H]+	KYEGLAXKRGSMRZ-UHFFFAOYSA-N	851.672	2.75	1636381	1308239	1322200	1703939	3103109	2035920		0.172684	-0.681461
2.62_748.62	splash10-001i-0900000100-bb103a23dddc564c304a	PC O-34:0 Isomer A	posLipids	[M+H]+	PXPSGTINXJQLBR-UHFFFAOYSA-N	748.621	2.62	4167225	4042367	3492387	4115756	6674552	5371933		0.174717	-0.465875
4.44_948.89	splash10-0002-0100009001-eaaaea33fea09ffd2cda	TG 57:1	posLipids	[M+NH4]+	VNIDFSLWQJKNGX-UHFFFAOYSA-N	948.895	4.44	105491	94575	93689	106407	236758	184037		0.174966	-0.843742
4.19_954.85	splash10-0pb9-0511009001-b6a161f0ca705424c7b3	TG 18:0_18:1_22:4	posLipids	[M+NH4]+	SBAUKUWCFRJHHI-LOYWXJFASA-N	954.849	4.19	3624523	3005198	3016521	3587995	5302185	3899953		0.175314	-0.406992
0.42_524.28	splash10-005a-0869000000-a0e123886d75feb9cc64	LPE 22:6	negLipids	[M-H]-	XEVRBOQZSXWGQO-UHFFFAOYSA-N	524.278	0.419	293773	342623	285973	324183	392530	340318		0.175802	-0.196602
3.78_882.75	splash10-000j-2310090000-fede4fa403e2319f9033	TG 17:1_18:2_18:3	posLipids	[M+NH4]+	CRAKBYXKEQVYKV-KUSDFXHASA-N	882.754	3.78	105682	107400	117063	123268	187793	137826		0.17652	-0.443253
3.88_794.72	splash10-006t-1200290000-73cb648fb98619c17f1b	TG 14:0_14:0_18:1	posLipids	[M+NH4]+	RSDIQTNCDWUNDP-CQXVYNKFSA-N	794.723	3.88	1566962	1367068	1381966	1715113	3327770	2194481		0.176539	-0.745771
2.96_850.67	splash10-001i-0900000010-f3b9b4c6e020549bef01	PC O-22:3_20:2	posLipids	[M+H]+	AIJLBIAMMOSFEE-UHFFFAOYSA-N	850.668	2.96	183030	184232	195834	253077	473185	270841		0.176556	-0.824362
4.04_900.80	splash10-0udi-0100009010-b50bee606d1d5011e464	TG 18:1_18:1_18:2	posLipids	[M+NH4]+	RKPVLJWMLADBIO-UHFFFAOYSA-N	900.802	4.04	10505218	9812970	9770549	11436983	18048110	12863302		0.177268	-0.493084
1.84_766.54	splash10-001i-0900000100-414b81c850c250ab3015	PC 17:2_18:3	posLipids		ISRXFUSSZHWGNX-UHFFFAOYSA-N	766.538	1.84	610536	436992	396594	618442	1220037	709030		0.179664	-0.818895
2.35_757.62	splash10-001i-0900000000-a9952e594d69d565e8d1	SM d18:2_20:0	posLipids	[M+H]+	AVRBPMOVOVMYAM-PQTKZFJVSA-N	757.621	2.35	3909358	3873848	3514158	4018022	5129457	4183491		0.180264	-0.238796
2.53_770.57	splash10-0059-3800009000-3bc397c57b347e18591d	PE 18:0_20:3	posLipids	[M+H]+	YNJVFWPRGKTZRJ-PEXXDJRISA-N	770.569	2.53	17898974	22555000	22540560	24307454	38044364	26003068		0.180856	-0.488083
0.78_510.36	splash10-0gx0-0900020000-f79622d743f7f645225c	LPC 17:0	posLipids	[M+H]+	SRRQPVVYXBTRQK-UHFFFAOYSA-N	510.356	0.78	87291	77244	76636	105576	658521	454159		0.181065	-2.33669
2.94_876.68	splash10-001i-0900000010-d91b8570eab7a4c80e70	PC O-44:6	posLipids	[M+H]+	QZMFOSCFDWPISC-UHFFFAOYSA-N	876.683	2.94	486090	422999	376427	551362	1082782	631810		0.182996	-0.817771
0.56_554.35_0.56_540.33	splash10-0a4i-1190100000-37120c1962db14f343c9_splash10-0a4i-0090200000-cec8d8bacbf8c7146ca7	LPC 16:0 a	negLipids	[M+CH3COO]-_[M+FA-H]-	ASWBNKHCZGQVJV-UHFFFAOYSA-N	554.3462_540.3307	0.562	2272217	2080523	2058773	2443558	4207800	2904283		0.183903	-0.575688
4.49_908.86	splash10-0a4i-1100009000-a04810dfa0251029334d	TG 18:0_18:0_18:0	posLipids	[M+NH4]+	DCXXMTOCNZCJGO-UHFFFAOYSA-N	908.864	4.49	316806	347836	329098	333928	622232	691716		0.183998	-0.729667
2.20_720.55	splash10-001i-0900000000-ca47e54cd60009508452	PC 15:0_16:0	posLipids	[M+H]+	LLHISNQVRRYJGL-DIPNUNPCSA-N	720.553	2.2	144728144	123170776	127812712	145762016	202882864	151945520		0.184365	-0.339181
3.62_1027.84	splash10-0uxr-0230005009-7565c133f4c323989685	SM 34:1;2O(FA 18:0)	negLipids	[M+HAc-H]-	UOBNQWBBDPLCGO-UHFFFAOYSA-N	1027.84	3.62	159040	122914	148051	162573	280227	192431		0.184977	-0.562928
1.92_730.54_1.93_752.52	splash10-001i-0900000000-43eee0726d6b4559505a_splash10-0f75-6900044600-a6237aeb82e667910c7b	PC 16:1_16:1	posLipids	[M+H]+_[M+Na]+	GPWHCUUIQMGELX-UHFFFAOYSA-N	730.5385_752.5201	1.925	332404880	290474274	286237264	211752315	303907741	231632022		0.185897	0.282793
3.09_888.71	splash10-01q9-0090000040-da391523a4e9acbed24a	PC O-22:0_18:1	negLipids	[M+HAc-H]-	OEWCRRXFJNOHDS-UHFFFAOYSA-N	888.707	3.095	597772	503450	488816	569016	825416	636367		0.18643	-0.352986
2.54_754.57	splash10-03di-3113009000-a15c11297a9d78f1887e	PE O-20:1_18:3	posLipids	[M+H]+	KBYIRRVTDBTUTC-UHFFFAOYSA-N	754.566	2.54	8689896	7652656	7385139	8696740	13089707	9635698		0.18774	-0.40521
3.82_832.74	splash10-059j-1200090000-827722f5ac4b25a70e7b	TG 15:0_16:0_18:3	posLipids	[M+NH4]+	AYQHSNLDEWMDSL-NXCVPSNGSA-N	832.739	3.82	200340	155716	151425	177831	461250	346443		0.188898	-0.957537
4.02_848.77	splash10-004j-0200090000-a57803a02f144c13a75b	TG 50:2	posLipids	[M+NH4]+	MTWYSKGJIDFSRC-SOEJSTAXSA-N	848.77	4.02	15221044	13819695	14018772	16477456	27548350	18722414		0.189776	-0.543243
1.82_778.54	splash10-001i-0900000000-a27be46187ec026e5b7d	PC 18:3_18:3	posLipids	[M+H]+	XXKFQTJOJZELMD-UHFFFAOYSA-N	778.538	1.82	6165418	4932276	4606457	6604373	12919357	7504977		0.190511	-0.783347
2.08_664.49	splash10-00di-2100090000-90b1384c125bb1e07e8d	PE 15:0_15:0	posLipids	[M+H]+	SKVKIGSFTGVBOX-UHFFFAOYSA-N	664.491	2.08	684268	617898	499163	655499	709923	740554		0.193068	-0.225427
0.64_496.34	splash10-001i-0900000000-9ab1303419230e82c6a5	LPC 16:0	posLipids	[M+H]+	ASWBNKHCZGQVJV-UHFFFAOYSA-N	496.339	0.64	6851234	6182259	6144271	7348232	13003775	8661875		0.193138	-0.597309
0.35_271.23	splash10-00di-0090000000-d543818c3c97e7a9a219	FA 16:0, 2-hydroxy-	negLipids	[M-H]-	JGHSBPIZNUXPLA-UHFFFAOYSA-N	271.228	0.345	466244	482721	450076	475834	673532	576242		0.19398	-0.302667
2.82_946.72	splash10-0ik9-0090013001-79365922fb294168bf26	LacCer d18:1_22:0	posLipids	[M+H]+	QYWVASPEUXEHSY-UHFFFAOYSA-N	946.72	2.82	1019109	959655	883424	1253233	2240138	1255490		0.194225	-0.730463
2.96_823.67	splash10-01vo-2200009770-fc818d8a5f2e640aa271	SM d41:1	posLipids	[M+Na]+	JLSREMDIVVZCAX-UHFFFAOYSA-N	823.666	2.96	1239292	1094058	1156480	1326971	2033472	1403553		0.194779	-0.449015
2.07_742.54	splash10-004i-0090000000-74857fcb3fc11fc24c96	LNAPE 18:2/N-18:0	negLipids	[M-H]-	KUPGAOWGEYJKJR-UHFFFAOYSA-N	742.539	2.073	168245	226252	192229	204806	231362	253126		0.195438	-0.232433
2.88_844.69	splash10-001i-1602101910-9ada713915eb34482882	GalCer d18:0_22:0	negLipids	[M+HAc-H]-	BCRCIDJHDMYLDJ-UHFFFAOYSA-N	844.689	2.879	264977	228130	205804	282094	487450	299357		0.195896	-0.612948
0.73_480.35	splash10-001i-2600900000-029f1d6cbb56811aa834	LPC P-16:0	posLipids	[M+H]+	HTZINLFNXLXRBC-UHFFFAOYSA-N	480.345	0.73	458672	405080	369185	442574	662422	496605		0.195971	-0.377416
2.26_766.54	splash10-053r-0159000000-14550c9af9e39cfa5169	PE 16:0_22:4	negLipids	[M-H]-	ICYDFONFTSPCRL-UHFFFAOYSA-N	766.539	2.258	47011512	38586864	37464392	43524520	62685372	48794660		0.196933	-0.332916
2.53_800.62	splash10-001i-0900000010-fc49441d053ee20dfe3a	PC 18:1_19:1	posLipids	[M+H]+	PJWLBXAALWGJFW-NXTJWINRSA-N	800.616	2.53	51242092	44569492	44383344	50057640	74459384	56391492		0.197686	-0.367826
1.78_821.53	splash10-00gi-0174000090-5a65202926cf731cdebd	PG 40:6	negLipids	[M-H]-	CLQKBJHAUYGCOB-UHFFFAOYSA-N	821.534	1.783	17456964	14018823	13689998	16272452	26082574	19003744		0.197848	-0.442039
3.11_648.63	splash10-03di-0090003000-ffdf9c8fe4b229323d91	Cer d18:1_24:1	posLipids	[M+H]+	VJSBNBBOSZJDKB-UHFFFAOYSA-N	648.63	3.11	31497672	26050478	25227830	29358952	44109692	33557160		0.198768	-0.370675
1.98_761.58_1.98_747.57	splash10-016r-8900003000-6d01fe4b2b67ea44af7a_splash10-016r-7900003000-3712947768c7b7c20246	SM d18:1_16:0	negLipids	[M+CH3COOH-H]-_[M+CHO2]-	RWKUXQNLWDTSLO-UHFFFAOYSA-N	761.5814_747.5659	1.9805	139438960	136118640	131436367	136794296	157816912	145931348		0.199582	-0.114274
0.62_528.31	splash10-001i-0109030000-6ab5ab647413fa4cf7c7	LPE 22:4	negLipids	[M-H]-	RSVFMXVZJZRSQQ-UHFFFAOYSA-N	528.309	0.622	275474	346155	306905	329393	422150	343354		0.199805	-0.237769
3.84_844.74	splash10-00di-2530090000-6e4f91264dfedcbe8adf	TG 50:4	posLipids	[M+NH4]+	FKJNKIIHHYXTFQ-SUNRTHERSA-N	844.739	3.84	890391	892034	947060	999195	1435328	1060488		0.200218	-0.356668
4.36_932.86	splash10-003r-0110019000-4977a79d20832a20051e	TG 56:2 Isomer B	posLipids	[M+NH4]+	DSGUAGSLOJNCIC-UHFFFAOYSA-N	932.864	4.36	6344693	5294825	6229580	6711894	9627963	6798077		0.20076	-0.372793
2.52_728.56	splash10-004i-0090100300-dfe3b4b4566f1d541434	PE O-18:0_18:2	negLipids	[M-H]-	WQEICMLVSDZVOZ-UHFFFAOYSA-N	728.56	2.522	520740	398614	675967	535679	798230	817547		0.202138	-0.431467
4.28_930.85_4.25_935.80	splash10-001i-8301009000-b4e3aa2c34de54be78b3_splash10-000i-0000001009-5adc47e3fb4b3c4ef302	TG 18:1_18:1_20:1	posLipids	[M+NH4]+_[M+Na]+	QXMHHXQBBKDSSL-UHFFFAOYSA-N	930.8476_935.8037	4.265	5197582	4733256	4677778	5537970	8584457	5850360		0.203131	-0.451216
2.38_824.61	splash10-001i-0900000010-a251955c557f6a0b500c	PC 39:4	posLipids	[M+H]+	CNKMAOCSOFHAPT-ROKFLXAXSA-N	824.615	2.38	9480432	8286359	9029146	9313722	11788370	9803949		0.204564	-0.205875
2.80_551.50	splash10-0udi-9200080000-e36ac8a17c74cc87a258	DG 16:0_16:0	posLipids	[M+H-H2O]+	JEJLGIQLPYYGEE-UHFFFAOYSA-N	551.503	2.8	126369	73046	86702	104931	130465	140302		0.204808	-0.392968
2.99_1136.80	splash10-03e9-0190004000-dc2f02acc5076989987f	Hex3Cer d18:1_24:0	posLipids	[M+H]+	MRVRZXMLIKCXOT-UHFFFAOYSA-N	1136.8	2.99	5383561	4536255	5046819	5482103	7995599	5787573		0.205581	-0.364253
3.03_798.68	splash10-03di-0090002200-a6aecf67f83df08ad18c	GlcCer d18:1_23:0	posLipids	[M+H]+	SJGWLQDELUWRDA-UHFFFAOYSA-N	798.681	3.03	923864	763272	900241	922888	1374239	1027728		0.205876	-0.361801
2.09_838.56	splash10-0040-0249000130-8edc2620d4edc7404231	PS 40:4/18:0_22:4	negLipids	[M-H]-	LJUFXCVFKSJRPV-UHFFFAOYSA-N	838.56	2.089	48079612	39855224	38716860	48391312	82319792	53319852		0.206793	-0.539082
0.24_271.23	splash10-00di-0090000000-51a95bf06eafad390434	FA 16:0, 16-hydroxy-0	negLipids	[M-H]-	UGAGPNKCDRTDHP-UHFFFAOYSA-N	271.228	0.24	472075	496771	463547	481194	690539	852068		0.206858	-0.49864
2.33_798.60	splash10-001i-0900000100-172de80a2ac0761aa491	PC 17:0_20:3	posLipids	[M+H]+	UHMRBJIYASXMRM-AVYTWQJSSA-N	798.601	2.33	23374198	20609374	20296590	22634072	30043465	23906018		0.207504	-0.252661
3.40_1397.95	splash10-0f6t-0297102000-a5adec568106bd8b3827	CL 16:1_18:1_16:1_18:2	negLipids	[M-H]-	HKKKKWBSSBEKDM-UHFFFAOYSA-N	1397.95	3.397	1703767	1429887	1245615	1596207	2230842	1668311		0.207647	-0.327524
2.47_744.59	splash10-001i-0900002000-701961073a35d2e88048	PC O-16:0_18:2	posLipids	[M+H]+	IQACMFWAGALEAQ-WESJWMGVSA-N	744.591	2.47	32093892	27597080	27439916	30420600	46362508	35559447		0.208947	-0.366648
2.04_737.51	splash10-053r-0059000300-d1286538d5511981c1f2	PMeOH 38:4_PMeOH 18:0_20:4	negLipids	[M-H]-	SXZCTORUZWZERK-UHFFFAOYSA-N	737.513	2.043	2337	6765	27227	67334	475872	165382		0.209996	-4.28575
2.68_761.65	splash10-001i-0900000000-84ce3152739473b78a15	SM d20:0_18:0	posLipids	[M+H]+	AVSPVGFMGYXCGQ-UHFFFAOYSA-N	761.653	2.68	1634102	1304052	1321413	1608134	2852539	1844304		0.210278	-0.565784
2.12_714.51	splash10-004i-0090000000-8e61246dbf2456012ff5	PE 18:2_16:0	negLipids	[M-H]-	XEPGAKWBGZDKCZ-UHFFFAOYSA-N	714.508	2.12	13972794	12682142	12303633	10550356	12852488	11772164		0.210504	0.14739
1.82_833.52	splash10-056u-1190000000-59f661e1cdee70d01477	PI 16:0_18:2	negLipids	[M-H]-	BSNJSZUDOMPYIR-UHFFFAOYSA-N	833.519	1.82	14485435	13096806	12404597	9966857	13489405	10771043		0.210823	0.224378
3.62_1401.98	splash10-0udi-0271902000-bdd03cc2c3c7482eaf60	CL 16:0_18:1_16:0_18:2	negLipids	[M-H]-	GRWCTXPNAPRJFS-UHFFFAOYSA-N	1401.98	3.619	1475942	1171130	1118468	1355265	1983417	1469153		0.211633	-0.352531
2.74_799.67_2.74_821.65	splash10-001i-0900000000-825d4d990636440ca0c6_splash10-01w0-2100009780-feec0b8d2758b113a59e	SM d41:2	posLipids	[M+H]+_[M+Na]+	JBDGKEXQKCCQFK-JWQIMADESA-N	799.6683_821.6502	2.74	38718033	31020223	32366778	37852593	66661339	44206875		0.212043	-0.542553
3.49_736.68	splash10-004i-0010309000-5be62fb286a81e9a58ca	Cer d44:1	negLipids	[M+HAc-H]-	CJROVRTUSFQVMR-UHFFFAOYSA-N	736.683	3.495	564418	461625	423661	487239	795232	638387		0.213245	-0.405993
1.14_307.26	splash10-0a4i-0009000000-641973a7373b655ddb7e	FA 20:2 (eicosadienoic acid)	negLipids	[M-H]-	XSXIVVZCUAHUJO-HZJYTTRNSA-N	307.264	1.14	4461090	3853765	5294660	3231131	4451151	3420408		0.21325	0.293706
2.90_903.70	splash10-001i-0900000001-f0a8a5049e89c0185b57	SM 32:3;2O(FA 16:3)	posLipids	[M+H]+	KJECXOANIUAHIU-UHFFFAOYSA-N	903.703	2.9	184725	106911	128527	173171	361192	197375		0.213785	-0.800378
2.30_750.54	splash10-03dl-4719000000-5168bccfc2e291392894	PE O-18:2_20:4	posLipids	[M+H]+	QGMRGDWLZOYPFY-UHFFFAOYSA-N	750.543	2.3	182283897	157735320	154188048	175277901	253559814	191273108		0.214092	-0.32741
3.28_1421.95	splash10-0fi0-0290802000-59a5b38418372bab9bb1	CL 16:1_18:2_18:2_18:2	negLipids	[M-H]-	BHRHQZTYQPKZKX-UHFFFAOYSA-N	1421.95	3.283	289498	245527	229310	248558	196499	214519		0.214645	0.212666
2.55_744.56	splash10-001i-0090000000-96ad484dad81f0232c4e	PE 18:0_18:1 Isomer B	negLipids	[M-H]-	JQKOHRZNEOQNJE-UHFFFAOYSA-N	744.555	2.555	83567640	74071304	72985176	81340168	113636928	87658256		0.214997	-0.293399
2.30_860.62	splash10-001i-1900000000-161c1e8c2c3db96796db	PC 20:1_22:6	posLipids	[M+H]+	FYVDGOCCFDKYOR-UHFFFAOYSA-N	860.615	2.3	18766670	16865638	15738286	18702332	27256614	19645678		0.215613	-0.352855
2.56_794.57	splash10-0w2c-0009000300-65be24abdac4e4ea8dfd	PE 40:4 Isomer B	negLipids	[M-H]-	MIPOZDXFSKBSGM-UHFFFAOYSA-N	794.571	2.557	1411707	1290885	1217901	1369177	1867800	1477770		0.215718	-0.266145
2.81_816.69	splash10-001i-0900000000-ad91c23e517b1fbc70b9	PC O-16:1_23:0	posLipids	[M+H]+	WLJZAVFFNDVZDE-UHFFFAOYSA-N	816.693	2.81	23951505	19714077	19922675	22767235	34214440	24966950		0.216375	-0.365959
2.78_704.56	splash10-03dl-1119000000-579641e578592f09d9e3	PE P-18:0_16:0	posLipids	[M+H]+	HEASGCOZOMIKFU-WBXWDXDJSA-N	704.559	2.78	3707880	3210902	3322024	3795414	6242507	4205789		0.216597	-0.475996
2.74_746.57	splash10-001i-0090000200-f29853d0a5596e5ea43b	PE 18:0_18:0	negLipids	[M-H]-	LVNGJLRDBYCPGB-UHFFFAOYSA-N	746.571	2.744	161456	169501	101575	171017	305595	182406		0.21675	-0.607511
2.59_759.64_2.58_781.62	splash10-001i-0900000000-c3441d9687c3b52ffa17_splash10-007k-1100040900-d4081fd01d0fda205df6	SM d38:1	posLipids	[M+H]+_[M+Na]+	XNBRFUCJENKXCT-SVLGDMRNSA-N	759.6374_781.6198	2.585	27875357	23432180	23484579	27120703	41335654	29311019		0.219073	-0.386467
1.89_809.52	splash10-0a4i-1190000000-1e615f911c8d7eb7bfc7	PI 16:0_16:0	negLipids	[M-H]-	IBUKXRINTKQBRQ-UHFFFAOYSA-N	809.518	1.894	1007079	876489	657113	829207	1320479	1189104		0.219424	-0.39411
3.75_970.79	splash10-00pj-0920004000-6c9b67bbdf0a6bc63415	TG 60:11	posLipids	[M+NH4]+	CFXLMSTVSIEEEU-WORJFHRFSA-N	970.786	3.75	482651	454923	523501	498003	658355	549861		0.219503	-0.223773
3.66_894.75_3.66_899.71	splash10-0002-1510090000-15d26e1d668cbbfadeb0_splash10-0002-0000000090-1ba44f3022a41ee53a69	TG_54:7 Isomer A	posLipids	[M+NH4]+_[M+Na]+	NGPHUAVENUDDAO-UHFFFAOYSA-N	894.7546_899.7109	3.66	249524	285440	297695	274685	366477	331413		0.220313	-0.224084
2.71_775.66	splash10-001i-0900000100-82bac4f98a15a52a22f5	SM d21:0_18:0	posLipids	[M+H]+	OZOUCIWGCCJUIU-UHFFFAOYSA-N	775.66	2.71	147450	178341	173556	210481	393944	213275		0.220333	-0.711529
2.59_804.59	splash10-0a4i-0009100040-52ea1a13a0d36de69e2c	PE O-18:2_24:4	negLipids	[M-H]-	OKGOVGSTWBZMAD-UHFFFAOYSA-N	804.587	2.591	1323374	1159651	1016722	1218595	1668492	1335117		0.220549	-0.270746
1.82_353.34	splash10-0udi-0009000000-a3fd5aa5dc9915928eb7	FA 23:0	negLipids	[M-H]-	XEZVDURJDFGERA-UHFFFAOYSA-N	353.342	1.82	770518	849076	718097	772848	1338366	1076035		0.221176	-0.447227
0.76_482.36	splash10-0ue9-1900400000-8ffd21561aa9604fcb38	LPC O-16:0	posLipids	[M+H]+	VLBPIWYTPAXCFJ-UHFFFAOYSA-N	482.361	0.76	444801	425349	408665	459157	636339	477120		0.221283	-0.298359
2.38_796.62	splash10-001i-0900000000-407e58a882d9dcf22f67	PC O-38:4 Isomer A	posLipids	[M+H]+	AARXMRRIHQKKME-DEQAVREKSA-N	796.621	2.38	38973144	31775612	32169932	35996084	52716860	40162888		0.22184	-0.324477
4.15_902.82	splash10-0pb9-0310009000-f0f1076364717a1ec685	TG 18:1_18:1_18:1	posLipids	[M+NH4]+	VCOQISMTLHMNRY-UHFFFAOYSA-N	902.817	4.15	17444928	16220369	16565292	17912756	28864410	20593218		0.224053	-0.423548
2.61_785.65_2.60_807.63	splash10-001i-0900000000-b72870eaf26a8a7c2e38_splash10-05fs-2200009660-5b005be81c7f37012eb8	SM d40:2	posLipids	[M+H]+_[M+Na]+	APNZBDYCMWLVNM-NWHASJFHSA-N	785.653_807.6345	2.605	56474509	47540617	47839655	55139302	89000618	61103915		0.225312	-0.434647
2.96_784.62	splash10-0059-0091010400-4aa56621bdc9e186af59	PE O-22:0_18:2	negLipids	[M-H]-	OWERZQATPMJCNH-UHFFFAOYSA-N	784.623	2.96	371304	390805	261583	220135	332357	243741		0.225909	0.362519
2.54_732.59	splash10-001i-0900000000-3cfb7d372588870363bb	PC O-33:1	posLipids	[M+H]+	BIYIIIUKWFLDRJ-UHFFFAOYSA-N	732.591	2.54	1329929	1036017	1079395	1126528	1743616	1492644		0.226528	-0.340604
2.32_840.57	splash10-0a4i-2300009000-af2e87e3b0874503e018	PS 18:0_22:4	posLipids	[M+H]+	UZBGQAUYCOMBMI-FBAMSMPZSA-N	840.574	2.32	55982408	46992264	47119360	55105932	77970872	55445592		0.226608	-0.328869
2.25_792.58	splash10-0a4i-0090000100-07cc3d4ee2a2fef4fd11	PC 16:0_16:0	negLipids	[M+CH3COOH-H]-	KILNVBDSWZSGLL-UHFFFAOYSA-N	792.577	2.25	36822332	36142660	36569448	34313362	36718089	34748114		0.228188	0.0503236
2.74_769.62	splash10-002f-8900000100-df3ef8e3610049cea96c	PE-Cer d22:2_20:0	negLipids	[M-H]-	WFMLJTNPEHNTKY-UHFFFAOYSA-N	769.623	2.74	1176062	972016	904506	1112967	1978266	1292565		0.22914	-0.52215
2.93_789.68	splash10-001i-0900000000-7ef931b4930bb5227787	SM d40:0 Isomer B	posLipids	[M+H]+	FONAXCRWZQFJHY-UHFFFAOYSA-N	789.684	2.93	1763588	1468486	1468454	1742709	2881833	1885756		0.229593	-0.469901
4.48_936.89	splash10-01ri-0200029000-d278968daafa99474572	TG 16:0_18:0_22:0	posLipids	[M+NH4]+	CAPRXGZRZWSDGE-UHFFFAOYSA-N	936.895	4.48	425015	288900	219126	271644	638769	746957		0.229817	-0.828883
2.67_874.67	splash10-001i-0900000010-d568daded24451a59b59	PC O-22:3_22:4	posLipids	[M+H]+	LYXCTPRIZIXFMG-UHFFFAOYSA-N	874.668	2.67	657235	638909	545778	669925	1312236	837094		0.229965	-0.614102
2.49_742.57	splash10-001i-0900000100-554178edde6cf8a9b1fd	PC O-20:3_14:0	posLipids	[M+H]+	WKDGKJYJTAQJMB-UHFFFAOYSA-N	742.574	2.49	2067548	1999849	1772801	1704304	1900087	1773289		0.231086	0.119033
2.92_858.64	splash10-0079-0907311020-7e0cc91452dfc4e3956b	PE O-24:2_22:6	posLipids	[M+H]+	PWINPZULJCPMSY-UHFFFAOYSA-N	858.635	2.92	237998	174323	176597	210527	308375	228359		0.23117	-0.343545
3.53_1425.98	splash10-004i-0270902000-f519d2aeeefa61a6017d	CL 18:2_18:1_18:1_16:1	negLipids	[M-H]-	RQDYMPBDKOFJQR-UHFFFAOYSA-N	1425.98	3.526	5026367	4260627	4071447	4649917	7032067	5255457		0.231682	-0.342464
2.49_720.59	splash10-001i-0900000100-237100c1f6492087c938	PC O-16:0_16:0	posLipids	[M+H]+	SVWBXNAUENUONE-LDLOPFEMSA-N	720.59	2.49	75062096	65882104	63319720	71434656	108906688	80353824		0.232799	-0.351929
1.74_733.55_1.74_719.53	splash10-0690-7900004000-7f2e02099358625ae69a_splash10-016r-7900003000-9d39c6644481aebdbc78	SM d16:1_16:0	negLipids	[M+CH3COO]-_[M+FA-H]-	RPTUKVYGSPDHGQ-UHFFFAOYSA-N	733.5509_719.5348	1.7385	19547058	17621112	16997837	18394629	23800562	19994950		0.233384	-0.199298
2.68_822.60	splash10-0ab9-0039000040-c2c0294360ca48f55fd5	PE 42:4 Isomer A	negLipids	[M-H]-	CNFXZBRCOHOJAB-UHFFFAOYSA-N	822.602	2.675	1531826	1321804	1349745	1441529	1879579	1544497		0.233926	-0.211071
3.88_822.75	splash10-0fka-1100090000-edebc930f3af69a37406	TG 16:0_16:0_16:1	posLipids	[M+NH4]+	FEKLSEFRUGWUOS-DLOIZKPKSA-N	822.753	3.88	1820943	1490474	1304105	1495277	2464102	2066963		0.235221	-0.384789
3.80_780.71	splash10-0ac1-2200390000-e64bfa815e337897f76e	TG 14:0_15:0_16:1	posLipids	[M+NH4]+	WPZBPGLDPHSUSA-UHFFFAOYSA-N	780.708	3.8	131353	146068	123777	119446	554491	359087		0.235849	-1.36449
3.02_887.72	splash10-016r-7900000020-015274101cc22cf7e342	SM d17:0_26:1	negLipids	[M+HAc-H]-	BNXUMNYRBDCLEM-UHFFFAOYSA-N	887.722	3.015	564545	477093	460132	519141	766443	582708		0.236613	-0.315056
3.81_806.72	splash10-0a4j-1100090000-96378bb69f53c1542199	TG 15:1_16:0_16:1	posLipids	[M+NH4]+	UOVUYJFZELPCJJ-YZYWRJAPSA-N	806.723	3.81	198718	191297	185181	187188	777764	464855		0.236832	-1.31369
2.77_772.59	splash10-0a59-0069000300-0f1ecd69bf46f1dc58b2	PE 38:1	negLipids	[M-H]-	DBYSGBYABPVNGO-UHFFFAOYSA-N	772.586	2.774	4102397	3737265	3728765	3942857	5278191	4309857		0.237393	-0.226066
3.97_886.79	splash10-000i-2300092000-f461a25d8705dd6274d7	TG 53:4	posLipids	[M+NH4]+	RLDKFJHHHPZZSZ-OQLDQSHXSA-N	886.785	3.97	731204	708529	679221	754999	1245988	859493		0.238866	-0.432905
2.53_948.67	splash10-0w90-0019000050-229bf25bf5faa1c0dcc8	PC 24:2_20:4	negLipids	[M+HAc-H]-	WVISZFLLDXZPFQ-UHFFFAOYSA-N	948.668	2.535	199700	157499	161428	164767	365424	273042		0.240025	-0.631121
2.01_787.60	splash10-02vi-9800000700-354e082fa29c3f091508	SM d17:0_19:2	negLipids	[M+HAc-H]-	IIRLEDDEDOLQBO-UHFFFAOYSA-N	787.597	2.009	1527733	1391024	1343173	1499214	1792077	1475054		0.240457	-0.161376
2.31_746.60	splash10-001i-0900000000-6693d3bf240199015e55	PC O-16:0_18:1	posLipids	[M+H]+	SIEDNCDNGMIKST-UHFFFAOYSA-N	746.599	2.31	162824	na	109343	125188	238959	281121		0.24046	-0.660444
1.85_709.48	splash10-0zfr-0169100300-8c3f6dd299f63672f408	PMeOH 36:4 Isomer B	negLipids	[M-H]-	GLAIFIDZABIAJR-UHFFFAOYSA-N	709.482	1.849	87397	28003	70361	135243	705449	218504		0.242433	-2.51145
2.13_825.58	splash10-0pb9-2029000000-b83bdb6303cb9f9e95dd	MGDG 16:0_20:3	negLipids	[M+HCOO]-	GORZYUCSGLEBRM-UHFFFAOYSA-N	825.58	2.131	535624	906275	881620	1382162	1468328	683471		0.243299	-0.604975
3.01_928.71	splash10-0fb9-0194000060-e771aaf030c46b056d78	PC 24:0_18:2	negLipids	[M+HAc-H]-	IIGQXTIUKKRHCT-UHFFFAOYSA-N	928.705	3.008	1617358	1453055	1316402	1084576	1509332	1100677		0.244814	0.247762
2.10_764.52	splash10-0ue9-1179000000-2b3943c7224c666c0b1e	PE 18:1_20:4	negLipids	[M-H]-	ZYMZKMQPPJPQHY-UHFFFAOYSA-N	764.524	2.101	49394848	45297792	45571904	46935612	57126444	50604484		0.244883	-0.141011
2.76_776.64	splash10-001i-0901000100-a44a64d8c560c2402b37	PC O-36:0	posLipids	[M+H]+	OBRFWEGTASUAMF-UHFFFAOYSA-N	776.644	2.76	614127	500149	525891	583953	948205	648742		0.244965	-0.411081
4.29_982.88	splash10-000i-0200009000-e7db337083856feff265	TG 18:2_20:3_22:0	posLipids	[M+NH4]+	FRWFMVSCXNKUPX-UMPIFXHYSA-N	982.88	4.29	946800	924263	894529	1148000	2442756	1223534		0.245028	-0.799735
3.08_854.66	splash10-001i-0900000010-cf7e4e009ab857ee5adc	PC 41:3	posLipids	[M+H]+	LZLVBFKWNATHSN-UHFFFAOYSA-N	854.657	3.08	237309	211783	224950	220782	338971	278847		0.246231	-0.315144
3.29_710.67_3.30_650.65	splash10-0a4i-9003002000-abd2f8dec30bb590bd84_splash10-0f6x-0029004000-53c0f2d8c41840be7dc0	Cer d18:0_24:0	negLipids	[M+CH3COO]-_[M-H]-	BPLYVSYSBPLDOA-UHFFFAOYSA-N	710.6672_650.6459	3.2945	290629	266432	247201	282911	473122	325770		0.246532	-0.4277
2.89_806.61	splash10-0zfr-0109020040-1d88e2848b0871a7a0dc	PE O-22:1_20:4	negLipids	[M-H]-	XQCNTAJVQOPCHL-UHFFFAOYSA-N	806.607	2.885	753848	716115	630691	771518	1189565	792578		0.246732	-0.390512
2.15_705.59	splash10-001i-0900000000-de16b70f2b5d3f02db05	SM d18:0_16:0	posLipids	[M+H]+	QHZIGNLCLJPLCU-QPPIDDCLSA-N	705.591	2.15	98624600	84210880	87149664	89265256	129431696	106940368		0.247119	-0.270386
0.42_225.19	splash10-004i-0090000000-e03b4b4a2e166bd70244	FA 14:1 (physeteric acid)00	negLipids	[M-H]-	AFGUVBVUFZMJMX-KTKRTIGZSA-N	225.186	0.42	212469	195261	190076	179757	349099	323058		0.247686	-0.51103
2.60_889.70	splash10-014i-0300000090-b8d70c9c0859bd218da3	SM d42:1;3O	negLipids	[M+HAc-H]-	PGBVCNBXYRUHSM-UHFFFAOYSA-N	889.702	2.603	513438	496712	441312	468652	632031	582847		0.247883	-0.213983
2.16_758.57_2.16_780.55	splash10-001i-0900000000-bd01cebb43e78248df05_splash10-000t-2400040900-5dc4837d5f37cf55efaa	PC 34:2	posLipids	[M+H]+_[M+Na]+	NVWYLRLKCCCUBZ-UHFFFAOYSA-N	758.5691_780.5509	2.16	789006649	696414664	695735686	713749226	923843461	837751685		0.24803	-0.182536
2.86_936.71	splash10-0udi-0009000010-5f80f43c65740d12a52c	PC O-24:1_20:4	negLipids	[M+CH3COO]-	AGMNLZKCJUYNCT-UHFFFAOYSA-N	936.707	2.863	433731	394972	392818	437465	633241	452065		0.24904	-0.31802
4.46_1010.91	splash10-000i-0530009100-a8cb64ccddfc441352f9	TG 24:0_20:4_18:1	posLipids	[M+NH4]+	CAMDKRNOFWWVGF-UHFFFAOYSA-N	1010.91	4.46	1332593	1132522	1291354	1380324	2089063	1398670		0.249464	-0.373969
2.79_885.71	splash10-016r-7900000020-7331907fe9d4b365e9c8	SM d22:1_21:1	negLipids	[M+HAc-H]-	AAZKWHNKBJGSPB-UHFFFAOYSA-N	885.707	2.787	2449923	2147456	2113982	2336071	3418848	2537634		0.249489	-0.305211
2.82_815.69	splash10-001i-0900000000-064f6bead185499ac32f	SM 18:1;O2/24:0	posLipids	[M+H]+	QEDPUVGSSDPBMD-UHFFFAOYSA-N	815.688	2.82	124956680	101508360	105049680	116801264	179417408	127308696		0.249754	-0.353382
1.94_738.51	splash10-0udi-0090000000-c389cfd145e69c9760c1	LNAPE 16:1/N-20:3 Isomer B	negLipids	[M-H]-	QQVWCALZWGRUSM-UHFFFAOYSA-N	738.508	1.938	976946	864100	807062	917177	1346337	1005463		0.250369	-0.303877
1.67_882.53	splash10-001i-0336300390-2a3493dd9c938dbba71d	PS 22:4_22:6	negLipids	[M-H]-	SWXTUPVWUZCBPV-UHFFFAOYSA-N	882.526	1.672	1290963	1133173	1022820	1147591	1702596	1366193		0.251258	-0.290682
2.44_882.62_2.44_896.64	splash10-0089-0259000070-7e04a7273db41cd83061_splash10-001i-1059000010-7244d6bb2542f2cb3936	PC 40:4	negLipids	[M+HCOO]-_[M+HAc-H]-	WUIUYHXOIXOMHN-UHFFFAOYSA-N	882.6224_896.6391	2.437	5181955	5012292	4879833	5146030	6174002	5277672		0.25282	-0.138914
1.85_701.56	splash10-001i-0900000000-27675b08b38701968ddc	SM d18:2_16:0	posLipids	[M+H]+	YLWSJLLZUHSIEA-CKSUKHGVSA-N	701.559	1.85	48162448	36920636	36286404	44323072	86853392	51870744		0.253271	-0.59281
2.51_796.62	splash10-001i-0900000000-5c75b3f184bca9496117	PC O-38:4 Isomer B	posLipids	[M+H]+	GBNPCIWXLWZJGA-IGBSIYCFSA-N	796.621	2.51	38973144	20175522	19767502	26059516	52716860	40162888		0.254329	-0.591832
2.36_812.61	splash10-001i-0900000010-7ca167eccac6de21fad6	PC 18:0_20:3	posLipids	[M+H]+	VGSUMLIRUGDCTF-UHFFFAOYSA-N	812.606	2.36	259165344	155519648	220758800	225139584	340921600	252736736		0.257738	-0.365743
2.75_756.59	splash10-004i-0090100400-a314f6a39d7f434637ce	PE O-38:2 Isomer B	negLipids	[M-H]-	FUOWNRULQZKEKD-UHFFFAOYSA-N	756.591	2.751	442133	393982	407319	380660	414138	372719		0.258053	0.0908864
2.25_807.64	splash10-001i-1900000000-8bc172c5e07c1cb91ed2	SM d18:3_24:2	posLipids	[M+H]+	QPZVTUJWKNVUCI-UHFFFAOYSA-N	807.637	2.25	1076424	569186	768851	925126	1616592	960515		0.259168	-0.536574
2.62_846.64	splash10-001i-0900000010-1c125af5ad21f97b73e9	PC O-22:4_20:3 Isomer B	posLipids	[M+H]+	LJPNWKOFXRYADH-UHFFFAOYSA-N	846.638	2.62	162054	222227	298353	225116	1345964	636190		0.259767	-1.69308
3.99_926.81	splash10-004i-0600049000-abdadbe935822c9b372a	TG 56:5 Isomer A	posLipids	[M+NH4]+	JPZGZSPDZHKRKR-GAJACJJUSA-N	926.812	3.99	6714729	6115345	5298158	5795198	7588386	7779594		0.261369	-0.223318
2.98_904.72	splash10-001i-0900000001-11b6d9c2034a7e089887	PC O-22:6_24:0	posLipids	[M+H]+	AJSLAWZQFWZRQO-UHFFFAOYSA-N	904.716	2.98	165867	125196	122188	166258	260322	147266		0.262358	-0.473645
2.07_740.52	splash10-0002-3300090000-356992b5621fef84a812	PE 18:2_18:2	posLipids	[M+H]+	SSCDRSKJTAQNNB-UHFFFAOYSA-N	740.522	2.07	10209304	9773677	8806787	9845421	13086243	10436206		0.262682	-0.212903
3.91_872.77	splash10-004j-1310091000-c3a6d1d53c46d88e5411	TG 52:4	posLipids	[M+NH4]+	LXAWUIOWWNQCQA-QOFSRLOCSA-N	872.769	3.91	4083202	3921306	3975714	4093723	6385751	4677543		0.263147	-0.339331
1.87_773.53	splash10-00b9-0090000500-4521d9e3701d77a83019	PG 18:2_18:0	negLipids	[M-H]-	CZVJBYZXTBYGJR-UHFFFAOYSA-N	773.534	1.872	43075592	37126984	34949652	4365587	44653304	4524338		0.263237	1.10477
2.14_740.52	splash10-004i-0090000000-d8d42d46c5d6f956051e	PE 18:1_18:2	negLipids	[M-H]-	GKAFCSRKMWFPSJ-UHFFFAOYSA-N	740.523	2.139	6823177	6335021	6142784	5603178	6398543	6100736		0.265471	0.0924887
4.20_916.83	splash10-0gb9-0100009000-8dd98881133cf5ea7373	TG 18:0_18:2_19:1	posLipids	[M+NH4]+	LIWITZKGNNLXQU-UHFFFAOYSA-N	916.833	4.2	916435	860869	872677	951759	1420002	974353		0.26662	-0.336505
2.32_771.61	splash10-001i-1900000000-7660a003e24fc97b46bf	SM 38:3;3O Isomer A	posLipids	[M+H]+	YQPCBUFZQHAOKL-UHFFFAOYSA-N	771.608	2.32	1904085	1926559	1649068	1882596	2603782	2002195		0.268233	-0.243801
2.08_854.56	splash10-00ds-5901105000-0d9e4e500f46229872f1	PC 40:7	posLipids	[M+Na]+	LXOBZBKBKRYAFP-UHFFFAOYSA-N	854.565	2.08	2474672	2765288	2677604	2671376	1237389	2121016		0.268693	0.392951
1.77_758.50	splash10-0ab9-0292104100-3496323947a623e05068	PS 16:0_18:2	negLipids	[M-H]-	ZGNVQERQNSXHHO-UHFFFAOYSA-N	758.498	1.77	3405484	2981975	2816873	3158207	3935678	3277319		0.268891	-0.172198
2.72_772.62	splash10-001i-0900000100-414be120fd96c0cd8da8	PC P-36:1 Isomer B	posLipids	[M+H]+	DSWOVBIRJNAJAF-UHFFFAOYSA-N	772.622	2.72	1820224	1363492	1508873	1658059	3151615	1938908		0.270353	-0.5242
2.37_836.62	splash10-001i-0900000000-43a1915f4de43485312f	PC 40:5 Isomer A	posLipids	[M+H]+	SFESOYFQZQJCOY-FXYWPAEZSA-N	836.616	2.37	105707960	91172640	40664136	167509600	230557392	61141996		0.271294	-0.950952
3.67_1471.96_3.59_1493.94	splash10-00di-0190671080-7b05dcc1ba78974a291d_splash10-0002-0120490020-daaf6e1dc0db33b42006	CL 18:2_18:2_18:2_18:2	posLipids	[M+Na]+_[M-H+2Na]+	LSHJMDWWJIYXEM-UHFFFAOYSA-N	1471.9561_1493.9407	3.63	147601	100758	101325	119392	192445	141090		0.272715	-0.373227
2.77_774.64	splash10-001i-0900000000-2fa6fe363adcba3c41ce	PC O-36:1	posLipids	[M+H]+	KKPRQPUSFKIYMO-UHFFFAOYSA-N	774.636	2.77	5433789	4361797	4588709	4977232	8504018	5688650		0.273723	-0.414348
3.06_708.65_3.07_648.63	splash10-0a4i-9004002000-17a66053a461f6d670fb_splash10-0007-0029004000-a47d4ef7e36428f53a85	Cer d18:0_24:1	negLipids	[M+HAc-H]-_[M-H]-	WLDYKNUYRLBSJM-UHFFFAOYSA-N	708.6516_648.6302	3.064	983331	776326	745479	885362	1346622	932717		0.274293	-0.33718
0.72_279.23	splash10-004i-0090000000-3ab1bee46babcd720647	FA 18:2	negLipids	[M-H]-	OYHQOLUKZRVURQ-UHFFFAOYSA-N	279.233	0.724	6102211	5552241	5268565	5615677	5211464	4282738		0.275534	0.163495
3.21_830.70	splash10-001i-0900000010-2d3fc3984e499043c5a9	PC O-16:0_24:1	posLipids	[M+H]+	CZDLKRUAQWGVEB-UHFFFAOYSA-N	830.7	3.21	1360793	1170300	1178413	1309500	1964161	1361927		0.276609	-0.321525
2.60_835.66	splash10-001i-0900000010-63be4a0eb62c557afaf9	SM d18:3_26:2	posLipids	[M+H]+	OJAULJMPMINEOA-UHFFFAOYSA-N	835.66	2.6	444767	484282	763627	359628	429191	461408		0.276627	0.437116
3.88_920.77_3.80_925.73	splash10-004i-0921063000-25efc3fa7ce462733800_splash10-004i-0000000009-42a2654ca1d42f5a056c	TG 16:0_18:2_22:6	posLipids	[M+NH4]+_[M+Na]+	RDZINTYLBOTMAU-UHFFFAOYSA-N	920.7695_925.7259	3.84	1632243	1562811	1710109	1656007	2471510	1858418		0.277941	-0.287276
2.78_806.61	splash10-01pa-3609300000-ed67fa7ee357bedd3ba3	PE O-22:2_20:4	posLipids	[M+H]+	FVCPWAWPGKONEA-UHFFFAOYSA-N	806.607	2.78	2260775	1885284	1932702	2070858	3227306	2322725		0.278105	-0.326182
1.92_762.51_1.92_784.49	splash10-00di-2300009000-0186895293413156727f_splash10-000x-1500007900-f686afbcf66d4cfe7a75	PE 38:7	posLipids	[M+H]+_[M+Na]+	DOAKNIVINNEGKC-UHFFFAOYSA-N	762.5065_784.4868	1.92	2340191	2038551	2015463	2147206	3518661	2524238		0.278406	-0.357117
2.74_802.63	splash10-001i-0900000000-cc708109e6076c0c79b0	PC 18:0_19:1	posLipids	[M+H]+	FJZPGDCOKAUAQA-RBJKYNPBSA-N	802.632	2.74	8493284	6688356	6859953	7584225	13662444	8892416		0.278695	-0.451407
2.07_802.56_2.10_792.53_2.07_816.58	splash10-004i-0090000000-a5ec5e24475e83b2e1d6_splash10-056r-1191010000-a4dbe0b87a99882629a7_splash10-056r-1090000000-ab9ed56c43d723658d34	PC 16:0_18:2	negLipids	[M+CHO2]-_[M+Cl]-_[M+HAc-H]-	JLPULHDHAOZNQI-UHFFFAOYSA-N	802.5609_792.5304_816.5764	2.08233	41008809	39880197	39695013	40656669	47891301	41813095		0.281929	-0.112474
2.76_775.64	splash10-001i-0900000000-ef8ae42574d55b1799ad	SM 38:1;3O	posLipids	[M+H]+	LVZVCBOTFSXESL-UHFFFAOYSA-N	775.64	2.76	2752439	2140495	2205137	2470036	4335510	2793919		0.281963	-0.435527
1.99_718.54	splash10-001i-0900000100-ff195f7d762e22667b03	PC 31:1	posLipids	[M+H]+	QFVHCMLUKNHDSH-WTWBAFHPSA-N	718.538	1.99	137784160	120307512	116947600	125730768	188726752	142426704		0.282265	-0.284787
2.60_814.68	splash10-001i-0900000000-a68077b3f83a43940b7a	PC O-39:2	posLipids	[M+H]+	NXFKCGXJTLSOQG-UHFFFAOYSA-N	814.677	2.6	4375506	3641234	3590258	4219588	6839018	4287435		0.282616	-0.402872
0.16_130.09	splash10-001i-0900000000-609f6934d83eb1ea1b1c	leucine	negLipids	[M-H]-	ROHFNLRQFUQHCH-UHFFFAOYSA-N	130.087	0.164	187995	150075	130617	222251	217388	144323		0.282961	-0.31725
2.83_826.63	splash10-001i-0900000010-f6b7ccce0324aa40caae	PC 39:3	posLipids	[M+H]+	GNRORFVHFYXDEV-UHFFFAOYSA-N	826.628	2.83	154982	115997	128721	140788	242449	154414		0.283638	-0.427752
2.95_873.71	splash10-016r-7900000300-2e17c4d79023f6a01ab6	SM d20:1_22:0 Isomer B	negLipids	[M+HAc-H]-	MOASNWDVFUHVMD-UHFFFAOYSA-N	873.707	2.952	34711819	30662252	29089265	32340934	44378541	34090206		0.283952	-0.230258
2.05_687.50	splash10-001i-0090002000-f4979d5a6692d35ca41c	PMeOH 34:1	negLipids	[M-H]-	VAARQXKGNHCRDF-UHFFFAOYSA-N	687.497	2.047	1692745	995254	973746	1394781	6939208	2616382		0.284429	-1.58038
2.72_730.58	splash10-001i-0090100300-6c269b46f8df96502451	PE O-36:1 Isomer B	negLipids	[M-H]-	CEVVUBCHWNKKNN-UHFFFAOYSA-N	730.576	2.718	637093	621834	607098	727848	1962986	866142		0.285865	-0.930683
2.90_902.70	splash10-001i-0900000001-64ff957d013d69c3b685	PC O-22:3_24:4	posLipids	[M+H]+	QGQHNIPXMKMGPQ-UHFFFAOYSA-N	902.7	2.9	349729	247747	210031	296025	573771	321591		0.287037	-0.561095
1.98_673.48	splash10-0ae9-1391102000-98a90570788d66a45d77	PA 16:0_18:1	negLipids	[M-H]-	OPVZUEPSMJNLOM-UHFFFAOYSA-N	673.48	1.976	709976	67777	459701	717763	742633	576984		0.287508	-0.71934
1.58_337.31	splash10-000i-0009000000-48cb3e54b9421e6ae0bf	FA 22:1 (erucic acid)	negLipids	[M-H]-	DPUOLQHDNGRHBS-KTKRTIGZSA-N	337.311	1.58	3293790	2886902	2825145	2557302	3015814	2696524		0.287661	0.123036
2.04_713.51	splash10-001i-0090000100-83bf01efb1017cf2131d	PMeOH 36:2	negLipids	[M-H]-	LKJBIXPVGXVZDZ-UHFFFAOYSA-N	713.513	2.037	543890	158645	275015	482022	3041898	868465		0.288302	-2.16776
1.88_685.48	splash10-004i-0090001000-8498b89b30bc9f65ca70	PMeOH 34:2	negLipids	[M-H]-	PXPCKHZLDQZOMG-UHFFFAOYSA-N	685.481	1.88	385392	240066	245146	322544	1408921	554020		0.288572	-1.39241
0.54_239.20	splash10-000i-0090000000-ecde41df2cdf0008f17a	FA 15:1	negLipids	[M-H]-	DJCQJZKZUCHHAL-VOTSOKGWSA-N	239.202	0.54	166174	182779	160501	138305	293741	321422		0.288948	-0.564594
2.98_878.70	splash10-001i-0900000010-ddf8edaffd7d90252991	PC O-20:5_24:0	posLipids	[M+H]+	KRWWOKWDLNPCKN-UHFFFAOYSA-N	878.7	2.98	1411983	1220164	1180363	1351149	2170610	1411782		0.289936	-0.371882
1.35_518.36	splash10-014i-1301090000-7bf85e8eeac4e49f0c9b	LPE O-22:2	negLipids	[M-H]-	UDKAKBIGYGBZEE-UHFFFAOYSA-N	518.362	1.348	255843	223554	220041	130078	243830	186346		0.291462	0.320115
2.09_863.57	splash10-001i-1190000000-2edf5b2b35d17f6ea9f0	PI 18:0_18:1 Isomer A	negLipids	[M-H]-	YOBFISPJJWPPTK-UHFFFAOYSA-N	863.565	2.095	36834940	30897654	28500356	32609502	55409088	37567948		0.291488	-0.384079
2.90_829.71	splash10-001i-0900000000-b1ba5ac96f07e4d27115	SM d43:1 Isomer A	posLipids	[M+H]+	DEAHJYCNYIJKGM-BXMSAMRLSA-N	829.707	2.9	813905	657439	690825	769165	1300341	812423		0.292182	-0.414556
2.67_746.57_2.67_768.55	splash10-0a4i-2200009000-0e44faadf08b8715d6b8_splash10-02vi-1900005800-8182b69e0a2ed0d2a3d6	PE 36:1	posLipids	[M+H]+_[M+Na]+	JQKOHRZNEOQNJE-DJEJVYNPSA-N	746.5703_768.5512	2.67	152212387	133946602	135577938	147626640	231021871	155498649		0.292315	-0.340894
2.52_676.53	splash10-03di-2019000000-2596a76f30832e396eef	PE P-16:0_16:0	posLipids	[M+H]+	FDULCEKAOVWBTQ-UHFFFAOYSA-N	676.527	2.52	6314952	5033980	4947008	5649398	8983306	6093942		0.293229	-0.346974
3.74_818.72	splash10-00di-1100091000-d3c0bad1963efcca7700	TG 12:0_18:1_18:2	posLipids	[M+NH4]+	PURPKTYKZMLEGI-QEKZCQACSA-N	818.723	3.74	381067	415976	382668	355932	898304	589222		0.294048	-0.643981
3.35_1473.98	splash10-00di-0242901100-64cfd688dd1484195f55	CL 16:1_20:3_18:2_20:3	negLipids	[M-H]-	FEWUMINMCQORCJ-UHFFFAOYSA-N	1473.98	3.355	291513	253057	184665	294304	314311	255382		0.294361	-0.244642
1.62_719.49	splash10-1000-0090000200-fe4c9a26c045ad296e9e	PG 32:1 Isomer A	negLipids	[M-H]-	NOFOTAHTYLXZNV-UHFFFAOYSA-N	719.487	1.622	568322	453230	406128	255743	521095	289204		0.294519	0.421408
1.90_711.50	splash10-0059-0090000100-94966fb77b583f47f508	PMeOH 36:3	negLipids	[M-H]-	SCZWJBMBGUIPSK-UHFFFAOYSA-N	711.497	1.9	na	3282	48815	30558	520265	148103		0.294997	-3.16091
2.29_814.56	splash10-004i-1301009000-c2c54d4e0970cf6e44ef	PS 18:0_20:3	posLipids	[M+H]+	LIBQKAKFGGIIDU-UHFFFAOYSA-N	814.559	2.29	6990284	5873402	5632361	21674158	9196679	6919498		0.295456	-1.0308
2.98_879.70	splash10-001i-0900000010-3c5ce6112134e5075bbe	SM 32:4;2O(FA 14:0)	posLipids	[M+H]+	VWBRHNVFAACFPI-UHFFFAOYSA-N	879.703	2.98	819867	676619	701210	771369	1242064	813543		0.295819	-0.363268
1.82_645.45	splash10-0zi0-2292002000-56e10e9fa5f8da70de0e	PA 16:0_16:1	negLipids	[M-H]-	SCNLPRDASXIFJK-UHFFFAOYSA-N	645.45	1.819	392489	307281	306092	393694	440010	328236		0.296168	-0.208103
1.05_466.33	splash10-014i-1100900000-00052dda88c886c12031	LPE O-18:0	negLipids	[M-H]-	JIJGULMDDZORPH-UHFFFAOYSA-N	466.33	1.049	132236	124211	140357	128448	229975	163081		0.296711	-0.394252
2.05_772.53	splash10-000i-3709010000-bb447b2b9e1f89172601	PE O-18:3_22:6	posLipids	[M+H]+	JQLOIOOYOCUUJK-UHFFFAOYSA-N	772.529	2.05	696687	548098	579678	607161	916821	690161		0.299061	-0.279277
2.02_882.60	splash10-001i-0900000010-deb47851bf9795eb19c0	PC 22:4_22:6	posLipids	[M+H]+	YDFZMLWRHJTSBW-UHFFFAOYSA-N	882.6	2.02	2372710	1827839	1847328	6587756	765278	7111750		0.301374	-1.25804
2.20_739.57	splash10-053i-4300096600-24a93446e3265b3d02ae	SM d35:1	posLipids	[M+Na]+	NZVSGOQOFUVMHA-UHFFFAOYSA-N	739.571	2.2	187773	na	268867	193918	1303	202545		0.304268	0.7841
0.68_480.31_0.69_502.29	splash10-0019-3719600000-ed1426897be4838642ef_splash10-0a4i-0201920000-3229278eba8f6aa3def2	LPE 18:1	posLipids	M+H_[M+Na]+	PYVRVRFVLRNJLY-UHFFFAOYSA-N	480.3088_502.291	0.685	1100319	1104861	1063853	696372	1174136	817193		0.308873	0.282491
3.67_1454.01	splash10-0ue9-0280902000-30314f67f817a04a1a60	CL 18:1_18:1_18:1_18:2	negLipids	[M-H]-	HWEUSTZTLDFZJQ-UHFFFAOYSA-N	1454.01	3.673	4129521	3649135	3449971	3818156	5559382	4058664		0.309017	-0.258944
3.46_1449.98	splash10-0f7k-0271901100-42f9967c6f0626b215f7	CL 16:1_18:1_18:1_20:4	negLipids	[M-H]-	XRWIBJVWZIJTFZ-UHFFFAOYSA-N	1449.98	3.463	1202099	1017440	701509	1012436	1556709	1125243		0.309308	-0.338849
2.27_792.55	splash10-005c-0179000500-cdc53220551a77479347	PE 40:5 Isomer A	negLipids	[M-H]-	KYERVKWKQQBRQB-UHFFFAOYSA-N	792.553	2.271	15787420	13669474	12951498	18724766	64803376	20067236		0.310155	-1.28854
3.72_766.69	splash10-00r5-5300980000-fc19997379986391550b	TG 12:0_14:0_18:1	posLipids	[M+NH4]+	MVBJOSAJFXMGHL-MWEXPPKQSA-N	766.692	3.72	192657	189037	190288	151673	474104	321657		0.311133	-0.728056
3.47_1500.00	splash10-0002-0250901100-5ca7c79fe986895a9baa	CL 18:1_18:2_18:1_22:6	negLipids	[M-H]-	PWTOJCBUKZQGTQ-UHFFFAOYSA-N	1500	3.469	76652	86909	71480	100053	161551	75639		0.313158	-0.520876
3.00_802.67	splash10-001i-0900000010-72dab3c882da60a79f85	PC O-38:1	posLipids	[M+H]+	DHHFPCNPVGQREN-UHFFFAOYSA-N	802.668	3	1126234	839841	986035	1002557	1563457	1090722		0.314019	-0.30881
4.26_932.86	splash10-001i-0000009000-9e82b52053190e5267e3	TG 56:2 Isomer A	posLipids	[M+NH4]+	OWMDNFFJJVRJMG-UHFFFAOYSA-N	932.863	4.26	6893612	5245082	4176894	4691634	9192939	8000675		0.314352	-0.423708
2.29_724.53	splash10-03di-4729000000-781eb1b620d0299c4c51	PE P-16:0_20:4	posLipids	[M+H]+	UUYSKERSKRMYME-MAIXUNBTSA-N	724.528	2.29	171754432	144784192	144390528	153253712	218097200	168270720		0.316305	-0.227403
2.50_832.61_2.53_822.58_2.50_846.62	splash10-001i-0090000000-a143a8a3c79b677f3bfa_splash10-001i-0090000000-fb6e165328e98af07730_splash10-001i-1090000000-41471fc2129368f6a2eb	PC 18:0_18:1	negLipids	[M+CHO2]-_[M+Cl]-_[M+HAc-H]-	ATHVAWFAEPLPPQ-UHFFFAOYSA-N	832.6079_822.5779_846.6235	2.508	50601112	47246711	46731021	47919856	56551290	50410855		0.316797	-0.099313
0.46_299.26	splash10-0002-0090000000-88cc11b3dae2d308aae6	FA 18:0, 2-hydroxy-	negLipids	[M-H]-	KIHBGTRZFAVZRV-UHFFFAOYSA-N	299.259	0.46	296422	270957	280319	276240	403498	315940		0.318854	-0.232129
4.09_1111.94	splash10-000i-9230000400-1c4503df22ad80b44ee3	SM 42:1;2O(FA 16:0)	negLipids	[M+HAc-H]-	VAEURDCYLLLGOH-UHFFFAOYSA-N	1111.94	4.092	114271	120710	104823	115955	225193	132353		0.319757	-0.478665
2.49_823.68	splash10-001i-0900000010-13ad42cdaf227b34ecfe	SM d17:2_26:2	posLipids	[M+H]+	OADVZHGNBHCDFP-UHFFFAOYSA-N	823.676	2.49	122198	103828	272755	131600	23811	122310		0.32153	0.84477
2.90_827.70	splash10-001i-0900000000-075304c1d3f647286e1a	SM d19:1_24:1	posLipids	[M+H]+	BJXQFQDUJVIUAH-XSFBYAMLSA-N	827.701	2.9	5174669	4242759	4290913	4578275	7697151	5172704		0.321612	-0.348018
2.53_752.56	splash10-03dl-4629000000-3ac74710ed07b29b29ee	PE P-38:4	posLipids	[M+H]+	URPXXNCTXCOATD-UHFFFAOYSA-N	752.559	2.53	67445352	56858512	55947632	60831844	93188488	65687504		0.322136	-0.285575
2.54_778.57	splash10-000l-2609000000-c86bf9f079ee1d960b38	PE P-18:0_22:5	posLipids	[M+H]+	QIJJGYHBXLEBJV-MVCMTJSTSA-N	778.575	2.54	37207800	30943214	19440460	39552380	62228396	26934400		0.322333	-0.55532
4.56_990.94	splash10-052o-0100009000-4988a8941ea96977ae07	TG 18:0_18:1_24:0	posLipids	[M+NH4]+	JCJXSYIZXLFKNX-UHFFFAOYSA-N	990.94	4.56	417874	386585	636400	359443	1007714	833226		0.322941	-0.610825
1.96_778.54_1.99_756.55	splash10-0002-7900060800-b56c659e6f326a010983_splash10-001i-0900000000-ffb6c9074ea266af866b	PC 34:3	posLipids	[M+Na]+_[M+H]+	JMAYDGBZRHQJAT-QWFQJEORSA-N	778.5355_756.5536	1.975	218772705	201957477	185435889	200252702	281640696	220173992		0.323094	-0.211896
0.84_562.33_0.84_546.35	splash10-0ik9-2300090000-eaf3da857b9ff1777f05_splash10-000b-5904660000-cb6eb8c38f53bbbc5597	PC 18:0	posLipids	[M+K]+_[M+Na]+	HVAUUPRFYPCOCA-UHFFFAOYSA-N	562.327_546.3536	0.84	53418	60795	102109	160547	167483	44320		0.3236	-0.783479
3.71_1469.02	splash10-0udj-0110089000-0c9474cdaa22101c016b	CL 16:1_20:3_18:1_18:2	posLipids	[M+NH4]+	AZGZIFCUUNBFRT-UHFFFAOYSA-N	1469.02	3.71	442254	345556	348350	401940	573465	394321		0.324477	-0.269721
2.02_661.48	splash10-0a4i-0090001000-841f0fb7bc17321217b5	PMeOH 32:0	negLipids	[M-H]-	CNEFYRLODUDZLK-UHFFFAOYSA-N	661.481	2.017	334586	158877	195032	211951	1323768	450498		0.328313	-1.52851
3.47_832.72	splash10-001i-0900000010-aaed43e4c577678117e3	PC O-40:0	posLipids	[M+H]+	UWZMUJQZEJOLID-UHFFFAOYSA-N	832.716	3.47	249097	220330	224948	231985	329011	248227		0.329698	-0.220822
2.63_722.63	splash10-03di-0022409000-907d98e2edf3b0b3ebab	Cer 18:0;3O_24:2	negLipids	[M+HAc-H]-	VMYKQFBIKRNRBI-UHFFFAOYSA-N	722.631	2.626	300235	262379	258965	261416	383305	312175		0.331331	-0.219963
2.23_775.60_2.24_765.57_2.23_789.61	splash10-016r-7900000200-1c2a41b623481d2daa07_splash10-014i-4910212500-0e231cd4b77f46820850_splash10-016r-8920000200-b801643abe6dabc86afe	SM d18:1_18:0	negLipids	[M+CHO2]-_[M+Cl]-_[M+HAc-H]-	LKQLRGMMMAHREN-UHFFFAOYSA-N	775.5969_765.5678_789.6128	2.23333	8769599	8630977	8552393	9002697	10048659	8568038		0.333048	-0.0897821
3.63_892.74_3.59_897.69	splash10-0002-2910070000-d1f9f3af0b7125b1ab83_splash10-0002-0000001090-a0f8bd948590a93248d1	TG 18:2_18:3_18:3	posLipids	[M+NH4]+_[M+Na]+	IMPMCCKWZKDAGE-UHFFFAOYSA-N	892.7398_897.6943	3.61	226857	208278	216995	197225	327235	270162		0.333576	-0.285109
1.85_659.47	splash10-0zfr-0090001000-ffc79062bfee72c14123	PMeOH 32:1	negLipids	[M-H]-	PRJBVVOFHKTECB-UHFFFAOYSA-N	659.466	1.847	475286	319876	373760	357374	1790841	664861		0.335128	-1.26697
0.73_361.24	splash10-0a4i-9000000000-1c050babd4fc77857274	12-acetyloxy-6,10-dimethyl-2-(4-methylpent-3-enyl)dodeca-2,6,10-trienoic acid	negLipids	[M-H]-	ORSAOVRZIKEJLG-UHFFFAOYSA-N	361.236	0.731	202601	180231	186430	147706	198948	165390		0.336497	0.152825
2.31_830.59_2.31_844.61	splash10-004i-0090000000-163379cc46325023621c_splash10-0059-1090000000-8873f1be3cbd324ff3d9	PC 36:2	negLipids	[M+CHO2]-_[M+CH3COOH-H]-	FORFDCPQKJHEBF-UHFFFAOYSA-N	830.592_844.6075	2.311	62052894	60829876	59373232	60337125	69176797	62673012		0.337053	-0.0765439
2.40_882.62	splash10-0zfs-0179010070-302cd9137dcda4659a39	PC 19:0_20:4	negLipids	[M+HAc-H]-	QUWIPEXOTVGONJ-UHFFFAOYSA-N	882.621	2.398	584342	425519	435577	472667	662601	555478		0.338433	-0.226153
3.17_829.72_3.16_851.70	splash10-001i-0900000000-0a0061e88306dc8628e2_splash10-0fr6-0200007980-1af7e4d27d6516150620	SM d43:1 Isomer B	posLipids	[M+H]+_[M+Na]+	PVVLRRCWOPKLHY-UHFFFAOYSA-N	829.7168_851.6992	3.165	987512	850769	832910	891380	1364320	964241		0.340087	-0.269551
2.32_716.52	splash10-001i-0090000000-cbdffa3de4120200c124	PE 16:0_18:1 Isomer B	negLipids	[M-H]-	FHQVHHIBKUMWTI-UHFFFAOYSA-N	716.524	2.315	63530776	56578292	55401196	57900844	81910784	62975912		0.340353	-0.208414
1.77_807.50	splash10-0zfu-1190000000-67c160224c9f8c40fb8b	PI 16:1_16:0	negLipids	[M-H]-	QAWXBJDYTIBLRK-UHFFFAOYSA-N	807.503	1.766	2592057	2228289	2159087	2334358	3270991	2475689		0.340574	-0.211431
2.71_831.69	splash10-001i-0900000000-7694120e212f43b768eb	SM 42:1;3O	posLipids	[M+H]+	ISGKSTOOPWPBST-UHFFFAOYSA-N	831.694	2.71	1979517	1658910	1786805	1767702	3150527	2064745		0.341574	-0.364157
4.26_984.90	splash10-0gx9-0370009003-be3b20ac91e0fd78cc63	TG 60:4 Isomer A	posLipids	[M+NH4]+	XZAGSBKJZPKPEY-UHFFFAOYSA-N	984.895	4.26	1496031	1070462	862887	1016696	2004610	1529236		0.34342	-0.408091
3.08_817.71	splash10-001i-0900000000-a18d524fff829fecc37d	SM d18:0_24:0	posLipids	[M+H]+	SMJLGESYPKPRNU-UHFFFAOYSA-N	817.706	3.08	11643702	9117777	9485910	9835586	16443951	11385951		0.343647	-0.316433
0.49_572.33	splash10-001i-0900000000-43377267dddc279f166e	LNAPE 22:4_N-02:0	posLipids	[M+H]+	BRQISKFCMUOTRL-UHFFFAOYSA-N	572.335	0.49	276506	453599	393344	397967	255487	235781		0.344481	0.337298
2.85_852.68	splash10-001i-0900000010-43c01501fe42213808f1	PC O-20:3_22:1 Isomer A	posLipids	[M+H]+	GSZUQHFKCMKVPN-UHFFFAOYSA-N	852.684	2.85	1099911	845645	747608	897853	1304344	1006170		0.346334	-0.252537
1.07_490.33	splash10-0006-2410900000-5a7e1c51ed7d23394999	LPE O-20:2	negLipids	[M-H]-	OTJQGSOIXXCVNW-UHFFFAOYSA-N	490.33	1.073	181928	166485	164236	121229	186381	130870		0.347484	0.22546
2.04_744.55	splash10-001i-0900000000-a5837cdcfa0f03acc584	PC 15:0_18:2	posLipids	[M+H]+	DGBYUHHIADYUMU-UESLNCBNSA-N	744.553	2.04	47239708	41185312	41666600	42546632	65800976	47554032		0.347572	-0.261108
2.08_381.37	splash10-001i-0009000000-8270d1871d9aec70b3c9	FA 25:0	negLipids	[M-H]-	MWMPEAHGUXCSMY-UHFFFAOYSA-N	381.374	2.08	444164	516968	526033	382571	840205	795721		0.34775	-0.440717
2.58_836.66	splash10-001i-0900000000-56d29f650277c8dbf2dd	PC O-41:5	posLipids	[M+H]+	WVXSGEWVZNQCQG-UHFFFAOYSA-N	836.656	2.58	199790	288064	228821	324187	444646	203455		0.347825	-0.440065
2.09_706.54_2.09_728.52	splash10-001i-0900000000-936bacd9c5182d217489_splash10-0002-2900050000-a5cdd1198b67754c7cbe	PC 30:0	posLipids	[M+H]+_[M+Na]+	RFVFQQWKPSOBED-UHFFFAOYSA-N	706.5378_728.5196	2.09	869877593	781584349	787997451	807182685	1010462066	850994159		0.347929	-0.129543
1.70_661.53	splash10-001i-0900000000-f300bb2630c456d8a65b	SM d19:1_12:0	posLipids	[M+H]+	OJTYOKQMJDQPTL-UHFFFAOYSA-N	661.529	1.7	484915	462976	440306	443796	725292	522355		0.351019	-0.285042
2.31_770.57	splash10-004i-0090000000-192b94d16c21089133eb	LNAPE 18:2/N-20:0	negLipids	[M-H]-	LMJRVTNHOFDJIG-UHFFFAOYSA-N	770.571	2.311	136859	283982	190176	221873	273725	271759		0.352582	-0.328685
2.25_718.54	splash10-0a4i-0090000000-1d9dac24627a625a788f	LNAPE 16:0/N-18:0	negLipids	[M-H]-	FCMWIXDLNNYYPR-UHFFFAOYSA-N	718.54	2.255	243072	198040	313106	237043	372242	307288		0.353295	-0.281268
2.10_854.57	splash10-004i-0200090000-6406d819412d57f7a0ff	PI 08:0_26:1	posLipids	[M+NH4]+	IRBFVYAOJSGZPV-UHFFFAOYSA-N	854.574	2.1	5083148	4411574	4926722	3987434	5022878	4205892		0.353574	0.125908
4.36_960.89	splash10-03di-0100009000-299d74aac2ad508fa6a1	TG 18:1_18:1_22:0	posLipids	[M+NH4]+	MAWRDGRSFXIWKV-PVNZSUHJSA-N	960.894	4.36	1947558	1521056	1632001	1563540	2599946	2026036		0.354466	-0.279157
2.41_786.60	splash10-001i-0900000000-34b2cd552178f934a684	PC 18:1_18:1	posLipids	[M+H]+	SNKAWJBJQDLSFF-UHFFFAOYSA-N	786.601	2.41	1255566208	1228613376	1135028352	1172853760	1492517376	1290696576		0.355353	-0.128393
2.55_714.54	splash10-001i-0090000200-07845ff3d469c8239a4b	PE O-17:1_18:1	negLipids	[M-H]-	TYZLFYSZNFANNO-UHFFFAOYSA-N	714.544	2.546	1276157	1211821	1163615	1145506	1712740	1380810		0.355862	-0.215217
0.90_305.25	splash10-0a4i-0009000000-03333e42bbb1c06d74f1	FA 20:3 (homo-gamma-linolenic acid)	negLipids	[M-H]-	HOBAELRKJCKHQD-QNEBEIHSSA-N	305.249	0.9	32501084	27756754	29115286	21393542	32277340	23833196		0.358249	0.205569
0.72_526.31	splash10-0006-6409100000-4feb7e429c2ed13cda24	LPS 18:0	posLipids	[M+H]+	ZPDQFUYPBVXUKS-UHFFFAOYSA-N	526.314	0.72	579184	459563	423499	406349	473379	412968		0.359337	0.177803
2.43_700.53	splash10-001i-0090000000-8f9ed536c095f48bc102	PE O-18:1_16:1	negLipids	[M-H]-	MUMXZJZWEGBYIE-UHFFFAOYSA-N	700.529	2.43	49980756	44007412	43240212	44275580	64828088	49840780		0.361591	-0.211944
4.38_984.90	splash10-0f79-0010009000-9cdcf20e4aa42d568606	TG 60:4 Isomer B	posLipids	[M+NH4]+	KKTVWXWEMVDNSV-UHFFFAOYSA-N	984.896	4.38	3046216	2429506	2879424	2809002	4022969	2913312		0.363601	-0.222039
2.93_875.71	splash10-00or-9600000010-4314cacb61bf5c6d0f6f	SM d27:0_15:0	negLipids	[M+HAc-H]-	KZNORQBXRRCJPU-UHFFFAOYSA-N	875.713	2.934	5911151	5039643	4763062	5171553	7457938	5587836		0.367061	-0.213274
3.08_815.70	splash10-001i-0900000000-4c88a056b4e5b696deb3	SM d18:1_24:0	posLipids	[M+H]+	QEDPUVGSSDPBMD-UHFFFAOYSA-N	815.7	3.08	78794992	61154312	64406816	65061412	110502048	76612896		0.367168	-0.303348
2.71_857.68_2.71_871.69	splash10-016r-8900000200-961419fb3c0749f8b86b_splash10-016r-8900000200-6b6478d52e0bc4ea0245	SM d42:2	negLipids	[M+HCOO]-_[M+CH3COO]-	URIYMKCMASAPCX-UHFFFAOYSA-N	857.6756_871.6913	2.712	103239076	96456636	93772669	97583031	121166428	100636426		0.367184	-0.122095
1.68_666.47_1.69_652.46	splash10-014l-1019070000-6e3f07ad2f72d45a82ea_splash10-014l-0029080000-e8426f2a73d276120094	LPC 24:0	negLipids	[M+HAc-H]-_[M+FA-H]-	SKJMUADLQLZAGH-UHFFFAOYSA-N	666.471_652.4557	1.688	175946	158815	150128	77726	184686	113719		0.368145	0.366419
3.02_682.63	splash10-001r-1049204000-bdd160b2daf94a76def4	elasticamide	negLipids	[M-H]-	ZFUXWVVVWGWGPQ-UHFFFAOYSA-N	682.635	3.021	181259	159281	126911	134014	327303	202122		0.368503	-0.505149
2.97_666.64	splash10-00kb-1032009000-2f60a4bdcc99743cfe98	Cer d18:1_24:0(2OH)	posLipids	[M+H]+	WAYLDHLWVYQNSQ-UHFFFAOYSA-N	666.64	2.97	144965	133250	143959	136258	228589	154663		0.368989	-0.299314
1.92_712.49	splash10-004i-0090000100-7b00b0f1e931fafa349f	PE 34:3 Isomer A	negLipids	[M-H]-	SSRRIJSEUKHYFB-UHFFFAOYSA-N	712.492	1.921	648522	554374	511145	470099	595273	473596		0.369633	0.155438
0.56_599.32	splash10-0f8d-1591030000-b90fe867287fa45991f7	LPI 18:0	negLipids	[M-H]-	MXAFDFDAIFZFET-UHFFFAOYSA-N	599.32	0.564	3028691	2733366	2335526	2802201	3272570	2799322		0.370677	-0.132108
1.00_563.50	splash10-001i-0090000000-f646f70796067a196ccd	6-OAHSA	negLipids	[M-H]-	APKQIGMSWOACOS-UHFFFAOYSA-N	563.504	1.003	1125574	1011550	920373	587940	1152383	731791		0.370996	0.306606
3.25_1369.92	splash10-0gdi-0397102000-318d4be1ba1a0fb7471b	CL 14:0_18:2_16:1_18:2	negLipids	[M-H]-	RPIRJVQVFVYKFH-UHFFFAOYSA-N	1369.92	3.248	137094	160994	139815	128770	263337	179760		0.372971	-0.385068
2.15_582.51_2.16_522.49	splash10-00di-0020090000-0f64dd7a7925777bb9bf_splash10-0ff0-2192020000-57d12595e5e1a17532f3	Cer d17:1_16:0	negLipids	[M+HAc-H]-_[M-H]-	KXVLPPCAUYSNGY-UHFFFAOYSA-N	582.5103_522.489	2.154	3598158	3166105	7594185	4492724	6529279	9171521		0.376138	-0.491993
2.56_772.62	splash10-001i-0900000000-d5243455cd6e5182d321	PC P-36:1 Isomer A	posLipids	[M+H]+	DSWOVBIRJNAJAF-UHFFFAOYSA-N	772.621	2.56	37040416	31151492	31565226	32423814	51438528	35723184		0.379059	-0.261551
2.37_870.62_2.37_856.61	splash10-0a4i-0049000000-a4c1e47a3b955ce6b36c_splash10-0a4i-0049000000-dc3717571e2b88bd8469	PC 38:3	negLipids	[M+HAc-H]-_[M+HCOO]-	LLUINWFQEIMZRU-UHFFFAOYSA-N	870.6229_856.6072	2.371	6415664	6163220	12081735	11980607	14177508	7004599		0.379725	-0.427353
2.72_840.65	splash10-001i-0900000010-27cfbddeea91f784076d	PC 18:0_22:3	posLipids	[M+H]+	ISCOBNWTWBSGJN-QEMYTNLLSA-N	840.648	2.72	36879328	31768424	32409230	32707054	55169968	36348744		0.383286	-0.297795
2.01_958.65	splash10-000i-0219033000-7ae2870bbf6d2b40b7ac	DGDG 18:2_18:2	posLipids	[M+NH4]+	MUUBILNSVLPLLL-UHFFFAOYSA-N	958.645	2.01	87760	196385	154043	66834	67875	168633		0.386366	0.530605
2.11_614.54	splash10-0udi-0071090000-d97b9a54762b86433aec	Cer 18:0;3O_16:0	negLipids	[M+CH3COO]-	IVBULNXGVIHEKN-UHFFFAOYSA-N	614.537	2.111	196200	200917	106889	163440	306295	191470		0.387572	-0.391657
2.37_538.52	splash10-053i-0090020000-87cd0d1333db46cf8d73	Cer d18:0_16:0	negLipids	[M-H]-	GCGTXOVNNFGTPQ-UHFFFAOYSA-N	538.52	2.375	927710	744212	716158	802183	1149237	825320		0.387921	-0.217541
3.43_858.73	splash10-001i-0900000010-9c23dd31549f90bd38f6	PC O-16:0_26:1	posLipids	[M+H]+	DFTDMUXGCKHSNW-UHFFFAOYSA-N	858.731	3.43	222824	195235	182828	196132	284909	211349		0.389039	-0.204491
1.02_550.39_0.99_572.37	splash10-0ue9-1900030000-5c78aef7b7783e3fd4c1_splash10-0w90-1600090000-6617628b49daf3a6070f	LPC 20:1	posLipids	[M+H]+_[M+Na]+	YYSFWGQAKJTHRE-UHFFFAOYSA-N	550.3868_572.3691	1.005	434595	418658	393423	382676	680719	472288		0.389185	-0.300794
2.04_691.57	splash10-001i-0900000000-2a357fef841281319c57	SM d17:0_16:0	posLipids	[M+H]+	JLHMEGRMAMMGPE-UHFFFAOYSA-N	691.574	2.04	1833642	1482524	1670716	1669522	2672125	1707817		0.39554	-0.278669
2.56_773.62	splash10-001i-0900000000-8d57c8b458c5c77a89a8	SM 38:2;3O	posLipids	[M+H]+	VMBKGVYKGOATEE-UHFFFAOYSA-N	773.625	2.56	18331252	15221263	15238088	15642654	24213606	17421748		0.397819	-0.231378
2.92_758.61	splash10-001i-0090100300-521853b6c939d95fbbd3	PE O-20:0_18:1	negLipids	[M-H]-	NQSSTNHCCAXMTJ-UHFFFAOYSA-N	758.607	2.922	672660	562210	540735	572561	777645	636013		0.398346	-0.161714
2.27_764.56	splash10-001i-0900000100-d1bfd72fcb527509b96f	PC P-16:0_20:5	posLipids	[M+H]+	OEZJTMNFEIOILN-ACTKFRKUSA-N	764.556	2.27	8360895	199412	899898	340972	400637	511729		0.4048	2.9161
0.25_315.25	splash10-014i-0009000000-e2729135014c7ba87a7f	9,10-epoxystearic acid	negLipids	[M+OH]-	IMYZYCNQZDBZBQ-UHFFFAOYSA-N	315.254	0.251	186067	278911	140339	199286	119400	151884		0.405399	0.363282
3.13_884.72	splash10-00di-0401001090-0f191af1702af674f817	HexCer d25:0_18:1	negLipids	[M+HAc-H]-	PQUHJATVIYTGBC-UHFFFAOYSA-N	884.721	3.128	542310	475414	416817	469128	691571	500398		0.406254	-0.211547
1.71_771.52	splash10-00c0-0090000300-1cbd1a06e987f8a61299	PG 18:1_18:2	negLipids	[M-H]-	FSVTVWTVWNNIQX-UHFFFAOYSA-N	771.518	1.705	10074059	8455958	8295414	6139483	10031963	6792405		0.408194	0.224237
2.40_624.56	splash10-03di-0023091000-cfaacc0750d9ab6a5344	Cer d18:0_18:1	negLipids	[M+HAc-H]-	MJQIARGPQMNBGT-UHFFFAOYSA-N	624.557	2.402	141856	115623	140449	127196	215310	141184		0.40843	-0.281575
2.79_827.67	splash10-001i-0900000000-105794b3f9396a53b460	SM 42:3;3O	posLipids	[M+H]+	BEOUPOMUJDTHKY-UHFFFAOYSA-N	827.67	2.79	1536742	1140237	1207608	1260035	1883860	1379672		0.409798	-0.2197
1.81_633.45	splash10-056r-0090001000-2f7c8a545e9733dda1c9	PMeOH 14:0_16:0	negLipids	[M-H]-	QZVLGRAYADVOSR-UHFFFAOYSA-N	633.45	1.807	236971	122187	131443	98639	649055	251283		0.411245	-1.0259
3.38_1345.92	splash10-0f6t-0389002000-6cca1f39ed6251f19e4d	CL 14:0_16:1_16:0_18:2	negLipids	[M-H]-	SVCZQIDDHJETON-UHFFFAOYSA-N	1345.92	3.378	284679	246898	234132	192624	276952	213656		0.415444	0.164421
3.68_816.71	splash10-006t-3830390000-b41cb3def1b6fd17cea7	TG 48:4	posLipids	[M+NH4]+	MMESPPKJZHDWGY-XAXBYIBLSA-N	816.708	3.68	157448	149781	139996	132198	221442	172147		0.417845	-0.233478
2.56_770.57	splash10-0a4i-0069000300-6da2a35168ce7508e317	PE 18:0_20:2	negLipids	[M-H]-	WYDGEVICLIVPEG-UHFFFAOYSA-N	770.571	2.562	11219022	9813639	9736094	9877578	13679625	10770225		0.418381	-0.157896
2.73_866.66	splash10-001i-0900000010-03dbae7d97458fc20dbf	PC 42:4	posLipids	[M+H]+	OXBTVYBHJDUBBE-UHFFFAOYSA-N	866.663	2.73	14069474	11268900	11560324	11313216	20856184	13501830		0.420869	-0.307716
2.00_678.51	splash10-05nf-9824100000-370828c9d5902a192d10	DG 20:5_20:5	posLipids	[M+NH4]+	JHFHIXGYPUDQSZ-UHFFFAOYSA-N	678.509	2	1407087	1045268	1142042	1075220	3415291	1329988		0.422613	-0.695393
1.88_834.53	splash10-0002-1500009000-321760767c501ed48766	PS 18:1_22:6	posLipids	[M+H]+	FZVOBDJBRIEKPS-SXFSXRSVSA-N	834.529	1.88	6214039	4810382	4559520	5005262	8873880	5433616		0.425658	-0.309494
3.10_854.70	splash10-001i-0900000010-344c3d4c8e56cf74c737	PC 18:2_24:1	posLipids	[M+H]+	JKUCYCNVBXLPPO-UHFFFAOYSA-N	854.701	3.1	301088	230374	238808	201461	461394	332370		0.425977	-0.369658
0.30_415.21_0.28_437.19	splash10-014i-0900000000-347675e4614ae1b1eb2d_splash10-000i-0000900000-7425a3a340c197489647	1,3:2,4-bis-O-[(3,4-dimethylphenyl)methylene]-D-glucitol	posLipids	[M+H]+_[M+Na]+	YWEWWNPYDDHZDI-UHFFFAOYSA-N	415.2115_437.1933	0.29	1227774904	1194114152	1188053864	1214080416	1176523412	1172241268		0.435991	0.0189463
4.64_1047.01	splash10-03ds-0100009400-57f3573a477cc892a336	TG 24:0_22:0_18:1	posLipids	[M+NH4]+	KVOXCTRWVFVTEO-UHFFFAOYSA-N	1047.01	4.64	428770	402812	383980	347256	654328	471810		0.437328	-0.27752
0.75_241.22	splash10-0006-0090000000-4d6c00823b2558be5b00	FA 15:0 (pentadecylic acid)	negLipids	[M-H]-	WQEPLUUGTLDZJY-UHFFFAOYSA-N	241.217	0.75	1290060	1431714	1436419	1232151	1690658	1670788		0.438677	-0.143668
4.53_974.91	splash10-0fb9-0200009000-610dde91081b31b09bae	TG 18:1_18:1_23:0	posLipids	[M+NH4]+	KHZGQAOPSPPDDO-UHFFFAOYSA-N	974.911	4.53	173210	164308	182482	155993	264149	190981		0.441794	-0.232951
0.23_391.29	splash10-0006-0009000000-d6562a00811ce9d1df53	deoxycholic acid	negLipids	[M-H]-	KXGVEGMKQFWNSR-UHFFFAOYSA-N	391.285	0.233	5819836	5523560	5198164	5753895	4742005	5144402		0.441985	0.0808269
2.31_745.59	splash10-001i-0900000000-d73b299b65b42b9bc452	SM 36:2;3O Isomer A	posLipids	[M+H]+	VJNFEEMIKIPZSU-UHFFFAOYSA-N	745.594	2.31	14879726	13112774	13280361	13392401	18484218	14009291		0.444753	-0.152858
2.85_710.63	splash10-03di-0012309000-53aa1973e5a15cdccc5d	Cer d18:0;3O_24:1	negLipids	[M+HCOO]-	DNXQPFZSRNGGHL-UHFFFAOYSA-N	710.631	2.851	420388	282665	277129	296976	573100	360220		0.445345	-0.327884
1.66_745.51	splash10-0f7k-0090000300-32d42af99ff9db3c790a	PG 34:2 Isomer A	negLipids	[M-H]-	ATBOMIWRCZXYSZ-UHFFFAOYSA-N	745.506	1.663	4130197	3542858	3228542	2460581	4094884	2894666		0.446482	0.206133
2.43_828.61	splash10-004i-1090000000-f36f54bcb948ac7dcd8d	PC O-18:1_18:2 Isomer B	negLipids	[M+HAc-H]-	MFZLAZYUXHHSIA-UHFFFAOYSA-N	828.613	2.432	916143	709088	800532	793300	1163620	818458		0.448456	-0.194246
2.54_702.54	splash10-000i-2109000000-1bf0a2781e9ef4dff16d	PE P-16:0_18:1	posLipids	[M+H]+	ZVVYJAAMWXATNY-PRWZWGSOSA-N	702.543	2.54	75191024	64555320	64481876	64495016	103196936	70050864		0.45656	-0.21922
2.99_828.68	splash10-001i-0900000000-a0ddf3325107d2873d35	PC O-18:0_22:2	posLipids	[M+H]+	UIDFMPCXGKSHLC-UHFFFAOYSA-N	828.683	2.99	948716	788951	773905	807567	1292816	845347		0.4577	-0.230035
2.35_730.54	splash10-000i-2200090000-5d010952ffb45b1e4ace	PE 17:0_18:2	posLipids	[M+H]+	MLYDZMPNTAJTBN-VHQDNGOZSA-N	730.538	2.35	7994057	6537705	6759588	6843841	9643791	7294182		0.458549	-0.159591
2.90_855.74	splash10-001i-0900000010-8c80dfbe3f5680dfaf39	SM d19:2_26:0	posLipids	[M+H]+	KVHBVTDUWZSMQB-UHFFFAOYSA-N	855.74	2.9	3458019	2763421	2450997	2896153	4660655	2822898		0.459763	-0.259256
1.85_788.55_1.87_774.53	splash10-004i-1090000000-feeb3c962544f6def22d_splash10-004i-0090000100-e18238d9a91b1ca2f6f9	PC 14:0_18:2	negLipids	[M+CH3COOH-H]-_[M+FA-H]-	IWXJKHSPEQSQMD-UHFFFAOYSA-N	788.5457_774.5311	1.856	14423359	19316362	15468392	16623457	22634798	16238234		0.46161	-0.1735
1.82_675.54_1.82_697.53	splash10-001i-0900000000-4504838e6285fedeeef0_splash10-01pa-2100049000-5aac6f085fd768563f33	SM d32:1	posLipids	[M+H]+_[M+Na]+	KYICBZWZQPCUMO-PSALXKTOSA-N	675.5437_697.5253	1.82	52573130	44317739	43344782	43153782	78277088	48616415		0.461667	-0.278083
0.82_450.30	splash10-0udi-1310900000-7bed344186929e923c9c	LPE O-17:1	negLipids	[M-H]-	YGHRPIWSZYSPRF-UHFFFAOYSA-N	450.299	0.822	220166	179907	171540	133408	216976	146159		0.462116	0.20312
2.90_810.69	splash10-03e9-0690005430-b4b1710daafd38a91796	GalCer d18:1_24:1	posLipids	[M+H]+	WBOZIXHPUPAOIA-UHFFFAOYSA-N	810.686	2.9	19502014	16725909	17122472	17038894	25407566	18097712		0.463657	-0.182489
3.65_880.72	splash10-0002-1910000000-bdf0da1b6183c4775e21	coenzyme Q10	posLipids	[M+NH4]+	ACTIUHUUMQJHFO-UHFFFAOYSA-N	880.718	3.65	9279741	8316791	8309418	8195016	11984246	8891156		0.464035	-0.166268
2.91_849.68	splash10-001i-0900000010-e8ec3778ce47733a2665	SM d17:1_28:4	posLipids	[M+H]+	CQRLSGBBZVFNPY-UHFFFAOYSA-N	849.682	2.91	752037	630329	696778	671402	995497	696728		0.46416	-0.185013
1.94_881.52_1.89_876.56	splash10-001i-0291000000-0792c29a13aa5d4d79d0_splash10-0002-0213090000-b9249790660dfdb95dfe	PI 36:4	posLipids	[M+Na]+_[M+NH4]+	XBRXODRRBPUJTR-UHFFFAOYSA-N	881.5161_876.5595	1.915	25372845	8269104	8031244	21547443	28881423	10320972		0.465084	-0.543761
2.85_839.70	splash10-001i-0900000000-e4de15583e63eb396b6b	SM d20:0_24:3	posLipids	[M+H]+	LIONUBROQLELPK-UHFFFAOYSA-N	839.7	2.85	16416794	12858208	12960031	13386335	19984248	14643070		0.466626	-0.185005
1.84_735.57	splash10-016r-8903003000-49866c0ab7c7fcf08e86	SM d16:0_16:0	negLipids	[M+CH3COO]-	MUKWTVAUVKVVGS-UHFFFAOYSA-N	735.565	1.841	2173200	1825418	1843679	1843995	2636214	2025893		0.467811	-0.155258
2.35_783.64	splash10-001i-1900000300-65ae059d3653a1b48dd1	SM 10:0;2O/30:3	posLipids	[M+H]+	GASYJBLDKYVAGL-UHFFFAOYSA-N	783.637	2.35	2697292	2575459	2296333	2354966	3549056	2639334		0.467842	-0.174684
2.24_692.56	splash10-001i-0900000000-9d8fb498b86befc3cdda	PC O-16:0_14:0	posLipids	[M+H]+	QWXGXDFYLSOKRF-UHFFFAOYSA-N	692.559	2.24	17193070	14833635	15178643	14898754	20708508	16378222		0.467948	-0.139159
1.61_793.50	splash10-054o-0185000900-4ca1e6135b75716e39e5	PG 38:6	negLipids	[M-H]-	HUFCXYMYEWLLHT-UHFFFAOYSA-N	793.503	1.612	2999908	2652403	2454020	2512683	3916390	2808062		0.478793	-0.188396
0.43_509.29	splash10-001i-0090030000-5f89955c25f692b60570	LPG 18:1	negLipids	[M-H]-	FQQQKGAFQIIGLQ-UHFFFAOYSA-N	509.288	0.426	138279	133510	111520	125371	119231	117270		0.481739	0.0830284
2.21_716.52	splash10-0059-3700090000-125d5a68929541710651	PE 34:2	posLipids	[M+H]+	HBZNVZIRJWODIB-NHCUFCNUSA-N	716.522	2.21	30529419	27157116	26513738	20600154	32010803	22315674		0.482878	0.168346
1.27_369.30	splash10-0002-9000000000-aa6e8d724d551305b9d2	monostearyl succinate	negLipids	[M-H]-	NNFVBMSZYDDWSM-UHFFFAOYSA-N	369.301	1.267	81449	124748	97387	88229	110631	170630		0.485266	-0.28344
2.40_726.54	splash10-03di-2209000000-28c45696afb70e02edc1	PE P-16:0_20:3	posLipids	[M+H]+	OFLIDIBZDKQXPD-UKFMZXQISA-N	726.543	2.4	3190352	2754343	2541385	2611614	3806849	3004986		0.490452	-0.151157
2.07_858.53	splash10-0ab9-1590005140-d9e9ed22156dc083f799	PS 16:2_24:4	posLipids	[M+Na]+	XKGPGUWUJQTUBU-UHFFFAOYSA-N	858.525	2.07	1079254	1053262	1010434	1117346	709042	1009591		0.491564	0.148272
4.59_1016.96	splash10-0aor-0100009500-8d2abe8c2b527bbfb813	TG 18:2_22:0_22:0	posLipids	[M+NH4]+	VPZZYXWJCZKULK-UHFFFAOYSA-N	1016.96	4.59	1522803	1114185	902481	669357	1242380	1068163		0.495343	0.248269
3.02_855.70	splash10-001i-0900000010-a3c8fd983791b2e82a8e	SM 30:1;2O(FA 14:1)	posLipids	[M+H]+	KNSBZZNKRICMNW-UHFFFAOYSA-N	855.703	3.02	195219	159834	159100	160625	224113	179975		0.498029	-0.13532
4.56_986.91	splash10-0f81-9400007000-3e24a2b5f3b1d3fb1393	TG 18:1_20:2_22:0	posLipids	[M+NH4]+	JQGCOHUTHPKJNA-IIFQMVJHSA-N	986.911	4.56	1154757	1153228	1199355	918663	1328616	927628		0.499043	0.143663
2.01_690.54	splash10-001i-0900001000-4dcd2accc5164ba95e1d	PC O-30:1	posLipids	[M+H]+	CNXQXEMKYGYFSY-UHFFFAOYSA-N	690.543	2.01	4389602	3616338	3563686	3208777	6170959	4330884		0.500797	-0.244952
3.15_901.74	splash10-00or-9705000010-fd7ec3aa419f28687b62	SM d20:0_24:1	negLipids	[M+HAc-H]-	KSESVTZBOGLMCR-UHFFFAOYSA-N	901.738	3.15	558867	467213	422150	450307	670171	501716		0.504843	-0.163656
3.78_946.79	splash10-05o1-9600000000-4dcf021f7a579df694b4	TG 18:1_20:4_20:4	posLipids	[M+NH4]+	RVXFSLZMZOFGEQ-SWIIBWKZSA-N	946.785	3.78	416093	945118	435643	1088376	697201	534577		0.505601	-0.368747
2.43_776.56	splash10-004i-1119100000-a0e8f0ec9e66ba63d0f9	PE O-40:6 Isomer B	negLipids	[M-H]-	NKXPONDLZHZZND-UHFFFAOYSA-N	776.56	2.427	24805828	13827471	21225254	17279214	42291184	19738038		0.511977	-0.405917
1.91_727.58_1.92_749.56	splash10-001i-0900000000-97a507bc840648de4cac_splash10-014m-4300097500-e299efc22258bc256a07	SM d36:3	posLipids	[M+H]+_[M+Na]+	YMTVMVYOUDDTQJ-UOMMIRHQSA-N	727.5757_749.5553	1.915	1657191	1394978	1475912	1143457	1656241	1356497		0.513231	0.123636
2.10_716.57	splash10-03e9-0390041000-4494be24a50fdde5966c	HexCer 18:1;2O/16:0;O	posLipids	[M+H]+	FMRHRMJAYYLKAI-UHFFFAOYSA-N	716.567	2.1	2195948	1852288	1898597	1804953	2067632	1768809		0.516556	0.0760699
1.82_874.56	splash10-01t9-0085000090-e1c38e8f0b9a8b3886cc	PC 40:8	negLipids	[M+FA-H]-	FCTKCFNDGVBOBD-UHFFFAOYSA-N	874.561	1.821	318583	204244	130864	185356	307077	305767		0.520445	-0.288141
2.31_734.61	splash10-001i-0900000000-3ce16ea17f7dde1637d3	PC O-16:0_17:0	posLipids	[M+H]+	XICKKYKPOSFLFP-UHFFFAOYSA-N	734.606	2.31	919683	65964	810793	857812	751839	805528		0.52301	-0.426989
3.33_1421.95	splash10-0uk9-0392802000-706c9689dad230b147d1	CL 16:1_18:1_16:1_20:4	negLipids	[M-H]-	JISDYDXRIXCXNN-UHFFFAOYSA-N	1421.95	3.326	502024	413801	415127	400008	611164	468941		0.524113	-0.153249
2.29_838.56	splash10-0ue9-1900007010-19ed6e3d0f6842d39337	PS 20:0_20:5	posLipids	[M+H]+	REKVAVZCIBWTIF-UHFFFAOYSA-N	838.559	2.29	12831629	17790802	17775984	19657758	19261280	14412248		0.524302	-0.140022
2.91_899.72	splash10-00or-9700000010-64df4307a478d7c55408	SM d20:0_24:2	negLipids	[M+HAc-H]-	RKTZKCOKRZKVFV-UHFFFAOYSA-N	899.724	2.915	5898093	5227924	4798808	4894342	6998494	5541006		0.524319	-0.130613
2.29_626.54	splash10-014i-0020090000-5951d5318827aecde89d	Cer-AS d35:1	negLipids	[M+HAc-H]-	RLYDBJCXTFRLRY-UHFFFAOYSA-N	626.537	2.292	33501	141509	94888	181898	35609	172157		0.525307	-0.529816
2.04_790.56	splash10-0udi-0090000000-e16c05491191e3970890	PC 16:0_16:1	negLipids	[M+HAc-H]-	QIBZFHLFHCIUOT-UHFFFAOYSA-N	790.561	2.036	58850636	56807064	55738420	51467732	59783144	54457632		0.526637	0.0486868
2.78_792.59	splash10-0udi-0019010400-166ed2c78b9503c325ed	PE O-21:1_20:4	negLipids	[M-H]-	YKAGEVMXUCZSFJ-UHFFFAOYSA-N	792.591	2.783	146157	180308	176335	129323	298259	186410		0.53556	-0.288235
2.40_726.54	splash10-001i-0091100300-7320e4d9df5764a314f3	PE P-18:1_18:1	negLipids	[M-H]-	VXAQICWVKHYAOM-UHFFFAOYSA-N	726.544	2.404	20123242	17185216	16667620	16771997	24103272	18281372		0.538337	-0.13222
2.72_754.58	splash10-004i-0090100200-38e8a034c8d8e6194fa1	PE O-20:1_18:2	negLipids	[M-H]-	DAIDBSCCEAIZEG-UHFFFAOYSA-N	754.576	2.718	6218267	5046133	4901853	4796346	9026045	5318642		0.540271	-0.243683
3.20_856.72	splash10-001i-0900000010-ab3eb214997dd468044c	PC O-18:1:24:1	posLipids	[M+H]+	NUNUKRJUKORNSQ-UHFFFAOYSA-N	856.716	3.2	562253	495547	485209	482461	726592	506897		0.541235	-0.153261
2.64_814.63_2.63_836.61	splash10-001i-0900000000-7d641de790e6f782a8a4_splash10-000i-0600004490-b66f776d13c6bf62a9d5	PC 38:2	posLipids	[M+H]+_[M+Na]+	ZQLPLCXRBVPKGP-UHKGRJRRSA-N	814.6318_836.6136	2.635	153099508	143657427	146841511	142896131	201123022	142205852		0.543515	-0.13237
1.81_786.53	splash10-06r2-0090000400-6f2768a821fd35e27790	PC 32:3	negLipids	[M+HAc-H]-	DRJYDRMOXGTDIW-UHFFFAOYSA-N	786.528	1.811	4441638	4051486	3940115	3371000	4652373	3505572		0.545333	0.108942
3.06_841.72	splash10-001i-0900000000-09a4704bffa0c52e62e1	SM d18:1_26:1	posLipids	[M+H]+	YXEXWUZHFGYOHJ-UOJCCMJYSA-N	841.716	3.06	12809109	10525914	10955573	10046819	16756560	11903991		0.546585	-0.174795
3.49_900.74	splash10-001i-0900000001-09118f6189593ddfcaf4	PC 20:0_24:1	posLipids	[M+H]+	JAMSDVDUWQNQFZ-UHFFFAOYSA-N	900.742	3.49	308512	271166	261778	213380	322907	230809		0.554546	0.133481
2.21_863.57	splash10-001i-1190000000-c8ad9ae213d13f5ab44a	PI 18:0_18:1 Isomer B	negLipids	[M-H]-	YOBFISPJJWPPTK-UHFFFAOYSA-N	863.565	2.209	36834940	30895024	28326860	28724498	43779569	33604566		0.555815	-0.143582
1.80_784.51	splash10-003s-0290204100-1617126d2ad0f455c82a	PS 36:3	negLipids	[M-H]-	MWONMGIZXLAUBR-UHFFFAOYSA-N	784.514	1.804	1846394	1708019	1646217	1608040	2250334	1756570		0.556682	-0.110585
1.83_847.53	splash10-0fvi-3191000000-6364fff0e0abdf61da34	PI 17:0_18:2	negLipids	[M-H]-	AJAKJCJJRMUWFW-UHFFFAOYSA-N	847.534	1.834	2238294	2191290	2067469	2307782	934593	2300361		0.558681	0.229187
1.85_671.47	splash10-0pdi-3491100000-e6f0d3e5a8461277dab7	PA 16:0_18:2	negLipids	[M-H]-	YQMUIZXKIKXZHD-UHFFFAOYSA-N	671.466	1.854	308991	222536	198488	294640	336018	199756		0.559319	-0.185905
4.23_918.85	splash10-014i-0000009000-8be66bf9b0a0c08f69c0	TG 18:0_18:1_19:1	posLipids	[M+NH4]+	FLDIHXYPYWYZFS-UHFFFAOYSA-N	918.846	4.23	1866908	1617295	1497378	1529411	2035011	1764146		0.562631	-0.0971442
0.59_227.20	splash10-004i-0090000000-2ce5ba36a64b063afc39	FA 14:0 (myristic acid)	negLipids	[M-H]-	TUNFSRHWOTWDNC-UHFFFAOYSA-N	227.202	0.59	3409827	3455620	3158297	2925473	4226060	3643543		0.568588	-0.106952
2.23_716.56	splash10-001i-0900000000-41260743fee8ed6ae662	PC P-14:0_18:1	posLipids	[M+H]+	CDELFBJJHZJURR-JDTLOSAXSA-N	716.56	2.23	12423300	10766902	10857084	10586097	15614601	11106076		0.574235	-0.131898
3.29_872.71_3.28_894.69	splash10-001i-0900000010-c8fc3941d369f2176389_splash10-000f-0300000190-87d18dcaf650795c2f2e	PC 42:1	posLipids	[M+H]+_[M+Na]+	KDIVNFWXHKGPEC-UHFFFAOYSA-N	872.711_894.6912	3.285	2293157	2023809	1920190	1555122	2414333	1725129		0.575754	0.131298
2.80_845.64	splash10-00or-8900000200-5dbf3862e7cc8adbbe26	SM 39:2;3O	negLipids	[M+HAc-H]-	RKAOYLKPVXBCDD-UHFFFAOYSA-N	845.638	2.798	553348	966100	515566	602410	1430824	584727		0.580119	-0.363405
1.99_876.57	splash10-004i-0092010280-6058c212415d152a4350	PC 22:6_18:1	negLipids	[M+HCOO]-	FPEVDFOXMCHLKL-UHFFFAOYSA-N	876.569	1.989	781140	747376	656861	680149	1056322	694147		0.581141	-0.153441
2.60_788.65	splash10-001i-0900000000-53680977ffd6c907e282	PC O-18:0_19:1	posLipids	[M+H]+	DUFHLOYCCULXPH-UHFFFAOYSA-N	788.655	2.6	764565	1262715	1375041	1008551	2174147	1014350		0.583467	-0.302856
1.15_295.26	splash10-0002-0090000000-7742913a52b1537d8837	FA 19:1	negLipids	[M-H]-	YOKHLRHWEXTWJR-ZHACJKMWSA-N	295.264	1.15	1520099	1347878	1538885	1343179	1863010	1508257		0.584205	-0.0973365
0.69_522.36_0.69_544.34	splash10-0f89-0900020000-ec9a39d3d23fe93ce4ca_splash10-0f79-2900640000-247c47d6345842c87412	LPC 18:1	posLipids	[M+H]+_[M+Na]+	YAMUFBLWGFFICM-UHFFFAOYSA-N	522.3556_544.3379	0.69	3614595	3523110	3224703	2881438	5303591	3566378		0.588099	-0.181474
2.89_756.59	splash10-001i-0091000000-6c337c19ab5fa45750f1	PE O-38:2 Isomer C	negLipids	[M-H]-	LHAYUNOJBHQBDX-UHFFFAOYSA-N	756.591	2.889	4021813	3561949	3432443	3342460	5058247	3651002		0.588509	-0.12961
3.14_812.70	splash10-03di-0090002100-d0cf072a629dd450fd32	GalCer d18:1_24:0	posLipids	[M+H]+	POQRWMRXUOPCLD-TZBHKNPTSA-N	812.698	3.14	10367823	8925971	9145983	8681282	12872178	9418317		0.589135	-0.123044
2.59_850.63	splash10-001i-0900000000-b78499cd7ba4e6ee325d	PC 21:1_20:4	posLipids	[M+H]+	KYDJGTYFMPTXNC-UHFFFAOYSA-N	850.627	2.59	150942	138319	164829	98388	186643	256753		0.590462	-0.25474
2.58_924.67	splash10-0pb9-0049000070-c6a13d83273ed207e5ff	PC 42:4	negLipids	[M+HAc-H]-	SIPCWZQKPGPRMG-UHFFFAOYSA-N	924.67	2.582	1062793	1001519	973598	888241	1060427	988777		0.594416	0.0485173
2.61_787.66	splash10-001i-0900000000-39a964aba5e040beee61	SM d18:1_22:0 Isomer	posLipids	[M+H]+	FJJANLYCZUNFSE-UHFFFAOYSA-N	787.659	2.61	7372519	6412004	5841411	6824479	11679186	4916933		0.597097	-0.255017
1.92_836.54	splash10-0fai-4591100000-780c3489ab7fbd413799	PS 18:0_22:5	negLipids	[M-H]-	PZEFRSYCROBXSJ-UHFFFAOYSA-N	836.54	1.92	49343196	42246165	39916658	26331502	58311088	27161930		0.601156	0.23415
3.30_843.73	splash10-001i-0900000000-d89220acc48558058b24	SM d18:1_26:0	posLipids	[M+H]+	VRAWSAPVSSLIRI-UHFFFAOYSA-N	843.732	3.3	704423	600917	542269	576984	861247	590832		0.601784	-0.135154
2.04_799.55	splash10-0a4j-0139000800-9dc642620694fb8b5916	PG 18:0_20:3	negLipids	[M-H]-	UCNHHDFNWFZPRO-UHFFFAOYSA-N	799.55	2.038	623553	459646	479716	479232	862454	467448		0.603505	-0.21106
2.67_728.56	splash10-001i-0090000000-78fc3f30004bdafd4d7c	PE P-18:0_18:1	negLipids	[M-H]-	XVYPOHCSLJZFED-UHFFFAOYSA-N	728.56	2.671	11512979	9923700	9730024	9506589	13617306	10413663		0.60701	-0.105772
0.57_452.28	splash10-0a4i-0190100000-c0b20e481dc0400652c4	LPE 16:0	negLipids	[M-H]-	YVYMBNSKXOXSKW-UHFFFAOYSA-N	452.279	0.572	611819	600990	558243	514880	835416	594061		0.611635	-0.134687
1.81_745.50	splash10-004j-0090000400-65561d806731f36db03e	PG 34:2 Isomer B	negLipids	[M-H]-	ATBOMIWRCZXYSZ-UHFFFAOYSA-N	745.503	1.807	528591	443837	433488	426121	678280	449435		0.61264	-0.144324
0.28_293.21	splash10-0006-0190000000-b03e4b072e4e2a01b7d4	13-HpODE	negLipids	[M-H]-	JDSRHVWSAMTSSN-UHFFFAOYSA-N	293.212	0.277	238001	149710	79155	89931	213367	54197		0.613305	0.385085
0.23_293.21	splash10-0006-0190000000-9102f37721c103dd9784	FA 18:3, hydroxy- (mixed positions)	negLipids	[M-H]-	RIGGEAZDTKMXSI-UHFFFAOYSA-N	293.212	0.233	238001	149710	79155	89931	213367	54197		0.613305	0.385085
4.37_958.88_4.38_963.84	splash10-0ik9-0100009000-636deb736cdb5961f256_splash10-03di-0000001009-11b4428a43cb73bb46b8	TG 18:1_18:2_22:0	posLipids	[M+NH4]+_[M+Na]+	POBQACNRSDFLSN-UHFFFAOYSA-N	958.8801_963.8353	4.375	5703129	4824471	5526855	5043846	7385395	5043516		0.614775	-0.122134
1.58_546.39	splash10-0002-1301090000-7a2ce2a97bbfb0cc02aa	LPE O-24:2	negLipids	[M-H]-	CHXDJKXLZZUGCS-UHFFFAOYSA-N	546.393	1.577	376801	336117	308703	273539	392304	284993		0.618728	0.103592
2.04_716.52	splash10-0udi-0090000000-825b7ed8911fca858515	PE 16:0_18:1 Isomer A	negLipids	[M-H]-	FHQVHHIBKUMWTI-UHFFFAOYSA-N	716.524	2.038	303428	354541	349875	369718	444506	279140		0.61983	-0.117501
4.56_988.93	splash10-0f79-0100009000-420e9fb72aa48d2f1415	TG 18:1_20:0_22:1	posLipids	[M+NH4]+	WZWIOTYITIUOCJ-ICJFQMIVSA-N	988.927	4.56	1497592	1381233	1574101	1197521	1741339	1191324		0.621513	0.108548
3.13_870.69	splash10-001i-0900000010-01c49d16dde8cabf4b7c	PC 18:2_24:0	posLipids	[M+H]+	IIGQXTIUKKRHCT-WPYVRAPFSA-N	870.695	3.13	7746742	5767517	5892536	4415958	7786583	5258674		0.62196	0.152408
2.11_866.59	splash10-0ue9-0098000100-607041bf371863271769	PC 18:0_20:5	negLipids	[M+CH3COOH-H]-	ZMNDHWFRGYCJKG-UHFFFAOYSA-N	866.592	2.109	9839150	9183749	7339182	8391432	7897890	8761741		0.626312	0.0735924
2.95_859.69	splash10-016r-7900000200-6c4eb66811715f4a1c7a	SM d21:1_21:0	negLipids	[M+FA-H]-	QDWXFLOHEROZAG-UHFFFAOYSA-N	859.692	2.952	3701670	3632984	3368698	3268404	4753904	3479952		0.627047	-0.103855
2.81_800.65	splash10-001i-0900000000-def37901f0ed7b1b1f72	PC O-18:2_20:0	posLipids	[M+H]+	MOCFTDNEKLRJLC-UHFFFAOYSA-N	800.651	2.81	3840207	2915143	3231613	2979849	4786152	3217349		0.635207	-0.1372
0.70_270.32	splash10-00di-0090000000-e307aa742dbd83840e84	octadecylamine	posLipids	[M+H]+	REYJJPSVUYRZGE-UHFFFAOYSA-N	270.315	0.7	487970	480948	320182	171127	994038	516008		0.6423	-0.383104
2.23_826.60	splash10-0pb9-0019100600-769f7f0862116786e2e5	PC O-16:1_20:3	negLipids	[M+HAc-H]-	OVJPGQQWKIPVFP-UHFFFAOYSA-N	826.596	2.234	1674995	1528114	1758564	757154	2617418	2581095		0.644306	-0.263436
1.27_391.28	splash10-0a4i-9001000000-bf12db2dc1279aa865e0	FAHFA 24:3	negLipids	[M-H]-	DPQDELJPKXRVKY-UHFFFAOYSA-N	391.283	1.268	2498545	2865257	4233627	2636642	3473979	2568596		0.645482	0.145083
2.16_612.52	splash10-0udi-0030090000-31462eb1414ec871bb27	Cer[AS] d34:1	negLipids	[M+HAc-H]-	YWZGQPJRQXHVQX-UHFFFAOYSA-N	612.521	2.164	820322	617613	716375	643257	947898	723859		0.651025	-0.103795
2.60_833.65_2.71_825.69	splash10-0ul0-0200009770-98fba8c41f8017cc8011_splash10-001i-0900000000-ea5377565638bf5f4d34	SM d42:3	posLipids	[M+Na]+_[M+H]+	BEPWKSGYGVHSDJ-UHFFFAOYSA-N	833.6537_825.6863	2.655	9266289	8851879	9435188	9144033	10083553	8908252		0.660807	-0.0301809
1.85_660.46	splash10-0fb9-0090001000-ecd0630814113f65ddb2	PE 14:0_16:1	negLipids	[M-H]-	AZKOMSGSPCBHKK-UHFFFAOYSA-N	660.461	1.851	1040758	873671	888923	614857	1156950	782961		0.664305	0.133961
0.84_574.39	splash10-0ff0-0900040000-94d6c1786e07a6f47670	LPC 22:3-SN1	posLipids	[M+H]+	NICUUPBXCTYIAM-UHFFFAOYSA-N	574.387	0.84	149557	138871	130105	92866	170888	120203		0.66817	0.124397
1.50_731.53	splash10-0ar0-7600009000-85b3e375b07c3b2e65e5	SM d15:0_17:2	negLipids	[M+HAc-H]-	KTXRXIWQOSUTGN-UHFFFAOYSA-N	731.535	1.499	611509	527142	463825	412196	632622	445670		0.672547	0.104518
1.93_762.51	splash10-0ufr-1279000000-6ef28abed19f78d77739	PE 38:6 Isomer A	negLipids	[M-H]-	VFHZIDQZQBGNBH-UHFFFAOYSA-N	762.508	1.933	1137862	858765	682716	734260	1916223	625547		0.684884	-0.290069
3.56_1440.99	splash10-006t-0000090000-f6301919497b44a3d5a7	CL 70:7	posLipids	[M+NH4]+	QUUAMMMWOJXDDV-UHFFFAOYSA-N	1440.99	3.56	231238	184024	179043	181829	244407	200708		0.684962	-0.0771331
1.68_769.50	splash10-00ai-0090000300-18ddda17915d6d6639d0	PG 36:4	negLipids	[M-H]-	AKWGRDPPGYFWIW-UHFFFAOYSA-N	769.503	1.684	1534539	1331260	1272057	1212991	1841884	1359841		0.687736	-0.0934372
3.22_1343.90	splash10-0udl-0489002000-14ee6d0a3b2e6dd388d1	CL 14:0_16:1_16:1_18:2	negLipids	[M-H]-	HNWOWNSOLVQUCR-UHFFFAOYSA-N	1343.9	3.218	139167	102782	117848	97176	146875	87933		0.688773	0.116069
1.99_775.55	splash10-003r-0091000400-02980bd85aad6a160b3a	PG 36:1	negLipids	[M-H]-	ZEFGRNLJASLRBZ-UHFFFAOYSA-N	775.549	1.992	5110137	4050813	3860088	3591915	6615332	4136923		0.694663	-0.13962
0.27_319.23	splash10-016r-1629000000-2d2d13dc1bbe1b994ac4	12-HETE	negLipids	[M-H]-	ZNHVWPKMFKADKW-UHFFFAOYSA-N	319.228	0.274	5266455	5496927	5482202	5422259	5226075	5859504		0.697619	-0.0231036
2.79_822.60	splash10-0uki-0009000020-105fe7cf2efb0e2d8ccf	PE 42:4 Isomer B	negLipids	[M-H]-	QOMNJAFKOIAYPY-UHFFFAOYSA-N	822.602	2.788	412109	211566	316106	322620	372412	321229		0.708291	-0.112874
3.00_758.61	splash10-014i-3109000000-1fe3001bc83c25e3891b	PE P-18:0_20:1	posLipids	[M+H]+	HXUHHWPZGOIBGO-HBHQMZOPSA-N	758.606	3	2877256	2505333	2649894	2364191	3453213	2646432		0.709846	-0.0754657
3.64_918.75	splash10-006t-0921042000-0d6743513fdfdedc3988	TG 18:2_18:2_20:5	posLipids	[M+NH4]+	ADLPFNWYXJKFQW-OEYGRNRFSA-N	918.755	3.64	176264	167512	178814	157799	207290	176254		0.71085	-0.0508635
1.86_710.48	splash10-0udi-0159000300-45788214f271f43a6d63	PE 34:4	negLipids	[M-H]-	MNVGUNLOWKLLFC-UHFFFAOYSA-N	710.477	1.863	909672	804719	775366	711798	1069835	847043		0.71115	-0.0783314
2.45_862.63	splash10-001i-0900000000-ce52482122e648c54962	PC 22:4_20:2	posLipids	[M+H]+	OFDRRFCJWZZJAN-UHFFFAOYSA-N	862.632	2.45	9384343	8794637	8760652	7402513	10177321	8314575		0.715029	0.0570895
2.36_742.54	splash10-004i-0090000000-8a83bc49f83dc5cda038	PE 18:0_18:2	negLipids	[M-H]-	YDTWOEYVDRKKCR-UHFFFAOYSA-N	742.54	2.358	114837024	103288344	98819208	96307008	130236704	104090472		0.715337	-0.0610053
3.84_948.80	splash10-0uyj-9400003000-0e3e344f2094e38088c5	TG 18:1_18:2_22:5	posLipids	[M+NH4]+	ZMFFWUOLHWWCNZ-UHFFFAOYSA-N	948.801	3.84	1608603	1482594	1268401	1245679	1809736	1531578		0.715338	-0.0733536
2.57_730.57	splash10-000i-1215090100-f448b5f6e158c67a78cd	PE O-19:0_17:2	posLipids	[M+H]+	KLHLTQOGTDSTGU-UHFFFAOYSA-N	730.565	2.57	3553752	2871206	2729375	2668615	4229821	2901058		0.721218	-0.0982525
2.21_802.60	splash10-004i-2090000000-76325b2eaad08f6449e7	PC O-16:0_20:2	negLipids	[M+HAc-H]-	IQACMFWAGALEAQ-UHFFFAOYSA-N	802.597	2.212	720893	974050	943560	928442	528140	988508		0.721275	0.109832
1.99_692.52	splash10-001i-0900001000-43449d609bbe3c80c3ea	PC 14:0_15:0	posLipids	[M+H]+	JERIBPHBOOFETI-PGUFJCEWSA-N	692.523	1.99	76884480	65510404	64042432	61164680	88887824	67354464		0.722279	-0.0746944
1.39_335.30	splash10-000i-0009000000-88a397d590be68cbcc99	FA 22:2 (docosadienoic acid)	negLipids	[M-H]-	HVGRZDASOHMCSK-AVQMFFATSA-N	335.296	1.39	2632159	2262258	2208362	1829371	2740562	2186750		0.723727	0.0720684
2.83_800.66	splash10-0ik9-0190004100-ece741af1478f2d2e4db	galactosyl-N-(2-hydroxybehenoyl)-sphingosine	posLipids	[M+H]+	KYIWQDXUFOGPKU-UHFFFAOYSA-N	800.662	2.83	3839551	2914467	3231102	2979266	4785328	2979948		0.728844	-0.105752
2.52_770.61	splash10-001i-0900000000-863eb01ed9420bee9b76	PC O-36:3	posLipids	[M+H]+	VYKSGWCIVDQIQR-UHFFFAOYSA-N	770.607	2.52	17058684	16043433	14659095	13805471	20356040	15943427		0.733049	-0.0691133
4.64_1125.05	splash10-0fb9-0300004090-d482058b3d13d490c23b	TG 18:1_18:2_34:1	posLipids	[M+NH4]+	KWBLCWAHYPYIBI-UHFFFAOYSA-N	1125.05	4.64	129942	129724	119485	99828	174968	130082		0.733798	-0.0947147
2.86_808.62	splash10-053r-0009200050-05db59e1c23a8205dbc8	PE O-20:0_22:4	negLipids	[M-H]-	YNXXHVUXDXQGCH-UHFFFAOYSA-N	808.623	2.864	918969	761704	701635	715279	1073931	738756		0.737774	-0.0856171
2.11_722.51	splash10-001i-0900000000-810cb7f276c50d81c48e	PC O-33:6	posLipids	[M+H]+	YTUHEWRQCXCRCS-UHFFFAOYSA-N	722.512	2.11	2960642	1140387	2058683	1984627	1681080	1889644		0.740053	0.148985
0.34_319.23	splash10-014i-2449000000-40c25cce9538d3893db8	15(R)-HETE	negLipids	[M-H]-	JSFATNQSLKRBCI-UHFFFAOYSA-N	319.228	0.339	4951917	5800900	5127671	5122394	5563762	5513562		0.740816	-0.0287135
2.30_674.51	splash10-03di-2119000000-ef321f1b5d4da6d5e0de	PE P-16:0_16:1	posLipids	[M+H]+	QXSTVVHZCWJIBU-LSHIAAAISA-N	674.512	2.3	3774905	3431209	3178265	3141957	4034821	3531930		0.748001	-0.0443695
0.75_548.37	splash10-0f89-0900000000-a8306a24c476988ec947	LPC 20:2	posLipids	[M+H]+	YYQVCMMXPIJVHY-UHFFFAOYSA-N	548.371	0.75	131554	115324	120081	87005	172240	134844		0.751247	-0.102903
2.79_873.71	splash10-016r-8900000200-08909735dcd70af5774a	SM d20:1_22:0 Isomer A	negLipids	[M+HAc-H]-	MOASNWDVFUHVMD-UHFFFAOYSA-N	873.706	2.785	4140644	3719276	2398946	2016580	5240200	4118133		0.752526	-0.148984
1.99_721.58	splash10-001i-0900000100-83f2943b974b0242a18d	SM 34:0;3O	posLipids	[M+H]+	AEPRVLRKSXEZQJ-UHFFFAOYSA-N	721.578	1.99	5731290	5093549	5285765	4990149	6945246	4904827		0.754869	-0.0639006
2.79_826.67	splash10-001i-0900000010-c6e2b025f53290a23c17	PC O-40:3	posLipids	[M+H]+	ODBXEJFUFNZVOB-UHFFFAOYSA-N	826.667	2.79	3415152	2644573	2654580	2736271	3803037	2632565		0.755309	-0.0738308
3.08_880.71	splash10-001i-0900000010-e5afa6ef2b44f5b06053	PC O-18:0_26:4	posLipids	[M+H]+	GTIRUFCESMRLNB-UHFFFAOYSA-N	880.715	3.08	289792	250465	248403	229194	395598	224744		0.756041	-0.107272
1.35_578.42_1.35_600.40	splash10-0fai-1900040000-d0500067b9e1c9a5cecb_splash10-0udl-1900086000-2951b205517cb131652e	LPC 22:1	posLipids	[M+H]+_[M+Na]+	PAFOXYLFALKPOE-UHFFFAOYSA-N	578.4185_600.4005	1.35	220242	218731	193800	170940	314460	194275		0.760805	-0.103157
0.72_566.38	splash10-0006-0000900000-fdbb2bd7db4f0eec945e	LPC O-18:1	negLipids	[M+HAc-H]-	XWYSLMAMRKYUFH-UHFFFAOYSA-N	566.383	0.721	136042	115242	118843	89783	155165	104161		0.763862	0.0843428
2.88_952.70	splash10-0fb9-0009000060-424f901fb893b2996f9d	PC 24:0_20:4	negLipids	[M+HAc-H]-	GGJWAWMDDPNXCZ-UHFFFAOYSA-N	952.699	2.884	286632	234295	257928	177344	280251	284179		0.768967	0.0703751
2.73_897.70	splash10-00p0-9300000010-2aff9643807607f3b5b1	SM d22:0_22:3	negLipids	[M+CH3COO]-	JKCYOGQTKXRSEN-UHFFFAOYSA-N	897.705	2.731	2510490	2335647	2118286	2202963	2697377	2247739		0.770089	-0.0375517
0.39_552.33	splash10-0udi-0090100000-731ad9c9f142935ab75d	LPC 16:1	negLipids	[M+HAc-H]-	LFUDDCMNKWEORN-UHFFFAOYSA-N	552.331	0.388	183666	163087	159796	141977	224935	164788		0.772187	-0.0699106
0.90_480.31	splash10-001i-0190100000-02f88aca792e87d69d1b	LPE 18:0	negLipids	[M-H]-	BBYWOYAFBUOUFP-UHFFFAOYSA-N	480.31	0.903	6440648	5807249	5552114	5089588	7665242	5822335		0.774325	-0.0616522
4.03_904.82	splash10-0pb9-0103004009-85435ce37e483cf55c42	TG 18:0_18:1_18:1	posLipids	[M+NH4]+	HWYGJLSOHLGKDX-UHFFFAOYSA-N	904.823	4.03	3129029	2696464	2203196	2295695	3266903	2816158		0.778433	-0.0615716
2.41_854.63	splash10-0udi-0119000000-fcda0169c6cfdbe65607	PC O-18:0_20:4	negLipids	[M+HAc-H]-	PTKWWHCMNOQBSL-UHFFFAOYSA-N	854.629	2.409	1105306	1066296	1028751	1262466	299803	1320985		0.780017	0.150533
0.96_305.25	splash10-0a4i-0009000000-38a4c89374b745703326	FA 20:3 (eicosatrienoic acid)	negLipids	[M-H]-	AHANXAKGNAKFSK-PDBXOOCHSA-N	305.249	0.96	20581186	16294409	28153818	19610043	25076384	16507215		0.781269	0.0877106
4.03_874.79_4.03_879.74	splash10-0fb9-1310095000-553451e82d1bd350f7d3_splash10-004i-0000010090-24d3102e3816077780ab	TG 52:3	posLipids	[M+NH4]+_[M+Na]+	KGLAHZTWGPHKFF-UHFFFAOYSA-N	874.7853_879.741	4.03	16778205	15972459	15821273	8833529	26083374	18362025		0.783092	-0.133442
2.20_690.54	splash10-001i-0900000000-73dc754a73dfac1c7d23	PC P-16:0_14:0	posLipids	[M+H]+	SOUFUEMRDVBNJD-APMJBGCSSA-N	690.543	2.2	8422946	7097002	6847384	6346953	9527154	7435943		0.784818	-0.0595589
1.59_647.51	splash10-001i-0900002000-577a006980b194ae3d0a	SM d18:1_12:0	posLipids	[M+H]+	HZCLJRFPXMKWHR-UHFFFAOYSA-N	647.511	1.59	333710	273100	299074	242322	367034	257876		0.785447	0.0629083
1.99_719.57	splash10-001i-0900000000-db53721bf7835121dec1	SM 34:1;3O	posLipids	[M+H]+	XIYNMXJEMPRQPO-UHFFFAOYSA-N	719.571	1.99	46956697	44547008	44336984	38874775	52689844	40137554		0.785903	0.0446365
0.94_533.46	splash10-0a4i-0090000000-157e07f5e0626d3892b7	FAHFA 16:0_18:2	negLipids	[M-H]-	JCRDUCZMRFWETL-UHFFFAOYSA-N	533.455	0.938	596247	537323	749521	496170	671608	810910		0.789703	-0.0714414
2.00_764.52_2.12_786.50	splash10-00di-4602009000-1d118ad4ba936d5746de_splash10-0075-0600007900-20d1ae581003773779f1	PE 38:6	posLipids	[M+H]+_[M+Na]+	LFGBKOUQHCWBQI-BZGLIJSBSA-N	764.5219_786.5042	2.06	8555711	7494386	7251646	7517739	8731578	7536252		0.790223	-0.0296487
1.16_269.25	splash10-014i-0090000000-768cc270d868c56202e6	FA 17:0 (margaric acid)	negLipids	[M-H]-	KEMQGTRYUADPNZ-UHFFFAOYSA-N	269.249	1.16	1067067	939224	1973286	1407414	1473902	1393900		0.790938	-0.103382
2.82_812.66	splash10-0059-2900007000-be51903988d495b9fd5c	PC O-18:1_21:2	posLipids	[M+H]+	PFBFKCRRGNJGIA-UHFFFAOYSA-N	812.662	2.82	256448	184274	242228	191860	224722	243695		0.793397	0.0487086
1.88_704.52	splash10-001i-0900000000-122927575a34f72cf136	PC 14:0_16:1	posLipids	[M+H]+	XGGMHQYOVYWRLV-UHFFFAOYSA-N	704.523	1.88	133952096	108416600	104843096	92092888	166557232	109310072		0.796753	-0.0837338
2.26_766.54	splash10-001i-0900000000-6741b7a9c5d4b4bb2e21	PC 15:0_20:5	posLipids	[M+H]+	UJMUDAMKHIWLCZ-OTHSKKDYSA-N	766.537	2.26	106199758	15309715	15143653	20529642	133152534	22118714		0.799936	-0.363424
1.21_589.52	splash10-001i-0090020000-74dc89cda1857134c847	FAHFA 18:0_20:2	negLipids	[M-H]-	HPRZTBFQSJGUBH-UHFFFAOYSA-N	589.518	1.208	1506114	1377774	1466541	1134154	1698043	1678001		0.802321	-0.0520331
1.97_550.48	splash10-0udi-0050090000-73796b832a321fd9c29f	Cer-AS d34:2	negLipids	[M-H]-	BGCIWBMYVKHZNX-UHFFFAOYSA-N	550.484	1.966	177038	158312	94849	88748	239058	141878		0.81063	-0.126686
1.71_564.40	splash10-014i-0109040000-0bd892596055c9d7770f	LPE 24:0	negLipids	[M-H]-	OYIDIWMHAJCRKH-UHFFFAOYSA-N	564.403	1.706	159228	114798	125763	113755	179140	125542		0.811402	-0.0657716
2.62_798.64	splash10-001i-0900000100-ad719b29c03be82c6c76	PC O-18:0_20:3	posLipids	[M+H]+	ITTGOTHIEJWVDA-FMMXMNMWSA-N	798.637	2.62	11014148	10168415	10550949	9404872	14773069	9043892		0.814741	-0.0661245
3.37_958.75	splash10-001i-0093000080-1545dbc08afc6980ae99	PC 26:0_18:1	negLipids	[M+HAc-H]-	QYSJKJRONZHWQS-UHFFFAOYSA-N	958.748	3.368	174007	166723	151830	125808	198478	151391		0.820671	0.0503172
2.03_690.51	splash10-056r-0090000000-ab7cb4ffd90d74d2adbf	PE 16:0_16:0 Isomer A	negLipids	[M-H]-	SLKDGVPOSSLUAI-UHFFFAOYSA-N	690.509	2.03	260969	295053	267489	238684	372543	246030		0.822574	-0.0579399
2.24_717.56	splash10-001i-0900000000-aacee0860351f1c44ae9	SM 34:2;3O	posLipids	[M+H]+	JMOURNFROFBOII-UHFFFAOYSA-N	717.561	2.24	5326982	4565045	4310577	3936244	6437925	4433657		0.824327	-0.0602044
1.80_759.50	splash10-001i-0293003200-8a855e322b3b6c16d5c8	PMeOH 18:1_22:6	negLipids	[M-H]-	QRRSIXUTMIKKJR-UHFFFAOYSA-N	759.498	1.796	804111	794627	593371	588688	986505	714995		0.824501	-0.0631465
2.97_954.71	splash10-0a59-0009000050-ae5356305963e3e159c6	PC 24:0_20:3	negLipids	[M+HAc-H]-	DINVFVRXOAVOEO-UHFFFAOYSA-N	954.712	2.972	857266	712595	720602	674621	1000581	698352		0.826308	-0.0514096
0.77_279.23	splash10-004i-0090000000-829329292bcca084dd04	FA 18:2 (linoleic acid)	negLipids	[M-H]-	JBYXPOFIGCOSSB-XBLVEGMJSA-N	279.233	0.77	7046562	6545495	6413107	5765372	8249557	6540006		0.829214	-0.0391124
2.02_714.51_2.02_736.49	splash10-00di-3200090000-2b8f694f5853286e0997_splash10-01w1-1900052500-5664e7f800367c3bf46e	PE 34:3	posLipids	[M+H]+_[M+Na]+	QONZHKTZKTUIMU-WSQRTPJYSA-N	714.5069_736.4892	2.02	6607783	6472103	6497879	5869495	7095448	6889819		0.830772	-0.020269
2.33_700.53	splash10-000i-2109000000-f5731e8b6ba8479be64e	PE P-16:0_18:2	posLipids	[M+H]+	LJVXDBWIBQQKFU-CCJYEBHUSA-N	700.528	2.33	4660088	3612367	4095870	3593264	5370227	3841474		0.832452	-0.0500532
2.52_771.61	splash10-001i-0900000000-519861499aa137dc9b87	SM 38:3;3O Isomer B	posLipids	[M+H]+	YQPCBUFZQHAOKL-UHFFFAOYSA-N	771.607	2.52	8320517	7797688	7273761	6354858	10186329	7637326		0.840599	-0.0477124
2.82_835.67	splash10-0ug0-0100009770-2600b169f0473fd8917c	SM d42:2	posLipids	[M+Na]+	DACOGJMBYLZYDH-UHFFFAOYSA-N	835.666	2.82	35560656	35730600	37103808	36252248	33254892	37936096		0.843769	0.0127244
1.77_719.49	splash10-0uxr-0090000400-332d45df853023e4000d	PG 32:1 Isomer B	negLipids	[M-H]-	NOFOTAHTYLXZNV-UHFFFAOYSA-N	719.487	1.765	121933	111295	85257	68957	157334	109280		0.851956	-0.0753926
0.59_277.22	splash10-004i-0090000000-0128b0cc4ab15b3e54fd	FA 18:3 (linolenic acid)	negLipids	[M-H]-	DTOSIQBPPRVQHS-PDBXOOCHSA-N	277.217	0.59	788949	725036	665287	634270	892196	703721		0.855132	-0.0333184
3.48_1502.01	splash10-0udi-0365290200-ac66e444430d381e0d11	CL 18:1_20:3_18:2_20:3 Isomer B	negLipids	[M-H]-	VPUNUTHAGRCALC-UHFFFAOYSA-N	1502.01	3.485	111636	96193	70757	103681	101742	63243		0.861448	0.052309
2.01_688.53	splash10-001i-0900000000-9be216623e1a792eb40d	PC O-30:2	posLipids	[M+H]+	HQCTYYIKBFPYOO-UHFFFAOYSA-N	688.528	2.01	1571706	1377723	1179401	1050819	1947350	1284510		0.872709	-0.0527805
2.27_718.57	splash10-001i-0900000000-a0c4265315459378928d	PC O-16:0_16:1	posLipids	[M+H]+	HJVQHTGUAIETCQ-VEAYGOGPSA-N	718.574	2.27	36638040	32436902	32955936	29733924	39235528	31378918		0.873477	0.0239886
3.53_1399.97	splash10-052b-0298102000-050032be69a7cae8c275	CL 18:1_16:1_18:2_16:0	negLipids	[M-H]-	GCLYTLDBZIACBC-UHFFFAOYSA-N	1399.97	3.526	5325832	4395878	4022937	3941046	6013170	4157257		0.8822	-0.0379987
2.00_801.57	splash10-0kai-0097000040-280e6119603b95ba7ced	PG 38:2	negLipids	[M-H]-	IMCUMKCJDBGHKN-UHFFFAOYSA-N	801.566	1.999	7607786	6408256	6117558	5041893	9895824	5964647		0.882221	-0.054061
2.59_766.58	splash10-0uxr-0019200500-1be17fcae2f4a51ec25a	PE O-19:0_20:4	negLipids	[M-H]-	JRBNOSBKLQCKJO-UHFFFAOYSA-N	766.576	2.59	1104228	965333	966851	835178	1195487	952967		0.889615	0.025298
3.05_784.62	splash10-000i-1209200000-4060fce4d7aa77e4504e	PE O-22:1_18:2	posLipids	[M+H]+	JLAWBICDDSKWBI-UHFFFAOYSA-N	784.622	3.05	2278154	1918336	2004799	1755443	2543148	2018378		0.8902	-0.0266644
1.79_733.48	splash10-0a7i-0295100300-8247f3d980cb40c0a423	PMeOH 16:0_22:6	negLipids	[M-H]-	BGFWMAAVVOSWDL-UHFFFAOYSA-N	733.482	1.789	586921	540471	450525	557019	595243	395767		0.899127	0.0275888
2.73_911.70	splash10-0h00-0100000956-ff7f8155a720833b13a2	SM 48:6;2O	posLipids	[M+Na]+	YFLLYJXDEIBJOD-UHFFFAOYSA-N	911.698	2.73	196992	191827	237871	171321	228042	218253		0.900945	0.0210418
3.07_844.68	splash10-001i-0900000010-c237c223383f33a27770	PC 18:0_22:1	posLipids	[M+H]+	PQUQBWAOWNGATH-USIWBXHFSA-N	844.678	3.07	4974026	4001866	3961781	3432526	5917890	3925406		0.9012	-0.037223
1.96_786.53	splash10-0fai-3490100000-7dca495c206cd8addbf2	PS 18:0_18:2	negLipids	[M-H]-	AGTPCXBHIGMTEU-UHFFFAOYSA-N	786.529	1.963	24567140	22667704	21419314	20659956	27606562	21347394		0.903043	-0.0200286
0.57_300.29	splash10-0udi-2049000000-2efe1ba093ceb1a0f187	3-ketosphinganine	posLipids	[M+H]+	KBUNOSOGGAARKZ-UHFFFAOYSA-N	300.29	0.57	5665769	4919926	5126687	4539406	6478915	4937274		0.907324	-0.0221605
0.42_468.31	splash10-0f89-1900200000-a2613ae6f6e6fad03bc4	LPC 14:0	posLipids	[M+H]+	VXUOFDJKYGDUJI-UHFFFAOYSA-N	468.308	0.42	348201	336896	308193	265826	423362	322455		0.908225	-0.0264134
4.60_1018.97	splash10-014i-0100005900-6e0ba65f27552f803176	TG 18:0_18:1_26:0	posLipids	[M+NH4]+	OKYMBKPTYIWSSQ-UHFFFAOYSA-N	1018.97	4.6	433159	315186	268268	161404	452186	366164		0.908882	0.0532791
2.37_744.55	splash10-001i-0090000200-10398a8cfb3eacaaac90	PE 18:0_18:1 Isomer A	negLipids	[M-H]-	JQKOHRZNEOQNJE-UHFFFAOYSA-N	744.546	2.373	13750169	12449971	12231920	11176822	15431977	12305548		0.914479	-0.0179918
2.64_754.57	splash10-03di-2209000000-d1051a9b66229df38417	PE P-18:0_20:3	posLipids	[M+H]+	AFHNYJFSTNQXTK-MTROFRMRSA-N	754.575	2.64	35275452	31807492	32957412	27383338	45074548	29496620		0.920116	-0.0273434
0.44_228.27	splash10-004i-1090000000-297e0a59269045f6a4b3	N-pentadecylamine	posLipids	[M+H]+	JPZYXGPCHFZBHO-UHFFFAOYSA-N	228.268	0.44	7607077	6120554	6043117	3717304	10263778	6358327		0.931079	-0.0409103
1.90_728.52	splash10-001i-0900000100-6547ae92674143f451fc	PC 14:0_18:3 Isomer B	posLipids	[M+H]+	AGQKQQAJRFTOGL-XPTMXNASSA-N	728.523	1.9	31561646	24988608	24216238	20276962	38974908	23129254		0.937664	-0.0285569
3.51_1373.95	splash10-0kmi-0397001000-381e738389ee39eef092	CL 16:0_16:1_16:1_18:1	negLipids	[M-H]-	GXKQMWHMHISQFO-UHFFFAOYSA-N	1373.95	3.514	923849	755859	682198	678115	1021283	695741		0.938055	-0.0201578
3.70_1506.05	splash10-053r-0391170000-317a77d9b4f00583c789	CL 18:1_18:1_18:1_22:4	negLipids	[M-H]-	VTGFAFPPWULZMW-UHFFFAOYSA-N	1506.05	3.704	129510	114622	91722	97053	137742	96771		0.93897	0.0185381
3.75_1456.03	splash10-053r-0280902000-36a63e75cfe8b4824140	CL 18:1_18:1_18:1_18:1	negLipids	[M-H]-	TWHQNHQPSCPQNY-UHFFFAOYSA-N	1456.03	3.754	3490091	2974545	2725483	2609528	3753042	2730606		0.943967	0.0152993
3.07_828.69	splash10-03di-1090003000-04395ce03b915043660e	phrenosin	posLipids	[M+H]+	ZXWQZGROTQMXME-UHFFFAOYSA-N	828.692	3.07	753902	577653	594032	572537	868580	512149		0.945253	-0.0205901
2.81_801.65	splash10-001i-0900000000-ce2ebd7191e6ea4900a3	SM 40:2;3O	posLipids	[M+H]+	NOEDOSZHYOWEEC-UHFFFAOYSA-N	801.649	2.81	1505131	1110718	1389429	1144348	1668645	1233512		0.948782	-0.014774
1.47_562.39	splash10-014i-0109040000-d0ee24cd7d37ca0fb35f	LPE 24:1	negLipids	[M-H]-	JLTXVKGBWISUSL-UHFFFAOYSA-N	562.388	1.473	208384	201820	194124	168805	246559	184457		0.955673	0.0107998
1.72_797.53	splash10-0a5a-0098000500-83186bb106f6b504cd07	PG 38:4 Isomer A	negLipids	[M-H]-	FGLCTGHXZAQEIH-UHFFFAOYSA-N	797.534	1.721	11201826	6985312	8657799	7990075	13951944	5405326		0.956386	-0.0267508
2.18_780.55	splash10-001i-0900000000-700019d52a9cc28ff176	PC 36:5 Isomer C	posLipids	[M+H]+	YZVMADINWPHQBY-HVRDEFPWSA-N	780.551	2.18	8137686	8646058	8847805	8623681	7547622	9361902		0.958046	0.00554603
2.55_872.64	splash10-0a4i-1169000000-408fe1903d6529af13ab	PC 20:2_18:0	negLipids	[M+HAc-H]-	ZQLPLCXRBVPKGP-UHFFFAOYSA-N	872.639	2.548	8536648	7908857	7521733	7251121	8813972	7986984		0.961097	-0.00509782
1.76_728.52	splash10-001i-0900000100-15a42b013b07939e2299	PC 14:0_18:3 Isomer A	posLipids	[M+H]+	AGQKQQAJRFTOGL-XPTMXNASSA-N	728.523	1.76	3235366	2629422	2452385	1874811	3996034	2339297		0.962347	0.0186861
1.05_281.25	splash10-001i-0090000000-c020a0243e9eb9bcb9c3	FA 18:1 (oleic acid)	negLipids	[M-H]-	ZQPPMHVWECSIRJ-KTKRTIGZSA-N	281.249	1.05	37698021	30235862	74679124	46036275	49827578	44681472		0.964676	0.0210701
1.92_871.57	splash10-00di-0015000090-9ca2d9499fe4042f2805	PI O-16:0_22:4	negLipids	[M-H]-	XUHVABFATKKZHB-UHFFFAOYSA-N	871.571	1.919	710125	662008	636318	423057	987937	620950		0.966714	-0.0167774
1.68_794.51	splash10-0005-9000000600-fcc305e430cc0c297d1b	SHexCer 34:1;3O	negLipids	[M-H]-	JRFKMQPJBVVBJJ-UHFFFAOYSA-N	794.51	1.676	1327411	1144630	1151468	1045589	1435690	1127096		0.972165	0.0060382
3.23_812.65	splash10-000i-1209200000-1e806830a60ad038911a	PE O-24:2_18:1	posLipids	[M+H]+	IUJGWJSVZQYJPF-UHFFFAOYSA-N	812.653	3.23	1405789	1199751	1217074	1048795	1631216	1162637		0.974544	-0.0075413
3.39_1371.94	splash10-0fk9-0289102000-62748a5dd3b0bdd732cb	CL 14:0_18:2_16:1_18:1	negLipids	[M-H]-	ATWNHWIUCBKNMP-UHFFFAOYSA-N	1371.93	3.386	1328155	1106485	974377	986350	1360570	1046287		0.974577	0.00670635
2.14_701.51	splash10-0f89-1290300200-512f932667913d13fff9	PA 18:0_18:1 Isomer A	negLipids	[M-H]-	HHMKVXGZZUOMHM-UHFFFAOYSA-N	701.51	2.143	71237	128170	242912	67747	277840	89458		0.978364	0.0239226
3.59_1502.01	splash10-0ue9-0390281100-77d1db8db830cc1a8d7b	CL 18:1_18:1_18:1_22:6	negLipids	[M-H]-	YWOLZGXXRULYPD-UHFFFAOYSA-N	1502.01	3.59	207833	124002	167326	99788	231461	164121		0.979199	0.0109987
3.45_1476.00	splash10-004i-0251901100-957d4ad549d1dd3f5ead	CL 18:1_18:2_18:2_20:3	negLipids	[M-H]-	QOUCEUBWITVYLZ-UHFFFAOYSA-N	1476	3.446	458387	269523	283517	101143	512889	409090		0.979251	-0.016586
3.64_1428.00	splash10-004i-0270902000-d5e1ae26516f951d7092	CL 70:4	negLipids	[M-H]-	ANTTZFFJZZAXFT-UHFFFAOYSA-N	1428	3.64	7683442	6604075	5878199	5724405	8228755	6185354		0.992757	0.0019474
2.89_842.66	splash10-001i-0900000010-5a1095405331079af791	PC 20:1_20:1	posLipids	[M+H]+	AEUCYCQYAUFAKH-UHFFFAOYSA-N	842.663	2.89	17008704	13895005	12968770	12386248	18036594	13418407		0.996349	0.00102733

## Sheet: WTvsGRA38KOvsGRA38Comp_lipids
identifier	Splash	Annotation	Species	InChIKey	m/z	assay	RT	WT-1	WT-2	WT-3	GRA38KO-1	GRA38KO-2	GRA38KO-3	GRA38Comp-1	GRA38Comp-2	GRA38Comp-3
0.38_323.26	splash10-00di-0109000000-9a7c08498f6ceaf454d5	11(R)-HEDE	[M-H]-	HDMIRVFIVOGVIC-UHFFFAOYSA-N	323.26	negLipids	0.379	189668	203285	279592	273627	282374	611439	406525	298124	183489
0.28_297.24	splash10-0002-0090000000-8f1945141e114c02f950	11-HOME(9)	[M-H]-	MHBZYZVYSHCDLI-UHFFFAOYSA-N	297.243	negLipids	0.279	434281	371637	330322	417078	353968	607770	376312	379852	744714
0.73_361.24	splash10-0a4i-9000000000-1c050babd4fc77857274	12-acetyloxy-6,10-dimethyl-2-(4-methylpent-3-enyl)dodeca-2,6,10-trienoic acid	[M-H]-	ORSAOVRZIKEJLG-UHFFFAOYSA-N	361.236	negLipids	0.731	626785	436663	504417	934639	748794	1315216	560351	619231	676864
0.27_319.23	splash10-016r-1629000000-2d2d13dc1bbe1b994ac4	12-HETE	[M-H]-	ZNHVWPKMFKADKW-UHFFFAOYSA-N	319.228	negLipids	0.274	2213397	2680680	2235495	2336294	2228780	2651617	2985984	2732849	3039099
0.34_319.23	splash10-014i-2449000000-40c25cce9538d3893db8	15(R)-HETE	[M-H]-	JSFATNQSLKRBCI-UHFFFAOYSA-N	319.228	negLipids	0.339	1898549	2437573	1939970	2105574	1947343	2885832	2774392	2424802	2711738
0.25_190.13	splash10-0006-1900000000-42b4a09e8dc29ec2335a	1-butyl-benzimidazol-2-amine	[M+H]+	BPFMGSARUNSBFM-UHFFFAOYSA-N	190.126	posLipids	0.254	401745	338762	197694	208220	500511	307779	239981	400133	273026
0.47_242.28	splash10-0006-0090000000-63763140889ec5235d9b	1-hexadecylamine	[M+H]+	FJLUATLTXUNBOT-UHFFFAOYSA-N	242.284	posLipids	0.466	32242706	17754274	43822540	145810224	92559560	259990512	80272168	55268372	108016712
0.23_137.07	splash10-000i-0900000000-9bb891c6fd70bdc87997	1-methyl nicotinamide	[M]+	LDHMAVIPBRSVRG-UHFFFAOYSA-O	137.071	posLipids	0.228	2725715	1758772	2083724	3964179	3435523	6007957	2507517	2871989	1756458
0.73_286.31	splash10-000i-2090000000-f929efe61918405d0c70	2-(hexadecylamino)ethanol	[M+H]+	SIFHZKKXWMJWOB-UHFFFAOYSA-N	286.31	posLipids	0.729	1080593	948424	1228139	1638281	1499293	2775450	1910501	1516265	1349796
1.01_314.34	splash10-03di-0009000000-4b083a0c9e6360f1ac7e	2-(octadecylamino)ethanol	[M+H]+	YGCMLNDQGHTAPC-UHFFFAOYSA-N	314.342	posLipids	1.006	589246	508106	679076	1383197	792805	1767714	1007719	867706	698884
0.57_300.29	splash10-0udi-2049000000-2efe1ba093ceb1a0f187	3-ketosphinganine	[M+H]+	KBUNOSOGGAARKZ-UHFFFAOYSA-N	300.29	posLipids	0.575	5725581	6501474	9814095	9382928	10022943	21189154	10889450	8886742	6924694
0.17_128.04	splash10-004i-0900000000-3bdff15fec09a178363d	5-oxoproline_5-oxoproline	[M-H]-	ODHCTXKNWHHXJC-UHFFFAOYSA-N	128.035	negLipids	0.168	420849	150830	163360	63464	137914	86051	105053	108484	65701
0.25_315.25	splash10-014i-0009000000-e2729135014c7ba87a7f	9,10-epoxystearic acid	[M+OH]-	IMYZYCNQZDBZBQ-UHFFFAOYSA-N	315.254	negLipids	0.251	73233	252118	99416	105631	54673	235207	207086	120681	852620
0.43_372.31	splash10-00dr-8019000000-e35d43428ed19bcaabcd	acylcarnitine 14:0	[M+H]+	PSHXNVGSVNEJBD-UHFFFAOYSA-N	372.311	posLipids	0.434	208035	285247	256649	423929	401792	697555	632394	358303	210879
0.64_400.34	splash10-0udr-9000800000-2fac5f997031380deba6	acylcarnitine 16:0	[M+H]+	XOMRRQXKHMYMOC-UHFFFAOYSA-N	400.342	posLipids	0.643	1159964	1497114	1576824	1880261	1857406	3287100	2963960	1829948	1153409
0.48_398.33	splash10-000b-8209000000-e791ae0bd059d7edb6cd	acylcarnitine 16:1	[M]+	NRCCZFJHTDUMBS-UHFFFAOYSA-O	398.326	posLipids	0.476	168073	291585	268314	274132	406224	581015	579578	288484	215671
0.69_426.36	splash10-004r-9000800000-8e55868623c2b1d9318f	acylcarnitine 18:1	[M+H]+	IPOLTUVFXFHAHI-UHFFFAOYSA-N	426.358	posLipids	0.694	1182453	1152761	1328175	2275865	2016285	3746617	2617305	1734069	1190817
0.65_475.30	splash10-08fr-0029100000-5d7cbb0ac608f2b476de	bis(2,4-di-tert-butylphenylphosphate	[M+H]+	GUDSEWUOWPVZPC-UHFFFAOYSA-N	475.298	posLipids	0.651	253108	139882	239744	244340	250467	419970	356871	325199	265872
1.70_836.54	splash10-000i-0109000000-4a7eed8c2482f8ff40ab	BMP 18:2_22:6	[M+NH4]+	VZNVSSRNAYGTMV-UHFFFAOYSA-N	836.544	posLipids	1.695	287521	260018	343952	482701	486614	837567	763751	510168	465668
2.87_682.63	splash10-03e9-1051009000-fcd521928cf6b62a053c	Cer 18:0;3O/24:1;(2OH)	[M+H]+	DNHNBCDDNLBZMD-UHFFFAOYSA-N	682.634	posLipids	2.875	984656	1059979	623734	557358	461133	452204	853340	620949	457851
3.07_726.66	splash10-07vi-5040905000-7e110f5a8622b881d329	Cer 18:0;O3/24:0	[M+CH3COO]-	ZESJDNWGTANZCC-UHFFFAOYSA-N	726.662	negLipids	3.069	212193	149454	158312	238450	215327	492389	302146	250119	170970
2.04_508.47	splash10-0a4i-2090020000-f6fcda6640b3ba6a26d1	Cer d16:1_16:0	[M-H]-	PIVKMDKERPTVGC-UHFFFAOYSA-N	508.473	negLipids	2.035	2146913	2154884	2187155	2847238	2911234	3928942	3103713	3037460	2460399
2.15_582.51_2.16_522.49	splash10-00di-0020090000-0f64dd7a7925777bb9bf_splash10-0ff0-2192020000-57d12595e5e1a17532f3	Cer d17:1_16:0	[M+HAc-H]-_[M-H]-	KXVLPPCAUYSNGY-UHFFFAOYSA-N	582.5103_522.489	negLipids	2.154	8852751	8680997	10352672	13368122	12108094	19405761	12431680	12769598	9893009
2.14_554.52	splash10-0udj-0091060000-deec4a96cf3265a85f51	Cer d18:0;3O_16:0	[M-H]-	IVBULNXGVIHEKN-UHFFFAOYSA-N	554.515	negLipids	2.137	8759621	7059987	8872099	11204028	9302009	15358956	9870917	10859380	7858375
2.36_642.57	splash10-001i-0044090000-901b36cf014af2b708ce	Cer d18:0;3O_18:0	[M+HAc-H]-	IEZRNEGTKRQRFV-UHFFFAOYSA-N	642.568	negLipids	2.36	2385756	2035896	2468591	4291236	3252284	6311581	3243730	3721508	2439483
2.61_626.57	splash10-014i-0011090000-d65eceb3de0cea953f7c	Cer d18:0_18:0	[M+CH3COO]-	KZTJQXAANJHSCE-UHFFFAOYSA-N	626.574	negLipids	2.615	3940696	4344143	4543033	8221791	6169218	14416919	7121463	6929953	4229800
3.08_682.64	splash10-0a4i-9003002000-baeaf0cd73142e15f573	Cer d18:0_22:0 Isomer B	[M+HAc-H]-	SXPRAKSDHOEHIG-UHFFFAOYSA-N	682.636	negLipids	3.077	284769	299173	312567	437118	414452	1044267	596659	511576	304887
3.29_710.67	splash10-0a4i-9003002000-abd2f8dec30bb590bd84	Cer d18:0_24:0	[M+CH3COO]-	BPLYVSYSBPLDOA-UHFFFAOYSA-N	710.667	negLipids	3.289	409057	417190	480304	644772	542200	1394928	745005	635084	428789
2.37_538.52_2.37_520.51	splash10-03di-1191000000-489ba700f5d3aa6a0bcf_splash10-03di-0090010000-f5facb4d87da283790ed	Cer d18:1_16:0	[M+H]+_[M+H-H2O]+	YDNKGFDKKRUKPY-UHFFFAOYSA-N	538.5199_520.5089	posLipids	2.3695	93784492	76065398	87410120	89672930	80820290	82466620	67663046	84426070	79695706
2.63_566.55	splash10-03di-1292020000-7971082e26c783563130	Cer d18:1_18:0	[M+H]+	VODZWWMEJITOND-UHFFFAOYSA-N	566.551	posLipids	2.628	13476095	10186683	14379532	19583932	17017528	26226918	15175536	15685441	12086493
2.42_564.54	splash10-03di-0090020000-23c9ec2c672959111d34	Cer d18:1_18:1	[M+H]+	OBFSLMQLPNKVRW-UHFFFAOYSA-N	564.535	posLipids	2.418	3934744	2928785	4629757	3629104	3679165	4562078	3201300	4225424	3132714
2.74_580.57	splash10-03di-0090020000-5e7c72586dad7760bac1	Cer d18:1_19:0	[M+H]+	SNMLDULQFHAZRC-UHFFFAOYSA-N	580.567	posLipids	2.741	286882	257213	323478	591317	481862	982194	424934	417340	290768
2.78_652.59	splash10-0a4i-9024020000-d642303a76b2da3737dc	Cer d18:1_20:0	[M+CH3COOH-H]-	XWBWIAOWSABHFI-UHFFFAOYSA-N	652.589	negLipids	2.776	3478373	3807145	4191521	7703144	6310061	13980522	8363082	6815581	4636087
3.12_622.61	splash10-03di-0090001000-47a695471c0a9323b50b	Cer d18:1_22:0	[M+H]+	KEPQASGDXIEOIL-UHFFFAOYSA-N	622.614	posLipids	3.12	4791933	4550583	5752396	7482611	7244656	12932170	8932757	7073554	5327206
3.11_694.64	splash10-0a4i-9014003000-065f8ed6cfd1e4b16c56	Cer d18:1_23:0	[M+HAc-H]-	NAJHAHQNQCNWOP-UHFFFAOYSA-N	694.636	negLipids	3.113	2304288	2454636	2795141	4648621	3778896	9788352	5081945	3902485	2755051
3.34_650.65	splash10-03di-0090002000-6a1c908d29c227adde57	Cer d18:1_24:0	[M+H]+	ZJVVOYPTFQEGPH-UHFFFAOYSA-N	650.645	posLipids	3.34	10242489	9424879	11785502	15744377	14589175	26278046	18609688	14537295	11524247
3.11_648.63_3.11_630.62	splash10-03di-0090003000-ffdf9c8fe4b229323d91_splash10-03di-0090001000-a39a030db946e5d2ebc6	Cer d18:1_24:1	[M+H]+_[M+H-H2O]+	VJSBNBBOSZJDKB-UHFFFAOYSA-N	648.6296_630.6186	posLipids	3.1115	47470282	45863203	59681829	82315494	77418146	141592820	94518424	73729758	59224069
2.99_706.64_2.99_646.61	splash10-0a4i-9013002000-2fd09be98c5c123feba0_splash10-01oy-0049003000-aac8859631d255bc74e7	Cer d18:1_24:1 Isomer B	[M+HAc-H]-_[M-H]-	HZPUWSUHFOTSAY-UHFFFAOYSA-N	706.6356_646.6142	negLipids	2.99	90166472	98412003	109149603	182029757	161723936	347272032	218170712	172733441	127613214
3.29_676.66	splash10-03di-0090002000-ec994987e1c9a237abd8	Cer d18:1_26:1	[M+H]+	AQKMDEJRGNVGLA-UHFFFAOYSA-N	676.661	posLipids	3.285	3529732	2887090	4069665	3259095	2982716	5502890	4032526	3386943	2530395
2.78_678.60_2.79_618.58	splash10-02t9-1029007000-074ec2d194c07d9b6b23_splash10-03dr-0039002000-102ac7220dc2fc50ce01	Cer d18:2_22:0	[M+HAc-H]-_[M-H]-	HILTUFAERVOALR-UHFFFAOYSA-N	678.6043_618.583	negLipids	2.787	7757138	8908035	9916062	17401192	15456026	31281473	19655595	15554262	11426451
2.91_632.60_2.90_692.62	splash10-005i-0039002000-ab8d0e3b88d3b772e16d_splash10-0a4i-9013002000-6983af7b3a74046e0bf3	Cer d18:2_23:0	[M-H]-_[M+CH3COO]-	YVMFSKMDQVDKIS-UHFFFAOYSA-N	632.5989_692.6198	negLipids	2.906	3670732	4175253	5105014	8856334	7761103	19401110	10139485	7481511	5432042
2.89_646.61	splash10-03di-1090002000-97c866ebc51bd5aca499	Cer d18:2_24:1	[M+H]+	RYZWCKUTHDRXFD-UHFFFAOYSA-N	646.614	posLipids	2.892	14317649	14395529	19982606	29231016	26287288	53536380	30935386	22761346	17373858
2.78_704.62_2.77_644.60	splash10-0a4i-9023002000-6fc6e4f82b6f31b4b7e4_splash10-000f-0059002000-b2d1ddf5de5cf302fa6d	Cer d18:2_24:1	[M+HAc-H]-_[M-H]-	KADBCXSPXAVXJL-UHFFFAOYSA-N	704.6203_644.5988	negLipids	2.778	29148469	35631475	40334651	74799719	63425469	141197013	80334588	60147423	41948818
3.30_722.67_3.28_662.65	splash10-0a4i-9013002000-297484c616135d2b856e_splash10-01ox-0049103000-81d74bd9345c095cee82	Cer d19:1_24:0	[M+CH3COO]-_[M-H]-	KSYIVRBEJSMJMX-UHFFFAOYSA-N	722.6673_662.6456	negLipids	3.2875	477304	447151	488595	746561	629905	1642019	867381	726142	462176
3.05_720.65_3.05_660.63	splash10-0a4i-9013001000-2ab657dfc9194cfd42f6_splash10-01ox-0049002000-b505c1fa9074ea4090e5	Cer d19:1_24:1	[M+CH3COO]-_[M-H]-	DZYXYUUEPCKTHY-UHFFFAOYSA-N	720.6513_660.6302	negLipids	3.0525	989542	1041972	1179414	1969885	1619017	4108689	2273721	1774239	1265016
2.28_598.53_2.26_554.51	splash10-000i-0030090000-fd290a8d4fd8c2ef75b2_splash10-0udi-0030090000-c411414abd082ce2b2e6	Cer d34:0	[M+HAc-H]-_[M-H]-	GCGTXOVNNFGTPQ-UHFFFAOYSA-N	598.5322_554.5149	negLipids	2.271	2666002	37292448	37667172	922147	39438703		32994331	1733979	1665469
2.05_594.51	splash10-001i-1050090000-81621be69d3ded699ee7	Cer d34:2	[M+CH3COO]-	GMWIWVUTMCBDSP-UHFFFAOYSA-N	594.511	negLipids	2.052	12687619	13885812	15367606	20593366	18711070	27661658	16916448	16523620	14869939
2.37_610.54	splash10-0udi-0040090000-6b55ef1c1b613c3c5ba0	Cer d35:1	[M+HAc-H]-	ICWGMOFDULMCFL-UHFFFAOYSA-N	610.542	negLipids	2.372	7739032	7040173	8591289	13852921	10537903	20139832	10441621	11446318	7948542
2.40_624.56	splash10-03di-0023091000-cfaacc0750d9ab6a5344	Cer d36:1 Isomer A	[M+HAc-H]-	MJQIARGPQMNBGT-UHFFFAOYSA-N	624.557	negLipids	2.402	2047130	1916552	2091099	2149656	1981437	3165169	2360538	2372097	1725332
2.43_636.56	splash10-004i-0022090000-248f0f73cc5946dddba2	Cer d37:2	[M+HAc-H]-	OHKAKXZUCIPNDG-UHFFFAOYSA-N	636.557	negLipids	2.425	817499	764659	1055357	1211348	930968	1571155	1033365	1201181	896942
2.55_590.55	splash10-000f-0047090000-d5f13f612c7ef4bae57a	Cer d38:2	[M-H]-	NBSDZPNNDCXPFZ-UHFFFAOYSA-N	590.551	negLipids	2.553	176961	174129	246870	332451	297225	528414	364528	295170	233223
2.68_664.59_2.68_604.57	splash10-0udi-0027029000-5929958d1a59e264384a_splash10-0udi-0038029000-ba0256cc5e108a2f75f0	Cer d39:2	[M+HAc-H]-_[M-H]-	QTPZDFXETGWILD-UHFFFAOYSA-N	664.5889_604.5674	negLipids	2.68	217153	241703	282600	484222	371501	889881	523717	434104	313418
2.55_676.59	splash10-014i-0016019000-5176d9d80d36d86e9157	Cer d40:3	[M+HAc-H]-	RTOWGLKHVNJPES-UHFFFAOYSA-N	676.588	negLipids	2.548	1255484	1443943	1566053	2280392	2177506	3794322	2565721	2049790	1713181
3.41_762.70	splash10-0udi-0011201900-7b2e8a3cbe8e53fe02ae	Cer d46:2	[M+HAc-H]-	IKTUFJOEHVNDNZ-UHFFFAOYSA-N	762.698	negLipids	3.408	378851	292252	362791	166368	151888	363704	196005	202886	123841
2.16_612.52	splash10-0udi-0030090000-31462eb1414ec871bb27	Cer[AS] d34:1	[M+HAc-H]-	YWZGQPJRQXHVQX-UHFFFAOYSA-N	612.521	negLipids	2.164	1660656	1586900	1784746	2653607	2236883	4027194	2926724	2724795	2033627
2.39_628.55	splash10-014i-0010090000-cf3f4177f46700851220	Cer-ADS d35:0	[M+HAc-H]-	CUJNINNBWKCKKA-UHFFFAOYSA-N	628.552	negLipids	2.392	494464	261175	424623	545101	513773	526960	413758	493431	451909
2.29_626.54	splash10-014i-0020090000-5951d5318827aecde89d	Cer-AS d35:1	[M+HAc-H]-	RLYDBJCXTFRLRY-UHFFFAOYSA-N	626.537	negLipids	2.292	1142499	861755	585105	688960	378510	166809	321370	547312	610714
2.66_690.60	splash10-001i-0013019000-8a3995726eb729b1c4da	Cer-NS d41:3	[M+HAc-H]-	MMAGSPYBPKYNPZ-UHFFFAOYSA-N	690.605	negLipids	2.659	683314	846206	1037203	1964967	1641422	3809271	2130240	1503497	1048206
3.37_678.68	splash10-03di-0090002000-7ae2ea7360657c372a45	Cer-NS d44:1	[M+H]+	CJROVRTUSFQVMR-UHFFFAOYSA-N	678.677	posLipids	3.372	260137	213314	308414	183599	173721	286608	202775	175525	131821
2.02_369.35	splash10-014i-3915000000-e0c6665f7798f63af1df	cholesterol	[M+H-H2O]+	HVYWMOMLDIMFJA-UHFFFAOYSA-N	369.352	posLipids	2.016	1062358	1042454	1182454	1243988	1043621	1457221	1488556	1231684	1204036
1.26_465.30	splash10-00kb-9000700000-c4b997ca43a8268458b8	cholesterol sulfate	[M-H]-	BHYOQNUELFTYRT-UHFFFAOYSA-N	465.305	negLipids	1.262	1812946	1331112	1607167	2122920	1926964	3667192	2817173	2021095	1590654
3.51_1373.95	splash10-0kmi-0397001000-381e738389ee39eef092	CL 16:0_16:1_16:1_18:1	[M-H]-	GXKQMWHMHISQFO-UHFFFAOYSA-N	1373.95	negLipids	3.514	2027079	1710537	1787536	2909600	2505337	4196831	3554176	3041726	2221477
3.33_1421.95	splash10-0uk9-0392802000-706c9689dad230b147d1	CL 16:1_18:1_16:1_20:4	[M-H]-	JISDYDXRIXCXNN-UHFFFAOYSA-N	1421.95	negLipids	3.326	635488	731537	1033004	1331793	1135897	1911456	1367405	1284600	944209
3.46_1449.98	splash10-0f7k-0271901100-42f9967c6f0626b215f7	CL 16:1_18:1_18:1_20:4	[M-H]-	XRWIBJVWZIJTFZ-UHFFFAOYSA-N	1449.98	negLipids	3.463	2651818	2024526	2349917	2936085	2323414	3961528	3146222	2925725	2218001
3.41_1423.97	splash10-0fmi-0290802000-0cf09ddd13889a19925b	CL 16:1_18:2_18:1_18:2	[M-H]-	BJHNOJXHKQLGJS-UHFFFAOYSA-N	1423.97	negLipids	3.408	1402928	1264326	1548452	2022961	1864029	3184290	2286563	1873512	1472618
3.28_1421.95	splash10-0fi0-0290802000-59a5b38418372bab9bb1	CL 16:1_18:2_18:2_18:2	[M-H]-	BHRHQZTYQPKZKX-UHFFFAOYSA-N	1421.95	negLipids	3.283	136427	151426	240102	381618	358349	830134	460146	419804	248262
3.75_1456.03	splash10-053r-0280902000-36a63e75cfe8b4824140	CL 18:1_18:1_18:1_18:1	[M-H]-	TWHQNHQPSCPQNY-UHFFFAOYSA-N	1456.03	negLipids	3.754	7035769	5504163	7938545	8664093	10079026	15137694	9670076	8256947	7307481
3.67_1454.01	splash10-0ue9-0280902000-30314f67f817a04a1a60	CL 18:1_18:1_18:1_18:2	[M-H]-	HWEUSTZTLDFZJQ-UHFFFAOYSA-N	1454.01	negLipids	3.673	4591508	4904146	5707569	6846037	6734334	10259637	7501817	6158741	5663298
3.70_1506.05	splash10-053r-0391170000-317a77d9b4f00583c789	CL 18:1_18:1_18:1_22:4	[M-H]-	VTGFAFPPWULZMW-UHFFFAOYSA-N	1506.05	negLipids	3.704	588727	462882	577507	713886	554587	921830	760166	690689	591684
3.59_1502.01	splash10-0ue9-0390281100-77d1db8db830cc1a8d7b	CL 18:1_18:1_18:1_22:6	[M-H]-	YWOLZGXXRULYPD-UHFFFAOYSA-N	1502.01	negLipids	3.59	818115	617158	835884	937352	808423	1426030	966618	1003395	745439
3.44_1451.99	splash10-0udi-0260902000-c62f01af7f35d875fe90	CL 18:1_18:2_18:1_18:2	[M-H]-	SUUFUECQWJPUFA-UHFFFAOYSA-N	1451.99	negLipids	3.441	367606	451498	504986	750623	549744	1385003	816127	838548	490644
3.47_1500.00	splash10-0002-0250901100-5ca7c79fe986895a9baa	CL 18:1_18:2_18:1_22:6	[M-H]-	PWTOJCBUKZQGTQ-UHFFFAOYSA-N	1500	negLipids	3.469	2647584	2043203	2679573	4348312	3221923	6439548	2918382	3183706	2481809
3.33_1497.98	splash10-002b-0260900000-20496c1686bc2a4652ed	CL 18:1_18:2_18:2_22:6	[M-H]-	WMLJFTSYUGZRGY-UHFFFAOYSA-N	1497.98	negLipids	3.332	1606107	1081000	1617942	2535230	1989729	3661597	1531170	1802533	1314430
3.37_1524.00	splash10-00fr-0373290200-7a01b9b8ca09d1d07c16	CL 18:1_20:3_18:2_22:6	[M-H]-	QYTVUQUDHBBPKK-UHFFFAOYSA-N	1524	negLipids	3.372	446610	334499	480386	707542	531750	802903	453768	554667	386233
3.56_1528.03	splash10-0fai-0484290100-f37b38be65bfce047f04	CL 18:1_20:4_18:1_22:4	[M-H]-	CYFGPANQDSOSSA-UHFFFAOYSA-N	1528.03	negLipids	3.559	634779	433269	635417	886526	767958	1284441	789399	774436	705410
3.53_1425.98	splash10-004i-0270902000-f519d2aeeefa61a6017d	CL 18:2_18:1_18:1_16:1	[M-H]-	RQDYMPBDKOFJQR-UHFFFAOYSA-N	1425.98	negLipids	3.526	6380869	5443551	6477314	8184255	7114230	12448342	9674026	8667949	6273388
3.30_1447.97	splash10-002b-0290802000-46f768935bb4a79d080e	CL 18:2_18:2_18:2_18:2	[M-H]-	LSHJMDWWJIYXEM-UHFFFAOYSA-N	1447.96	negLipids	3.298	142632	204721	277489	361914	334252	717536	406881	405904	214508
3.83_1471.04	splash10-0udi-0000019000-a6b8d9e5a2645b031a73	CL 36:3_36:3	[M+NH4]+	MTOCLIADWCTURU-UHFFFAOYSA-N	1471.04	posLipids	3.829	1680343	1331202	1838259	3836933	2789090	7196141	2906288	2624945	1802330
3.64_1428.00	splash10-004i-0270902000-d5e1ae26516f951d7092	CL 70:4	[M-H]-	ANTTZFFJZZAXFT-UHFFFAOYSA-N	1428	negLipids	3.64	12932991	13427806	13852528	20768704	19230142	31233468	22400356	19444078	16921470
3.32_1471.97	splash10-0fk9-0242901100-f6eff69f2b656cf7a597	CL 74:10	[M-H]-	KOXTWGLLYLOMGO-UHFFFAOYSA-N	1471.97	negLipids	3.321	1052989	776481	1151709	1444173	1139406	2190410	1115482	1117815	910045
3.22_1495.97	splash10-002b-0260900000-4c49a7c9f7f2109d21ba	CL 76:12	[M-H]-	FFDVKPKATWSSCR-UHFFFAOYSA-N	1495.97	negLipids	3.217	298157	215482	273759	468367	338182	728653	239330	336137	234650
3.65_880.72	splash10-0002-1910000000-bdf0da1b6183c4775e21	coenzyme Q10	[M+NH4]+	ACTIUHUUMQJHFO-UHFFFAOYSA-N	880.718	posLipids	3.645	15324753	15042128	19226232	28528416	25905732	51629528	27578264	25139240	17818044
0.23_391.29	splash10-0006-0009000000-d6562a00811ce9d1df53	deoxycholic acid	[M-H]-	KXGVEGMKQFWNSR-UHFFFAOYSA-N	391.285	negLipids	0.233	755629	978014	673787	806148	637523	1045240	971018	819397	1032207
2.80_551.50	splash10-0udi-9200080000-e36ac8a17c74cc87a258	DG 16:0_16:0	[M+H-H2O]+	JEJLGIQLPYYGEE-UHFFFAOYSA-N	551.503	posLipids	2.801	523993	303412	498856	389920	218534	191755	317703	470344	414272
2.82_612.56_2.82_577.52	splash10-01ti-4109040000-88aec609b80c395f9556_splash10-004i-9300060000-a4bc463b5a972b9976a5	DG 16:0_18:1	[M+NH4]+_[M+H-H2O]+	YEJYLHKQOBOSCP-UHFFFAOYSA-N	612.5562_577.5188	posLipids	2.82	48230063	29263134	41784397	47530976	34265421	59761359	34604201	39387123	29909021
2.62_610.54	splash10-03di-2159021000-e6207ea929d02a773e32	DG 16:0_18:2	[M+NH4]+	SVXWJFFKLMLOHO-UHFFFAOYSA-N	610.538	posLipids	2.624	4761720	3119243	4310173	3680779	3167314	4707981	4444773	4552725	3483373
2.48_658.54	splash10-03di-4529000000-a513223123d9c6fb059e	DG 16:0_22:6	[M+NH4]+	BXVYQJJBMVVALQ-UHFFFAOYSA-N	658.54	posLipids	2.484	2984650	2504363	2953844	4329136	3713755	5793910	3334611	3166878	2641194
2.85_638.57	splash10-0f79-2119005000-70818ecd74946a7d59ad	DG 18:1_18:1	[M+NH4]+	AFSHUZFNMVJNKX-UHFFFAOYSA-N	638.572	posLipids	2.852	48229952	31963118	47889528	54843476	40456536	84738264	46888360	46985416	33732060
2.64_636.56_2.63_601.52	splash10-000i-8409003000-5ba641020b0435905f91_splash10-0udi-9410005000-4ebbb6d812345fd01c1a	DG 18:1_18:2	[M+NH4]+_[M+H-H2O]+	BLZVZPYMHLXLHG-UHFFFAOYSA-N	636.5564_601.5195	posLipids	2.6335	3419132	2389350	3730293	5385055	4148656	8697112	5277773	4018479	2767309
2.69_662.57	splash10-02br-9517003000-203f4f77819a24297a1e	DG 18:1_20:3	[M+NH4]+	LRJPBKAIKLUOIQ-MBIZCETBSA-N	662.572	posLipids	2.691	2681440	2053991	3263591	4512400	3629683	8935527	4809287	3971065	2447054
2.57_660.56	splash10-000i-7936001000-6adc410d35a6f6ca39fb	DG 18:1_20:4	[M+NH4]+	LWXLWRXRJKMNLM-GOZUYJTOSA-N	660.556	posLipids	2.574	15977914	9975642	13740085	21240230	16691914	33055584	15891596	16007294	13125637
2.00_678.51	splash10-05nf-9824100000-370828c9d5902a192d10	DG 20:5_20:5	[M+NH4]+	JHFHIXGYPUDQSZ-UHFFFAOYSA-N	678.509	posLipids	1.997	1587918	1320366	1608579	1723406	1454465	2343948	1969855	2146832	1402769
1.41_899.51	splash10-0udj-0910300040-8f31cdf2d98c7898988d	DLCL 16:0_18:2	[M-H]-	FETCDGKJIFEJLQ-UHFFFAOYSA-N	899.506	negLipids	1.412	106053	106506	201692	213571	239300	448923	229081	178636	125004
0.25_265.15	splash10-014i-3090000000-6f39da3b6761fd0205ee	dodecyl sulfate	[M-H]-	MOTZDAYCYVMXPC-UHFFFAOYSA-N	265.148	negLipids	0.249	8258229	4714510	6167556	10960759	26422928	3619734	5389496	4114846	4385138
3.02_682.63	splash10-001r-1049204000-bdd160b2daf94a76def4	elasticamide	[M-H]-	ZFUXWVVVWGWGPQ-UHFFFAOYSA-N	682.635	negLipids	3.021	284769	299173	312567	437118	414804	1044267	596659	511880	304887
0.58_314.31	splash10-0002-0194000000-16383ccbb09d40cce80c	ethanolamide, 1-methyl-, palmityl-	[M+H]+	RYVPKPNOVYCJAP-UHFFFAOYSA-N	314.306	posLipids	0.577	177912	127321	282289	351333	326822	584164	352673	321122	275020
0.59_227.20	splash10-004i-0090000000-2ce5ba36a64b063afc39	FA 14:0 (myristic acid)	[M-H]-	TUNFSRHWOTWDNC-UHFFFAOYSA-N	227.202	negLipids	0.59	11942340	8522229	8813695	13272023	11683132	22346330	10453396	11310466	11536048
0.25_243.20	splash10-052f-7190000000-1a8bc5390ad1f285c9f5	FA 14:0, 3-hydroxy-	[M-H]-	ATRNZOYKSNPPBF-UHFFFAOYSA-N	243.197	negLipids	0.246	118354	112931	117016	112980	115004	204115	180956	112140	99908
0.42_225.19	splash10-004i-0090000000-e03b4b4a2e166bd70244	FA 14:1 (physeteric acid)	[M-H]-	AFGUVBVUFZMJMX-KTKRTIGZSA-N	225.186	negLipids	0.42	358296	303076	316769	330328	368373	660359	427276	376193	390239
0.75_241.22	splash10-0006-0090000000-4d6c00823b2558be5b00	FA 15:0 (pentadecylic acid)	[M-H]-	WQEPLUUGTLDZJY-UHFFFAOYSA-N	241.217	negLipids	0.75	2376222	1665658	1904027	3074940	2657515	4646671	2212639	2276163	2270746
0.54_239.20	splash10-000i-0090000000-ecde41df2cdf0008f17a	FA 15:1	[M-H]-	DJCQJZKZUCHHAL-VOTSOKGWSA-N	239.202	negLipids	0.54	251492	225497	214374	327434	348707	535502	260952	257419	343601
0.95_255.23	splash10-0a4i-0090000000-951e1a54bf553b09a52e	FA 16:0 (palmitic acid)	[M-H]-	IPCSVZSSVZVIGE-UHFFFAOYSA-N	255.233	negLipids	0.95	268965256	145633741	109817553	206698481	177339132	416392255	189997520	193236542	173854977
0.35_271.23	splash10-00di-0090000000-d543818c3c97e7a9a219	FA 16:0, 2-hydroxy-	[M-H]-	JGHSBPIZNUXPLA-UHFFFAOYSA-N	271.228	negLipids	0.345	1389669	1478070	2438444	1869917	1975801	4142738	2606609	1946721	1411975
0.67_253.22	splash10-0udi-0090000000-f4da59b15800ba67ccc0	FA 16:1 (palmitoleic acid)	[M-H]-	SECPZKHBENQXJG-FPLPWBNLSA-N	253.217	negLipids	0.67	56581927	39851607	46522206	71166632	59067858	119022177	43060964	51361056	53657937
1.16_269.25	splash10-014i-0090000000-768cc270d868c56202e6	FA 17:0 (margaric acid)	[M-H]-	KEMQGTRYUADPNZ-UHFFFAOYSA-N	269.249	negLipids	1.16	1815625	929503	834826	1488133	1161393	2482441	1209846	1077675	1003386
1.30_283.26	splash10-001i-0090000000-00dd71bcac636097a2fb	FA 18:0 (stearic acid)	[M-H]-	QIQXTHQIDYTFRH-UHFFFAOYSA-N	283.264	negLipids	1.3	234684253	226487595	240957292	398482543	360639076	609678188	281240565	275515123	269001636
0.46_299.26	splash10-0002-0090000000-88cc11b3dae2d308aae6	FA 18:0, 2-hydroxy-	[M-H]-	KIHBGTRZFAVZRV-UHFFFAOYSA-N	299.259	negLipids	0.46	473889	431149	558939	509064	479168	1874008	655911	514586	404014
1.05_281.25	splash10-001i-0090000000-c020a0243e9eb9bcb9c3	FA 18:1 (oleic acid)	[M-H]-	ZQPPMHVWECSIRJ-KTKRTIGZSA-N	281.249	negLipids	1.05	213702704	59497731	84951149	124880748	125959461	233773831	95388083	98373116	98614033
0.77_279.23	splash10-004i-0090000000-829329292bcca084dd04	FA 18:2 (linoleic acid)	[M-H]-	JBYXPOFIGCOSSB-XBLVEGMJSA-N	279.233	negLipids	0.77	26122883	17574096	19354482	40515046	32587600	58102334	20553728	24137165	27837835
0.59_277.22	splash10-004i-0090000000-0128b0cc4ab15b3e54fd	FA 18:3 (linolenic acid)	[M-H]-	DTOSIQBPPRVQHS-PDBXOOCHSA-N	277.217	negLipids	0.59	1831939	1165847	1428436	2963747	2378359	4576250	1511619	1806536	1780911
1.35_297.28	splash10-0002-0090000000-bb4cca879158d51923ca	FA 19:0	[M-H]-	ISYWECDDZWTKFF-UHFFFAOYSA-N	297.28	negLipids	1.35	688366	782616	850543	1289478	1161287	2242601	1090206	906406	831164
1.15_295.26	splash10-0002-0090000000-7742913a52b1537d8837	FA 19:1	[M-H]-	YOKHLRHWEXTWJR-ZHACJKMWSA-N	295.264	negLipids	1.15	4491296	3538497	3916617	7976097	6283913	11508620	4156058	4964642	5069537
1.55_311.30	splash10-03di-0009000000-f3ce1176c9a6f1a95e7a	FA 20:0 (arachidic acid)	[M-H]-	VKOBVWXKNCXXDE-UHFFFAOYSA-N	311.296	negLipids	1.55	3493721	3486936	3487700	4929263	4732712	8157083	4244597	3758223	3843544
1.14_307.26	splash10-0a4i-0009000000-641973a7373b655ddb7e	FA 20:2 (eicosadienoic acid)	[M-H]-	XSXIVVZCUAHUJO-HZJYTTRNSA-N	307.264	negLipids	1.14	20380807	10639360	12362344	25874768	20611467	36771757	14077209	15401886	17397676
0.96_305.25	splash10-0a4i-0009000000-38a4c89374b745703326	FA 20:3 (eicosatrienoic acid)	[M-H]-	AHANXAKGNAKFSK-PDBXOOCHSA-N	305.249	negLipids	0.96	85171687	22722376	30166056	56925189	61683130	126374368	37222056	37202332	37044949
0.90_305.25	splash10-0a4i-0009000000-03333e42bbb1c06d74f1	FA 20:3 (homo-gamma-linolenic acid)	[M-H]-	HOBAELRKJCKHQD-QNEBEIHSSA-N	305.249	negLipids	0.9	94342056	62775340	77469376	185704698	148152464	235753952	85137513	91803209	109446816
0.72_303.23	splash10-0udi-0009000000-6d8a0da8a3d402d91f85	FA 20:4 (arachidonic acid)	[M-H]-	YZXBAPSDXZZRGB-DOFZRALJSA-N	303.233	negLipids	0.72	100421496	60267296	72978728	185892672	142418416	238019632	76635248	93764696	100543688
0.55_301.22	splash10-0udi-0009000000-be989d6b9f3cda56cdb9	FA 20:5 (eicosapentaenoic acid)_FA 20:5	[M-H]-	JAZBEHYOTPTENJ-JLNKQSITSA-N	301.217	negLipids	0.55	1234664	807371	1027527	2186420	1646799	3124537	949764	1140314	1123340
1.60_325.31	splash10-004i-0009000000-34a002d6f6d87928f9d9	FA 21:0	[M-H]-	CKDDRHZIAZRDBW-UHFFFAOYSA-N	325.311	negLipids	1.6	193826	137763	153101	213002	198054	357903	200501	161185	138601
1.83_339.33	splash10-000i-0009000000-6c36f0dfc4dce549d805	FA 22:0 (behenic acid)	[M-H]-	UKMSUNONTOPOIO-UHFFFAOYSA-N	339.327	negLipids	1.83	202840	18759	258386	289705	317754	641056	309177	310816	170355
1.58_337.31	splash10-000i-0009000000-48cb3e54b9421e6ae0bf	FA 22:1 (erucic acid)	[M-H]-	DPUOLQHDNGRHBS-KTKRTIGZSA-N	337.311	negLipids	1.58	8075141	7494865	8098993	11991516	11851470	26678376	13212442	10399998	8304350
1.39_335.30	splash10-000i-0009000000-88a397d590be68cbcc99	FA 22:2 (docosadienoic acid)	[M-H]-	HVGRZDASOHMCSK-AVQMFFATSA-N	335.296	negLipids	1.39	9511261	8315790	9826094	17935865	15414629	27705749	12011436	11854601	12371867
0.97_331.26	splash10-001i-0009000000-026a1b6e8da8b5f198c0	FA 22:4	[M-H]-	TWSWSIQAPQLDBP-DOFZRALJSA-N	331.264	negLipids	0.97	59149621	33762803	40241468	95036088	72509898	113300228	45143689	52042671	62329419
0.76_329.25	splash10-004i-1019000000-ddb86612f038dff73aa1	FA 22:5	[M-H]-	YUFFSWGQGVEMMI-UHFFFAOYSA-N	329.249	negLipids	0.758	27008326	15496154	17974244	41959448	32710402	54245044	17791654	22140366	25135112
0.63_327.23	splash10-004i-0009000000-dc9488187da9f309ec67	FA 22:6 (docosahexaenoic acid)	[M-H]-	MBMBGCFOFBJSGT-UHFFFAOYSA-N	327.233	negLipids	0.63	37180368	21232324	27637852	62797040	46878844	78839096	26299804	31290824	34314736
1.82_353.34	splash10-0udi-0009000000-a3fd5aa5dc9915928eb7	FA 23:0	[M-H]-	XEZVDURJDFGERA-UHFFFAOYSA-N	353.342	negLipids	1.82	903030	1002228	1029921	1442971	1381939	2308294	1182231	1190049	895454
1.84_365.34	splash10-014i-0009000000-9d0a40b4a5515f624bdd	FA 24:1 (nervonic acid)	[M-H]-	GWHCXVQVJPWHRF-KTKRTIGZSA-N	365.342	negLipids	1.84	1176245	1238473	1255868	1755033	1836915	4309332	1841891	1599587	1356949
2.08_381.37	splash10-001i-0009000000-8270d1871d9aec70b3c9	FA 25:0	[M-H]-	MWMPEAHGUXCSMY-UHFFFAOYSA-N	381.374	negLipids	2.08	903801	716947	738457	860968	849178	1019427	697523	744456	674205
0.94_533.46	splash10-0a4i-0090000000-157e07f5e0626d3892b7	FAHFA 16:0_18:2	[M-H]-	JCRDUCZMRFWETL-UHFFFAOYSA-N	533.455	negLipids	0.938	872096	665590	592977	1040222	1050868	1856243	826307	951310	952465
1.21_589.52	splash10-001i-0090020000-74dc89cda1857134c847	FAHFA 18:0_20:2	[M-H]-	HPRZTBFQSJGUBH-UHFFFAOYSA-N	589.518	negLipids	1.208	1204904	1166582	1316445	2113065	2045802	3890331	1438687	1564937	1571447
0.59_341.27	splash10-0002-1091000000-eb86f7b775b4be9b84c1	FAHFA 20:0	[M-H]-	JEPMPLIABMSOKK-UHFFFAOYSA-N	341.269	negLipids	0.589	187293	122418	210981	213462	202192	403376	191413	169082	172610
3.14_812.70	splash10-03di-0090002100-d0cf072a629dd450fd32	GalCer d18:1_24:0	[M+H]+	POQRWMRXUOPCLD-TZBHKNPTSA-N	812.698	posLipids	3.141	6288895	6340788	8671657	10394183	9243773	18975184	12987615	9418432	6539113
2.90_810.69	splash10-03e9-0690005430-b4b1710daafd38a91796	GalCer d18:1_24:1	[M+H]+	WBOZIXHPUPAOIA-UHFFFAOYSA-N	810.686	posLipids	2.897	19398472	20269894	28966398	38793928	33821880	84390216	52985236	33986580	22875866
2.91_784.67	splash10-03di-0190011100-96317b07c08567d043a2	GlcCer d18:1_22:0	[M+H]+	YIGARKIIFOHVPF-UHFFFAOYSA-N	784.667	posLipids	2.909	3901202	4082597	5362562	7091482	6149913	15249502	9712252	6253071	4209843
2.91_856.69	splash10-0002-0400001900-499181a893b1896c0d8e	GlcCer d18:1_23:0	[M+HAc-H]-	SJGWLQDELUWRDA-UHFFFAOYSA-N	856.689	negLipids	2.911	1477216	1608156	2067887	2370309	2319514	4634821	3116387	2339128	1709052
1.63_1151.71	splash10-000f-6970000000-c9b68a29436d70ed3b7f	GM3 d34:1	[M-H]-	UGQJOBGCMVNYRT-UHFFFAOYSA-N	1151.71	negLipids	1.633	4401825	4386978	5966063	6659936	6500658	10874709	8955433	6917905	4339909
2.24_1261.81	splash10-000f-6690000000-81bc67d920b5bb812a7d	GM3 d42:2	[M-H]-	QBXWEYJMDTUZGQ-UHFFFAOYSA-N	1261.81	negLipids	2.237	1070943	1536718	1344600	1821520	2166591	1635974	1628650	1696995	1499653
2.75_1134.79	splash10-03di-0090003000-3b6346eda3e02108d9b4	Hex3Cer 18:2;2O/24:0	[M+H]+	ANTURBVCCVVABZ-UHFFFAOYSA-N	1134.79	posLipids	2.748	12833935	13539439	18253900	25884250	24173744	52738916	32628488	23074378	17359764
2.02_1024.68	splash10-03di-1090040000-f555983d0b4f1e599b0a	Hex3Cer d18:1_16:0	[M+H]+	MGOOTGNGBOPVIV-UHFFFAOYSA-N	1024.68	posLipids	2.015	16895370	17614224	21655500	24047796	24462966	31406600	28498620	24057856	20219348
2.99_1136.80	splash10-03e9-0190004000-dc2f02acc5076989987f	Hex3Cer d18:1_24:0	[M+H]+	MRVRZXMLIKCXOT-UHFFFAOYSA-N	1136.8	posLipids	2.992	4478739	5106545	6304605	8488992	7438071	15882223	9911146	7185091	5423103
2.66_1166.78	splash10-0a4i-0910000000-caa5ccb52a6686bf7df6	Hex3Cer d40:1	[M+HAc-H]-	GSJQKQRCMJJYSA-UHFFFAOYSA-N	1166.78	negLipids	2.662	2882104	3201829	3753589	4399707	4078108	6140242	4759361	4211454	3493370
2.88_1194.81	splash10-001i-0900000000-1c9cadbb80f57c20f1c1	Hex3Cer d42:1	[M+HAc-H]-	SBRJLTLGLQLXLB-UHFFFAOYSA-N	1194.81	negLipids	2.884	9543307	10750095	13333771	15727312	15418115	26861816	19755512	15352816	12054333
2.67_1192.79	splash10-001i-0910000000-7ec420804e35227cf363	Hex3Cer d42:2	[M+HAc-H]-	ZSMQAXYGARTYKR-UHFFFAOYSA-N	1192.79	negLipids	2.669	18011956	20418702	23151452	28889186	27572132	40160800	33177702	27317454	23179418
2.74_818.67	splash10-0019-0051009000-132a24d86cacdfaf1578	HexCer 18:0;3O/22:0;(2OH)	[M+H]+	YTAGQSULOHKBPZ-UHFFFAOYSA-N	818.672	posLipids	2.737	183851	129504	361909	441773	416323	566869	688251	401727	277646
2.73_844.69	splash10-03e9-0041009000-f6788cbb834b7e1a51db	HexCer 18:0;3O/24:1;(2OH)	[M+H]+	RBGCSJDWRQVXOO-UHFFFAOYSA-N	844.687	posLipids	2.727	135283	152207	191391	202402	211336	429328	427032	176918	135386
2.10_716.57	splash10-03e9-0390041000-4494be24a50fdde5966c	HexCer 18:1;2O/16:0;O	[M+H]+	FMRHRMJAYYLKAI-UHFFFAOYSA-N	716.567	posLipids	2.1	2292655	1992223	2967858	3000588	3116277	4527846	4402827	2999907	1848140
3.13_884.72	splash10-00di-0401001090-0f191af1702af674f817	HexCer d25:0_18:1	[M+HAc-H]-	PQUHJATVIYTGBC-UHFFFAOYSA-N	884.721	negLipids	3.128	228433	228127	325179	377579	334549	706696	477950	362428	245095
0.80_468.39	splash10-0019-9410200000-79e1f4e1fc2e2f7e6130	histamine-C23:1	[M+Na]+	WCSXCXROJTUZIG-UHFFFAOYSA-N	468.39	posLipids	0.799	691575	646223	398175	6266809	17090530	505284	1121048	474674	513506
2.06_862.62	splash10-03di-0090040010-3fad1258523987046d0f	LacCer d18:1_16:0	[M+H]+	HLIJNIKSBCIDGO-UHFFFAOYSA-N	862.624	posLipids	2.062	2191748	2101353	2549913	3018916	3100980	4436840	3942255	3025564	2521523
2.82_946.72	splash10-0ik9-0090013001-79365922fb294168bf26	LacCer d18:1_22:0	[M+H]+	QYWVASPEUXEHSY-UHFFFAOYSA-N	946.72	posLipids	2.817	1616171	1282066	1867010	2577013	2349631	3514842	2810816	2235735	1731857
3.05_974.75	splash10-03e9-0090006111-c483cfe9e8bf214b629a	LacCer d18:1_24:0	[M+H]+	KDEYEEYMIPNKIJ-UHFFFAOYSA-N	974.749	posLipids	3.054	1904315	2009336	2880482	3804586	3386143	8166216	4811974	3412038	2446611
0.40_280.26	splash10-001j-6960000000-6d179994300ddfef0cea	linoleamide	[M+H]+	SFIHQZFZMWZOJV-UHFFFAOYSA-N	280.263	posLipids	0.403	558863	606488	793337	926436	924240	1928227	936432	787237	622392
1.94_738.51	splash10-0udi-0090000000-c389cfd145e69c9760c1	LNAPE 16:1/N-20:3	[M-H]-	QQVWCALZWGRUSM-UHFFFAOYSA-N	738.508	negLipids	1.938	771081	708071	729974	1054436	897895	1631939	1005674	980980	713057
1.79_742.54	splash10-001l-0190000700-51762c8a8743a36ed9ae	LNAPE 18:0/N-18:2	[M-H]-	SHOLKWFGWBNJLQ-UHFFFAOYSA-N	742.54	negLipids	1.791	126736	129309	149711	246199	209628	570909	286635	258382	147290
2.07_742.54	splash10-004i-0090000000-74857fcb3fc11fc24c96	LNAPE 18:2/N-18:0	[M-H]-	KUPGAOWGEYJKJR-UHFFFAOYSA-N	742.539	negLipids	2.073	226781	333114	204712	434631	361984	494746	238435	576033	292299
2.31_770.57	splash10-004i-0090000000-192b94d16c21089133eb	LNAPE 18:2/N-20:0	[M-H]-	LMJRVTNHOFDJIG-UHFFFAOYSA-N	770.571	negLipids	2.311	634929	465262	915175	786194	786383	1059510	947961	1117441	397082
0.49_572.33	splash10-001i-0900000000-43377267dddc279f166e	LNAPE 22:4_N-02:0	[M+H]+	BRQISKFCMUOTRL-UHFFFAOYSA-N	572.335	posLipids	0.494	273381	329230	326815	506000	515692	689030	472374	610144	461281
0.42_468.31	splash10-0f89-1900200000-a2613ae6f6e6fad03bc4	LPC 14:0	[M+H]+	VXUOFDJKYGDUJI-UHFFFAOYSA-N	468.308	posLipids	0.416	2008371	2257022	2614020	3192523	3003632	4766354	2504448	2762768	2139750
0.52_482.32	splash10-001i-1900200000-90efec42db2d2297ab22	LPC 15:0	[M+H]+	RJZVWDTYEWCUAR-UHFFFAOYSA-N	482.324	posLipids	0.515	101227	93819	109774	204786	171824	285332	155406	147007	101089
0.64_496.34_0.64_518.32	splash10-001i-0900000000-9ab1303419230e82c6a5_splash10-0pvi-2901840000-bf89505edef41bbff62b	LPC 16:0	[M+H]+_[M+Na]+	ASWBNKHCZGQVJV-UHFFFAOYSA-N	496.3394_518.3211	posLipids	0.639	8183140	8292464	9743816	17240406	15880178	30486587	14079254	12203162	9038556
0.47_494.32	splash10-0f89-1900300000-9e2b802f1157d9f48ea2	LPC 16:1	[M+H]+	LFUDDCMNKWEORN-ZXEGGCGDSA-N	494.324	posLipids	0.468	1834044	2424070	3363531	3491059	3140558	5717584	2906189	2991879	2003226
0.78_510.36	splash10-0gx0-0900020000-f79622d743f7f645225c	LPC 17:0	[M+H]+	SRRQPVVYXBTRQK-UHFFFAOYSA-N	510.356	posLipids	0.779	149960	169244	189984	344108	133288	259283	261989	215523	163027
0.57_508.34	splash10-0zfr-2900220000-fc210a555d33191c5a5c	LPC 17:1	[M+H]+	LPMGFNAQZPADDZ-UHFFFAOYSA-N	508.34	posLipids	0.57	142105	165103	237327	256561	225855	461565	196306	201429	129631
0.88_582.38_0.88_568.36	splash10-001i-2090020000-3b01a5ee7f572505f815_splash10-001i-0090020000-47e961654406b80998ca	LPC 18:0 Isomer B	[M+CH3COO]-_[M+CHO2]-	IHNKQIMGVNPMTC-UHFFFAOYSA-N	582.3775_568.3617	negLipids	0.884	3097317	3085814	3557539	6303133	5147106	9043411	4598430	4071783	3243885
0.69_522.36_0.69_544.34_0.66_560.31	splash10-0f89-0900020000-ec9a39d3d23fe93ce4ca_splash10-0f79-2900640000-247c47d6345842c87412_splash10-0udi-1900050000-c9b68984105c24017c40	LPC 18:1	[M+H]+_[M+Na]+_[M+K]+	YAMUFBLWGFFICM-UHFFFAOYSA-N	522.3556_544.3379_560.3113	posLipids	0.681333	12968401	15875797	20703844	26871657	25006372	47429405	20024988	20844819	13969687
0.45_578.35_0.45_564.33	splash10-004i-1090010000-f40e9c42ab1a4d97afb1_splash10-004i-0090020000-f85b8824dbb09f8c5cc8	LPC 18:2	[M+CH3COO]-_[M+HCOO]-	SPJFYYJXNPEZDW-UHFFFAOYSA-N	578.3465_564.3309	negLipids	0.453	119462	176546	258874	229720	277724	559112	259814	233961	162491
1.32_552.40	splash10-0ue9-1900040000-1d0224e2801470b3a403	LPC 20:0	[M+H]+	UATOAILWGVYRQS-UHFFFAOYSA-N	552.402	posLipids	1.315	231610	199960	261118	611017	549051	1116605	401453	322609	235238
1.02_550.39	splash10-0ue9-1900030000-5c78aef7b7783e3fd4c1	LPC 20:1	[M+H]+	YYSFWGQAKJTHRE-MEOKJUQFSA-N	550.387	posLipids	1.02	648003	657639	738601	1236753	1092328	1991013	984730	919978	728486
0.75_548.37	splash10-0f89-0900000000-a8306a24c476988ec947	LPC 20:2	[M+H]+	YYQVCMMXPIJVHY-UHFFFAOYSA-N	548.371	posLipids	0.753	334357	377701	471432	849049	737379	1320396	508995	507365	342038
0.50_544.34	splash10-0f89-0900020000-d7e8e1af14a53239a4dc	LPC 20:4	[M+H]+	GOMVPVRDBLLHQC-VEJNOCSESA-N	544.34	posLipids	0.502	1139043	1315624	1645590	3250273	2884243	5419060	1757003	1944401	1274997
0.65_572.37	splash10-0f89-1900020000-99af773dcd06f4b9ac05	LPC 22:4	[M+H]+	ZOJBSSVHFSBHMP-JJJSWPRASA-N	572.371	posLipids	0.653	563089	776550	903689	1366588	1277996	2525179	1002082	983350	659729
0.48_628.36	splash10-0fb9-9206070000-d8042014d5343fa05623	LPC 22:5	[M+HAc-H]-	BIEOSECQPGGZMF-UHFFFAOYSA-N	628.362	negLipids	0.477	129949	179588	219078	303409	282586	471470	188601	215975	146852
0.48_568.34	splash10-0f89-1900020000-e739ac6d782332e0702a	LPC 22:6	[M+H]+	LSOWKZULVQWMLY-APPDJCNMSA-N	568.34	posLipids	0.479	488433	587083	677882	1085532	935313	1667004	612075	715404	494776
1.13_510.39_1.11_532.37	splash10-0w29-1900040000-fd140339fc4ff9232390_splash10-0fk9-1500930000-feaa3ac10e6af30cdf89	LPC O-18:0	[M+H]+_[M+Na]+	XKBJVQHMEXMFDZ-UHFFFAOYSA-N	510.3922_532.3739	posLipids	1.1215	411948	401139	482526	653058	594716	1188754	661442	573983	408608
0.82_508.38	splash10-0zfr-1900040000-053c557f3586579348f8	LPC O-18:1	[M+H]+	XWYSLMAMRKYUFH-UHFFFAOYSA-N	508.377	posLipids	0.817	747599	696104	804287	1384310	1339864	2035897	1258360	1075031	773484
1.45_538.42	splash10-0udr-1900050000-006def445ce292f58ef6	LPC O-20:0	[M+H]+	GZGHIJOEOOMFMM-UHFFFAOYSA-N	538.423	posLipids	1.445	213453	206794	280440	423291	424611	742970	447409	344111	245221
0.47_546.35	splash10-001i-0900000000-b2efd59f5cf7f851bae8	LPC O-20:3	[M+H]+	XUDGAAFUMTTZCO-UHFFFAOYSA-N	546.346	posLipids	0.467	589850	163166	127203	193020	853007	2663275	164578	605133	70159
0.73_480.35	splash10-001i-2600900000-029f1d6cbb56811aa834	LPC P-16:0	[M+H]+	HTZINLFNXLXRBC-UHFFFAOYSA-N	480.345	posLipids	0.729	943882	941150	1114285	1601909	1488752	2733232	1606009	1305121	922293
0.57_452.28	splash10-0a4i-0190100000-c0b20e481dc0400652c4	LPE 16:0	[M-H]-	YVYMBNSKXOXSKW-UHFFFAOYSA-N	452.279	negLipids	0.572	1078431	1018344	1262640	2276912	1926153	3650113	1508519	1355590	1264714
0.98_482.32	splash10-0016-8639100000-55c6aa0fc74f35edae77	LPE 18:0	[M+H]+	BBYWOYAFBUOUFP-UHFFFAOYSA-N	482.325	posLipids	0.98	3741797	3764786	4648442	7216441	6311983	11502854	5332830	5000879	4149048
0.68_480.31_0.69_502.29	splash10-0019-3719600000-ed1426897be4838642ef_splash10-0a4i-0201920000-3229278eba8f6aa3def2	LPE 18:1	[M+H]+_[M+Na]+	PYVRVRFVLRNJLY-UHFFFAOYSA-N	480.3088_502.291	posLipids	0.686	1447190	1417675	1604048	3090216	2742215	4576826	2335103	2013586	1712045
0.88_506.33	splash10-0a4i-0009010000-86f2a4aff2c1241a0232	LPE 20:1 Isomer A	[M-H]-	JEAGLCKGAKACCE-UHFFFAOYSA-N	506.325	negLipids	0.882	165978	360234	628063	1186420	850043	1760965	876334	504729	656546
0.96_608.39	splash10-0a4i-5229030000-59796545cd29db8da1ed	LPE 20:1 Isomer B	[M+CH3COO]-	YYSFWGQAKJTHRE-UHFFFAOYSA-N	608.394	negLipids	0.961	268791	225439	290534	499481	378002	735260	413198	365168	300201
0.41_500.28	splash10-0udi-0119000000-1fc2008086c1c7a9933a	LPE 20:4	[M-H]-	JPNPIRVRGLGTRE-UHFFFAOYSA-N	500.279	negLipids	0.412	982410	909012	1048468	1213128	1108320	1784697	1307253	1259131	1105026
1.46_536.37	splash10-000i-0109040000-2f64afc3c2400685f005	LPE 22:0	[M-H]-	NYSQCLMCGRAJJQ-UHFFFAOYSA-N	536.372	negLipids	1.462	180429	172692	232762	276350	246060	497636	301000	242981	184554
0.62_528.31	splash10-001i-0109030000-6ab5ab647413fa4cf7c7	LPE 22:4	[M-H]-	RSVFMXVZJZRSQQ-UHFFFAOYSA-N	528.309	negLipids	0.622	450957	371299	454380	724198	587241	1005942	673926	591957	519856
0.66_530.32	splash10-001i-1900000000-be9e93cd095c0b62dd4f	LPE 22:4	[M+H]+	NJHKGJJIKOCCMZ-YMIVKDKMSA-N	530.324	posLipids	0.664	320799	246650	277693	452675	394357	737643	555409	438587	361060
0.42_524.28	splash10-005a-0869000000-a0e123886d75feb9cc64	LPE 22:6	[M-H]-	XEVRBOQZSXWGQO-UHFFFAOYSA-N	524.278	negLipids	0.419	392648	365613	383365	578080	506330	803296	521778	501656	428768
0.67_436.28	splash10-000i-4920700000-8a3537230d3ca7245f85	LPE O-16:1	[M-H]-	RRTPYUGIBQLEDN-UHFFFAOYSA-N	436.283	negLipids	0.669	8335991	7960166	9923139	14034063	13490431	23123138	14128503	11372049	9183496
1.05_466.33	splash10-014i-1100900000-00052dda88c886c12031	LPE O-18:0	[M-H]-	JIJGULMDDZORPH-UHFFFAOYSA-N	466.33	negLipids	1.049	259325	228671	323301	338619	302350	558103	359456	283451	204609
0.75_464.32	splash10-03di-1100900000-7c7920e3dbab9d80a0e4	LPE O-18:1	[M-H]-	CDONWGCJDDHTLP-UHFFFAOYSA-N	464.315	negLipids	0.747	112001	115586	153538	207747	160749	353283	205602	183599	133442
0.43_509.29	splash10-001i-0090030000-5f89955c25f692b60570	LPG 18:1	[M-H]-	FQQQKGAFQIIGLQ-UHFFFAOYSA-N	509.288	negLipids	0.426	271025	261259	374252	442142	432467	718588	449763	396459	311809
0.39_571.29	splash10-05fr-1262090000-4fd266cb9e59597f2da6	LPI 16:0	[M-H]-	UOXRPRZMAROFPH-UHFFFAOYSA-N	571.289	negLipids	0.391	535936	435298	550266	649881	627932	1060858	533420	554510	329186
0.56_599.32	splash10-0f8d-1591030000-b90fe867287fa45991f7	LPI 18:0	[M-H]-	MXAFDFDAIFZFET-UHFFFAOYSA-N	599.32	negLipids	0.564	6194776	5364133	7775917	10469132	9575214	17373190	9827841	8575654	6143031
0.42_597.30	splash10-0002-0351090000-2e19461f61183da6c7c0	LPI 18:1	[M-H]-	UGDOFRYHDCDVHD-UHFFFAOYSA-N	597.305	negLipids	0.419	1425117	1220218	1675457	2881479	2934248	4939261	1818869	1737388	1302820
0.58_524.30	splash10-0udr-3900510000-018f4bcbde9ecf1ef7f1	LPS 18:0	[M-H]-	ZPDQFUYPBVXUKS-UHFFFAOYSA-N	524.299	negLipids	0.584	1399968	1247070	1830687	2249696	2048090	3754025	2113928	1963272	1283312
2.13_825.58	splash10-0pb9-2029000000-b83bdb6303cb9f9e95dd	MGDG 16:0_20:3	[M+HCOO]-	GORZYUCSGLEBRM-UHFFFAOYSA-N	825.58	negLipids	2.131	973127	1323267	1783380	2138928	1865218	996205	519522	1988752	1747169
0.28_269.16	splash10-014j-0590000000-66d74d3c870601571f3d	michler's ketone	[M+H]+	VVBLNCFGVYUYGU-UHFFFAOYSA-N	269.164	posLipids	0.284	864585	970928	375477	262615	282040	202073	605660	223518	421813
0.27_293.18	splash10-0006-2090000000-c2fc36d6303530e28600	myristyl sulfate	[M-H]-	URLJMZWTXZTZRR-UHFFFAOYSA-N	293.179	negLipids	0.266	1174543	766867	767395	1905749	5257571	533712	773920	588570	469939
0.20_166.08	splash10-00xr-0900000000-d1176c64c9707db48d15	N-(4-methoxyphenyl)acetamide_phenylalanine	[M+H]+	XVAIDCNLVLTVFM-UHFFFAOYSA-N	166.084	posLipids	0.199	163431	112848	121350	127088	158731	154859	127350	180857	149692
0.29_288.29	splash10-000i-0090000000-eb8ece250313197834de	N,N-bis(2-hydroxyethyl)tridecylamine	[M+H]+	PGNNMVAZUOZRSM-UHFFFAOYSA-N	288.29	posLipids	0.288	8492038	7792922	11665256	13467249	11892416	21557014	13057272	10196467	9147279
2.26_744.55	splash10-001i-0090000000-2a9c4d417e05ad516670	N-18:0_1-18:1-glycero-3-PE	[M-H]-	LIPZZWCCANYPKE-UHFFFAOYSA-N	744.555	negLipids	2.261	409845	682030	871734	1246058	634656	1478543	979832	744717	764630
0.16_164.07	splash10-01ot-1900000000-b580c11b9c4268c5d053	N-acetylphenylalanine	[M-H-C2H2O]-	CBQJSKKFNMDLON-UHFFFAOYSA-N	164.072	negLipids	0.165	72038	37020	54070	24779	66465	75234	49352	106811	81030
0.85_360.36	splash10-03di-2019000000-33b8ae825b78203172c3	N-benzyl-N,N-dimethyl-1-hexadecanaminium	[M]+	QDYLMAYUEZBUFO-UHFFFAOYSA-N	360.362	posLipids	0.851	792215	731842	958234	1002701	1003345	1538045	1434894	1191975	917543
0.17_123.06	splash10-00di-0900000000-d5349ce8774db860baa7	nicotinamide	[M+H]+	DFPAKSUCGFBDDF-UHFFFAOYSA-N	123.055	posLipids	0.175	149320	117414	142248	106177	123212	185135	210350	199461	149285
2.30_622.54	splash10-03di-0011090000-262b9bea009ec6502af0	N-octadecanoyl-4,8-sphingadienine	[M+CH3COOH-H]-	WNPWDGNHTKGEDS-UHFFFAOYSA-N	622.542	negLipids	2.302	23888756	20918444	23911074	22342308	19518472	28714294	22669876	25984238	21999118
0.44_228.27	splash10-004i-1090000000-297e0a59269045f6a4b3	N-pentadecylamine	[M+H]+	JPZYXGPCHFZBHO-UHFFFAOYSA-N	228.268	posLipids	0.438	7095808	5467718	10795064	15309212	15229234	26773846	13342412	10602789	14906976
0.19_250.18	splash10-0a4i-9020000000-cb3dca7ed64604f214e1	O-desmethyltramadol	[M+H]+	UWJUQVWARXYRCG-UHFFFAOYSA-N	250.18	posLipids	0.194	128904	252487	100227	262060	89043	267998	302509	121675	272629
1.56_820.52	splash10-005c-0298104120-3abbee35cb677accbb7d	OxPE 40:7+2O	[M-H]-	AQRJQEICSXDTMF-UHFFFAOYSA-N	820.521	negLipids	1.562	3235275	3364245	4648218	5939485	5298515	10510060	6076554	4776315	4040485
1.82_645.45	splash10-0zi0-2292002000-56e10e9fa5f8da70de0e	PA 16:0_16:1	[M-H]-	SCNLPRDASXIFJK-UHFFFAOYSA-N	645.45	negLipids	1.819	596985	580477	781723	1783214	1414424	2496289	1022341	785386	503254
1.98_673.48	splash10-0ae9-1391102000-98a90570788d66a45d77	PA 16:0_18:1	[M-H]-	OPVZUEPSMJNLOM-UHFFFAOYSA-N	673.48	negLipids	1.976	850290	974207	1084789	2817377	2463534	4753327	1884793	1118416	616749
1.85_671.47	splash10-0pdi-3491100000-e6f0d3e5a8461277dab7	PA 16:0_18:2	[M-H]-	YQMUIZXKIKXZHD-UHFFFAOYSA-N	671.466	negLipids	1.854	535169	523953	737513	1214300	1108878	1911357	1004164	667692	355681
2.14_701.51	splash10-0f89-1290300200-512f932667913d13fff9	PA 18:0_18:1 Isomer A	[M-H]-	HHMKVXGZZUOMHM-UHFFFAOYSA-N	701.51	negLipids	2.143	441045	459509	594129	332252	157791	107034	133198	140425	79589
1.63_650.48	splash10-001i-1900000000-fd079db331b7492c7fe1	PC 13:0_13:0	[M+H]+	RLNYFMQMIIHWFV-UHFFFAOYSA-N	650.475	posLipids	1.63	861833	705892	992817	762093	653827	1353882	1141517	1063081	718441
1.66_676.49	splash10-001i-0900001000-f92a767a59b29cb9d16d	PC 14:0_14:1	[M+H]+	SNDOMDWDQRZWFS-NOLSVFIGSA-N	676.49	posLipids	1.657	884705	770055	1126354	861232	767657	1620324	1285527	1116968	737865
1.99_692.52	splash10-001i-0900001000-43449d609bbe3c80c3ea	PC 14:0_15:0	[M+H]+	JERIBPHBOOFETI-PGUFJCEWSA-N	692.523	posLipids	1.992	121789200	99584496	146644384	162358400	142830064	244078768	188457376	161618016	115711280
2.01_764.55	splash10-056r-0090001000-050e5f62ac476a13e7b9	PC 14:0_16:0	[M+CH3COOH-H]-	RFVFQQWKPSOBED-UHFFFAOYSA-N	764.545	negLipids	2.012	110334736	102008928	109378112	111671816	104595088	128745584	107723056	113751336	104295928
1.85_788.55_1.87_774.53	splash10-004i-1090000000-feeb3c962544f6def22d_splash10-004i-0090000100-e18238d9a91b1ca2f6f9	PC 14:0_18:2	[M+CH3COOH-H]-_[M+FA-H]-	IWXJKHSPEQSQMD-UHFFFAOYSA-N	788.5457_774.5311	negLipids	1.856	14304929	12313109	18418678	13590731	13975842	17002342	16342639	14551812	12208095
1.90_728.52	splash10-001i-0900000100-6547ae92674143f451fc	PC 14:0_18:3	[M+H]+	AGQKQQAJRFTOGL-XPTMXNASSA-N	728.523	posLipids	1.903	7919485	7332250	10750683	15647880	14681121	35962212	23510434	15485348	10627608
2.10_754.53	splash10-001i-0900000000-28997664ee8fcd0c066b	PC 14:0_20:4	[M+H]+	SRQSAJRUMDQMMS-NLDJLLEISA-N	754.534	posLipids	2.1	5669775	6251571	4802732	3704553	4680844	2527656	4032456	4174341	5681723
1.74_752.52	splash10-001i-0900000000-2b6527d390d9b765c6a8	PC 14:0_20:5	[M+H]+	WCNDCUHEAPXSRE-HXAAYVMLSA-N	752.522	posLipids	1.739	242247	223811	309923	439618	363417	901425	462846	355733	245132
1.70_702.51	splash10-001i-0900000000-76c390a8562f924390a5	PC 14:1_16:1	[M+H]+	RUTXZOOOUKHIRR-UHFFFAOYSA-N	702.507	posLipids	1.702	661373	614330	896842	1062300	985461	2280256	1373399	1028478	677145
2.20_720.55	splash10-001i-0900000000-ca47e54cd60009508452	PC 15:0_16:0	[M+H]+	LLHISNQVRRYJGL-DIPNUNPCSA-N	720.553	posLipids	2.202	116965320	110654488	145942624	176096384	163009184	253480800	204673520	161467632	129003144
2.16_804.58	splash10-05o0-1090000000-e74cac43d73df8fe0354	PC 15:0_18:1	[M+HAc-H]-	ZEWLMKXMNQOCOQ-UHFFFAOYSA-N	804.576	negLipids	2.161	9380005	9563691	9865220	10851321	10586443	13929051	11950958	11105033	9221473
2.26_766.54	splash10-001i-0900000000-6741b7a9c5d4b4bb2e21	PC 15:0_20:5	[M+H]+	UJMUDAMKHIWLCZ-OTHSKKDYSA-N	766.537	posLipids	2.255	10443403	10389640	13315376	17485604	17964620	28281110	19509570	15069411	12432435
1.93_792.55	splash10-001i-0900000000-de35e8791dc60f6d7d76	PC 15:0_22:6	[M+H]+	GEINPYKZLFHHIL-HEXXMCQTSA-N	792.553	posLipids	1.933	1154976	1053497	1514708	2497754	2042345	4893380	2555587	2056666	1149025
2.25_792.58	splash10-0a4i-0090000100-07cc3d4ee2a2fef4fd11	PC 16:0_16:0	[M+CH3COOH-H]-	KILNVBDSWZSGLL-UHFFFAOYSA-N	792.577	negLipids	2.25	27804764	29957186	29132019	32774046	30448355	34915310	33902264	30637591	28729036
2.04_790.56	splash10-0udi-0090000000-e16c05491191e3970890	PC 16:0_16:1	[M+HAc-H]-	QIBZFHLFHCIUOT-UHFFFAOYSA-N	790.561	negLipids	2.036	68107376	67616808	71277392	66367528	64953504	81690600	78306512	71501504	65323716
2.46_748.59	splash10-001i-0900000100-a2aa87f32a4103ed4fb1	PC 16:0_17:0	[M+H]+	CNHYMCCAIZQMPA-LDLOPFEMSA-N	748.586	posLipids	2.462	36818500	36316420	46337240	50367992	45450840	64247452	61534248	46884376	39017680
2.59_762.60	splash10-001i-0900000100-2be01e77526a159178ab	PC 16:0_18:0	[M+H]+	PZNPLUBHRSSFHT-UHFFFAOYSA-N	762.601	posLipids	2.593	282652864	285591296	363218944	389692608	346006144	520036416	459082080	370431232	286804992
2.28_818.59_2.26_804.58	splash10-001i-0090000000-f5c67da6012f9fb8c171_splash10-001i-0090000000-7d349eed771e62cb0292	PC 16:0_18:1	[M+CH3COOH-H]-_[M+CHO2]-	WTJKGGKOPKCXLL-UHFFFAOYSA-N	818.5917_804.5764	negLipids	2.2705	124826687	125379051	138122566	150301754	138426917	202143473	167531779	141878014	127498090
2.07_816.58_2.07_802.56_2.10_792.53	splash10-056r-1090000000-ab9ed56c43d723658d34_splash10-004i-0090000000-a5ec5e24475e83b2e1d6_splash10-056r-1191010000-a4dbe0b87a99882629a7	PC 16:0_18:2 Isomer A	[M+HAc-H]-_[M+CHO2]-_[M+Cl]-	JLPULHDHAOZNQI-UHFFFAOYSA-N	816.5764_802.5609_792.5304	negLipids	2.08233	56763039	51758331	60696186	53791118	51011330	65195691	62315231	57789100	51847323
1.99_756.55	splash10-001i-0900000000-ffb6c9074ea266af866b	PC 16:0_18:3	[M+H]+	JMAYDGBZRHQJAT-QWFQJEORSA-N	756.554	posLipids	1.988	182399744	182078960	239506208	286943232	274020544	446847200	358510560	283059040	204551856
1.93_800.54_1.91_814.56	splash10-004i-0090000000-d03861104d715bf3999e_splash10-056r-1091000000-6091564056adc2fa0900	PC 16:0_18:3	[M+HCOO]-_[M+HAc-H]-	JMAYDGBZRHQJAT-UHFFFAOYSA-N	800.5423_814.5613	negLipids	1.9205	7662238	7899429	9446412	11963969	8059534	13426704	14735473	12022278	9479810
2.13_828.58	splash10-0a4i-0089000100-a0ca24633644f15e320e	PC 16:0_20:3 Isomer A	[M+FA-H]-	FHYXYDNOQOCPNC-UHFFFAOYSA-N	828.577	negLipids	2.131	3371713	2650680	3713076	3714244	3235350	4787120	4354334	3429028	3059009
2.21_842.59	splash10-0a4i-2059000000-5a753efa83efc3ace401	PC 16:0_20:3 Isomer B	[M+HAc-H]-	FHYXYDNOQOCPNC-UHFFFAOYSA-N	842.592	negLipids	2.209	13036542	12980486	14352333	23291000	21014202	28422614	17391822	16709112	14068914
1.96_850.56_1.96_864.58	splash10-0a6r-0195000100-2337b0de1fc5ed385edf_splash10-0a6r-0094000100-7839eef21ef543360b26	PC 16:0_22:6	[M+CHO2]-_[M+HAc-H]-	IESVDEZGAHUQJU-UHFFFAOYSA-N	850.5606_864.5763	negLipids	1.962	53948925	44038164	51963927	53695240	44093852	65621485	46718796	53732640	45715077
2.24_822.60	splash10-001i-1900000010-c24cb8a66b134a79b213	PC 16:0_23:5	[M+H]+	WJRDOLNXRSCYOR-ZTPYISDWSA-N	822.6	posLipids	2.243	10426104	10107688	13173566	18276614	16479975	26533036	18296442	15458990	12158847
1.92_730.54_1.93_752.52	splash10-001i-0900000000-43eee0726d6b4559505a_splash10-0f75-6900044600-a6237aeb82e667910c7b	PC 16:1_16:1	[M+H]+_[M+Na]+	GPWHCUUIQMGELX-UHFFFAOYSA-N	730.5385_752.5201	posLipids	1.926	207296764	210040371	277897508	348425685	330109043	533859651	433751981	330617336	242030851
1.86_814.56	splash10-004i-1090000000-efbe3deb4b1bf649825d	PC 16:1_18:2	[M+HAc-H]-	QJWDAOSZZYVBJZ-UHFFFAOYSA-N	814.561	negLipids	1.861	2987767	3014513	3413614	3530197	3606771	4570151	4072769	3631405	2872640
1.85_804.55	splash10-001i-0900000000-e3e8bbbe5ea3cdf0ac3a	PC 16:1_22:6	[M+H]+	DLRNZUPJXRVWRW-FKZZUUMNSA-N	804.553	posLipids	1.847	15930218	13018451	20769296	26910286	22461036	54558196	28937018	24466502	16311045
2.48_774.60	splash10-001i-0900000000-8048e1b6e87ccad43e4e	PC 17:0_18:1	[M+H]+	SXNXGNVZTLZDHE-IYEJTHTFSA-N	774.601	posLipids	2.483	128683384	124331144	165880176	187875552	169858832	258737264	207901616	170110448	130348312
2.28_772.59	splash10-001i-0900000000-633d35c858ff9ecb340a	PC 17:0_18:2	[M+H]+	ZSKWZJYUVZYDQU-WESJWMGVSA-N	772.585	posLipids	2.283	170004592	158183744	210623744	219673008	199845104	314973824	254339760	215307600	167640048
2.09_770.57	splash10-001i-0900000100-5ad3bf188a714a414920	PC 17:0_18:3	[M+H]+	JWRXJXZFMNQZBD-CAPSFDDTSA-N	770.568	posLipids	2.09	6881811	6949971	8420920	9993773	8372920	11846700	10409607	8536227	7499339
2.24_796.58	splash10-001i-0900000100-750f04656a5b139d7188	PC 17:0_20:4	[M+H]+	MHUZXLUKTLNHIX-GUNPMBPGSA-N	796.584	posLipids	2.238	18349710	17664540	20621150	31828636	27776632	43951088	29550354	26437834	20105450
2.03_794.57	splash10-001i-0900000100-943d3528890c6e61ea0c	PC 17:0_20:5	[M+H]+	PZBPCIFDDNEJPI-XDVKMYATSA-N	794.569	posLipids	2.025	13305853	12629680	16999392	29649020	25347752	48623944	27159540	23781844	16339329
1.98_818.57	splash10-001i-0900000010-ec3e35961c29aea85832	PC 17:1_22:6	[M+H]+	AQGKVTPGAPJFAR-BBATXPEASA-N	818.569	posLipids	1.978	4088110	3971417	4970783	7316740	6319420	10379946	6801320	5808568	4739572
2.49_806.59	splash10-0aba-0080000930-ab64238391cec4795a6d	PC 18:0_16:0	[M+CHO2]-	BYSIMVBIJVBVPA-UHFFFAOYSA-N	806.592	negLipids	2.486	1837275	1285350	2234547	1322041	1397064	1239979	1592065	1339679	1443892
2.50_832.61_2.50_846.62_2.53_822.58	splash10-001i-0090000000-a143a8a3c79b677f3bfa_splash10-001i-1090000000-41471fc2129368f6a2eb_splash10-001i-0090000000-fb6e165328e98af07730	PC 18:0_18:1	[M+CHO2]-_[M+HAc-H]-_[M+Cl]-	ATHVAWFAEPLPPQ-UHFFFAOYSA-N	832.6079_846.6235_822.5779	negLipids	2.508	57505130	57110764	64032114	68557961	62927089	86137477	69679474	63001590	53901646
2.74_802.63	splash10-001i-0900000000-cc708109e6076c0c79b0	PC 18:0_19:1	[M+H]+	FJZPGDCOKAUAQA-RBJKYNPBSA-N	802.632	posLipids	2.735	11062705	10816513	16726832	21708920	19820898	45548596	28814898	19257134	12413812
3.07_844.68	splash10-001i-0900000010-c237c223383f33a27770	PC 18:0_22:1	[M+H]+	PQUQBWAOWNGATH-USIWBXHFSA-N	844.678	posLipids	3.071	4939747	5073693	7586513	9033281	8059727	23055716	13975520	8264301	5245089
2.72_840.65	splash10-001i-0900000010-27cfbddeea91f784076d	PC 18:0_22:3	[M+H]+	ISCOBNWTWBSGJN-QEMYTNLLSA-N	840.648	posLipids	2.717	64102352	61254772	89396696	114648712	109259368	232017536	149198368	109731616	77331632
2.11_732.55	splash10-001i-0900000000-1afc733298112e25445e	PC 18:1_14:0	[M+H]+	KIVAJCJTVPWSRJ-UHFFFAOYSA-N	732.553	posLipids	2.109	1541372436	1453152910	1665505393	1605506704	1539690864	1832692418	1815774976	1635270957	1381591197
2.41_786.60	splash10-001i-0900000000-34b2cd552178f934a684	PC 18:1_18:1	[M+H]+	SNKAWJBJQDLSFF-UHFFFAOYSA-N	786.601	posLipids	2.408	2092407936	2062821248	2104943872	2100728832	2093744768	2122683904	2127581824	2119373312	2075810432
2.03_842.58	splash10-004i-1090000000-50085a332f9dc4bfba53	PC 18:1_18:2	[M+HAc-H]-	GDWULUGDXGHJIJ-UHFFFAOYSA-N	842.582	negLipids	2.027	2417909	2322461	2302639	4715818	4077336	5127902	3191325	3414744	2867956
2.53_800.62	splash10-001i-0900000010-fc49441d053ee20dfe3a	PC 18:1_19:1	[M+H]+	PJWLBXAALWGJFW-NXTJWINRSA-N	800.616	posLipids	2.53	66975872	65902440	89623272	98293072	91821280	143852912	113573000	90369048	70533936
3.29_872.71	splash10-001i-0900000010-c8fc3941d369f2176389	PC 18:1_24:0	[M+H]+	FOWWMXZTRWYEGK-FQUFUIAJSA-N	872.711	posLipids	3.289	2941635	2636764	3524010	3379028	3001216	6050975	4095067	3419409	2476091
1.97_802.56	splash10-004i-0090000400-2b1a6cf128dd02d7d49f	PC 18:2_15:0	[M+HAc-H]-	DGBYUHHIADYUMU-UHFFFAOYSA-N	802.559	negLipids	1.969	2613559	2576504	1775986	1902071	3593132	2644778	2130707	3585228	3508128
2.13_842.59	splash10-004i-1090000000-ecb6143c211c58b4da72	PC 18:2_18:1 b	[M+HAc-H]-	GDWULUGDXGHJIJ-UHFFFAOYSA-N	842.592	negLipids	2.131	14499120	14112044	14689341	15910982	15153970	20041354	17513194	16378587	13773038
1.87_864.58	splash10-0ufr-0089000100-902d4ca0b5ece717592b	PC 18:2_20:4	[M+CH3COOH-H]-	RUHBZJXWUDKAMZ-UHFFFAOYSA-N	864.576	negLipids	1.873	1450104	1365077	1515090	1851433	1782335	2182770	1641399	1620559	1574633
3.13_870.69	splash10-001i-0900000010-01c49d16dde8cabf4b7c	PC 18:2_24:0	[M+H]+	IIGQXTIUKKRHCT-WPYVRAPFSA-N	870.695	posLipids	3.128	6955550	7505360	11625044	13862113	12308212	37070816	21239450	12594618	7622314
1.82_778.54	splash10-001i-0900000000-a27be46187ec026e5b7d	PC 18:3_18:3	[M+H]+	XXKFQTJOJZELMD-UHFFFAOYSA-N	778.538	posLipids	1.823	4203108	3657875	6041111	9516051	8426878	23960424	11560890	8378372	5244330
1.74_862.56	splash10-0ug0-0069000800-613f896c47a30164192d	PC 18:3_20:4	[M+HAc-H]-	ASBDJSRXIBNAIL-UHFFFAOYSA-N	862.56	negLipids	1.738	1581289	1456487	1882620	1899965	1724572	2538813	1764368	1802587	1431793
2.45_858.62	splash10-004i-1093000000-172e09edcbd178b43dea	PC 19:0_18:2	[M+CH3COO]-	LOOVXTAPKGYHKO-UHFFFAOYSA-N	858.623	negLipids	2.447	3404116	3442313	3747782	4000717	3507261	4958219	4186691	3886936	3203831
2.40_882.62	splash10-0zfs-0179010070-302cd9137dcda4659a39	PC 19:0_20:4	[M+HAc-H]-	QUWIPEXOTVGONJ-UHFFFAOYSA-N	882.621	negLipids	2.398	1910604	1412595	2074561	1881354	1657998	1839484	1784890	1651933	1619263
2.38_824.61	splash10-001i-0900000010-a251955c557f6a0b500c	PC 19:0_20:4 Isomer A	[M+H]+	CNKMAOCSOFHAPT-ROKFLXAXSA-N	824.615	posLipids	2.38	18049496	15592831	21342954	24472378	25272880	29990658	22971544	22326710	20568672
2.49_824.62	splash10-001i-0900000010-080329bc6caba0f79cae	PC 19:0_20:4 Isomer B	[M+H]+	CNKMAOCSOFHAPT-ROKFLXAXSA-N	824.615	posLipids	2.487	9997390	10279623	12488042	17056470	14609016	20933863	15244424	13609057	11973539
1.99_790.54	splash10-001i-0900000000-d084784e30a54853fa5b	PC 19:2_18:5	[M+H]+	BJOWXCQRHVVEOD-UHFFFAOYSA-N	790.535	posLipids	1.991	3090215	2307261	2947097	4609094	4200259	4673160	2596756	3194783	2466223
2.85_816.65	splash10-001i-0900000000-a60869cde36b643a0b8a	PC 20:0_18:1	[M+H]+	IKNYBQRADNMEDT-UHFFFAOYSA-N	816.647	posLipids	2.845	50651080	55862340	75933496	94199704	87783632	146728496	111335712	82790432	58723840
2.56_896.64	splash10-0fk9-0019000180-a6964c77e335a2c8eb88	PC 20:0_20:4	[M+HAc-H]-	DDIJTWRVGORCFN-UHFFFAOYSA-N	896.643	negLipids	2.56	948375	1201034	1509146	261547	1368734	2214957	394688	1633991	1387823
3.49_900.74	splash10-001i-0900000001-09118f6189593ddfcaf4	PC 20:0_24:1	[M+H]+	JAMSDVDUWQNQFZ-UHFFFAOYSA-N	900.742	posLipids	3.487	368734	328826	442824	413090	392237	738373	448609	387738	294028
2.89_842.66	splash10-001i-0900000010-5a1095405331079af791	PC 20:1_20:1	[M+H]+	AEUCYCQYAUFAKH-UHFFFAOYSA-N	842.663	posLipids	2.894	30603482	32091192	47836660	59766668	55005488	104248008	78605440	52374528	36707448
2.30_860.62	splash10-001i-1900000000-161c1e8c2c3db96796db	PC 20:1_22:6	[M+H]+	FYVDGOCCFDKYOR-UHFFFAOYSA-N	860.615	posLipids	2.299	14722780	13662419	17096954	23286750	22109356	33639208	23740952	20238284	16173923
2.55_872.64	splash10-0a4i-1169000000-408fe1903d6529af13ab	PC 20:2_18:0	[M+HAc-H]-	ZQLPLCXRBVPKGP-UHFFFAOYSA-N	872.639	negLipids	2.548	15102400	15257865	16257221	17616006	17149868	24123076	21255778	18662460	15451816
1.92_856.58	splash10-001i-0900000000-4c74e4770a11437c8b07	PC 20:3_22:6	[M+H]+	JVDHUVBREDGBHS-LTJMKADPSA-N	856.585	posLipids	1.917	1508062	1427893	1916325	4530469	3610485	8013773	3078736	3338208	2038541
1.80_812.55	splash10-0ufr-3069000000-964e59f1be8e92bb3e9b	PC 20:4_14:0	[M+CH3COOH-H]-	BXZPYXMUABUWBT-UHFFFAOYSA-N	812.546	negLipids	1.804	2801566	2978821	3318301	5843278	5070169	8326296	5441481	4502290	3707894
1.90_830.57	splash10-001i-0900000000-780e778f3a15345df58f	PC 20:4_20:4 Isomer A	[M+H]+	LZLVZIFMYXDKCN-UHFFFAOYSA-N	830.57	posLipids	1.897	6397834	4801461	7447884	18004830	12180237	28084042	10461776	10215950	7457867
2.13_830.57	splash10-001i-0900000010-f135258f2fa819269833	PC 20:4_20:4 Isomer B	[M+H]+	LZLVZIFMYXDKCN-UHFFFAOYSA-N	830.57	posLipids	2.125	1595708	1790943	1084544	1638322	2241498	1034683	1124453	848231	1877811
1.99_876.57	splash10-004i-0092010280-6058c212415d152a4350	PC 22:6_18:1	[M+HCOO]-	FPEVDFOXMCHLKL-UHFFFAOYSA-N	876.569	negLipids	1.989	1034412	2025360	2452643	2903151	4116545	7069049	4057221	3965391	2154652
3.18_930.72	splash10-053r-0093000050-377b36da0d1ae346799c	PC 24:0_18:1	[M+HAc-H]-	RPFJUYGHQKYVGN-UHFFFAOYSA-N	930.716	negLipids	3.185	1253563	1132747	1441474	1411309	1187125	2488272	1717544	1464892	1066103
1.01_650.44	splash10-001i-1900001000-b9ac10b06b933b5f8cbd	PC 25:1;O; PC(16:0/9:0(CHO)); ALDOPC; PON-PC	[M+H]+	PPTNNIINSOQWCE-WJOKGBTCSA-N	650.439	posLipids	1.012	165643	174304	221690	245416	214023	448203	273616	314969	202141
1.87_700.49_1.85_678.51	splash10-0f6t-5900123500-d4ef816cf09870fe663d_splash10-001i-0900001000-eab54625e3ee1d456d06	PC 28:0	[M+Na]+_[M+H]+	CITHEXJVPOWHKC-UHFFFAOYSA-N	700.4887_678.506	posLipids	1.8565	248949722	195301633	290807681	327332124	267923404	618354673	424216780	357101713	247301801
2.14_778.56	splash10-0k96-0090000300-ad0a842d94c78aec6d4e	PC 31:0	[M+HAc-H]-	LLHISNQVRRYJGL-UHFFFAOYSA-N	778.56	negLipids	2.137	4912438	4661620	5126214	5819518	5549157	6894151	6068744	5801827	4914407
1.99_718.54	splash10-001i-0900000100-ff195f7d762e22667b03	PC 31:1	[M+H]+	QFVHCMLUKNHDSH-WTWBAFHPSA-N	718.538	posLipids	1.994	114390808	109209888	148683488	172847328	159169376	271132512	215613632	171204752	120825432
2.32_704.56	splash10-001i-0900000000-761f1bd0e23a07b75ee1	PC 31:1e	[M+H]+	VAYWHWJQJPKVIW-UHFFFAOYSA-N	704.558	posLipids	2.317	2532638	2823272	3404310	3742175	3369943	4798313	4381801	3311422	2700058
1.81_786.53	splash10-06r2-0090000400-6f2768a821fd35e27790	PC 32:3	[M+HAc-H]-	DRJYDRMOXGTDIW-UHFFFAOYSA-N	786.528	negLipids	1.811	1206503	1269706	1565914	1576913	1675744	2376784	2083708	1624741	1518624
2.37_806.59	splash10-053r-0090000300-b79664090b7e139da8db	PC 33:0	[M+HAc-H]-	CNHYMCCAIZQMPA-UHFFFAOYSA-N	806.592	negLipids	2.373	1234615	1183455	1299204	1550115	1443429	1922691	1685937	1474018	1328518
2.04_744.55	splash10-001i-0900000000-a5837cdcfa0f03acc584	PC 33:2	[M+H]+	DGBYUHHIADYUMU-UESLNCBNSA-N	744.553	posLipids	2.038	31240338	29478576	42487948	52335800	46636180	93742168	69478336	50364104	33574296
2.16_758.57_2.16_780.55	splash10-001i-0900000000-bd01cebb43e78248df05_splash10-000t-2400040900-5dc4837d5f37cf55efaa	PC 34:2	[M+H]+_[M+Na]+	NVWYLRLKCCCUBZ-UHFFFAOYSA-N	758.5691_780.5509	posLipids	2.1625	1028900264	952740677	1113698703	1128127546	1115579411	1496324085	1356617279	1132549762	993196047
1.73_812.55	splash10-004r-0090000300-c6fe78d58709201e7b24	PC 34:4	[M+HAc-H]-	ZPUCIFKHJMJFJR-UHFFFAOYSA-N	812.545	negLipids	1.734	1029615	1040973	1226338	2269284	1877959	2176784	1613067	1472517	1234990
1.91_776.52_1.88_754.54	splash10-00ng-3900040600-e8321536f01438bc9120_splash10-001i-0900000000-7577f631dc5333bf09f5	PC 34:4	[M+Na]+_[M+H]+	SOMLZCHLTBYFEL-HQJRNKFXSA-N	776.5201_754.5379	posLipids	1.897	24983508	23022578	33020198	71469028	59764679	128913547	64851112	50285437	31649717
2.00_768.55	splash10-001i-0900000100-1dbed5d30942e109335c	PC 35:4	[M+H]+	ZSWHHKKYMMYPPD-MSZSINMWSA-N	768.553	posLipids	2	19369234	19550328	25368624	46199164	41302940	69690704	45330416	35586832	26039012
2.31_830.59_2.31_844.61	splash10-004i-0090000000-163379cc46325023621c_splash10-0059-1090000000-8873f1be3cbd324ff3d9	PC 36:2	[M+CHO2]-_[M+CH3COOH-H]-	FORFDCPQKJHEBF-UHFFFAOYSA-N	830.592_844.6075	negLipids	2.311	108025039	98629280	115499668	110317525	110604216	146293096	128829498	117176249	101268507
2.22_806.57_2.22_784.58	splash10-052b-3700005490-c2bfa6194f5a92779ccf_splash10-001i-0900000000-7ed2ceb32510ce515aae	PC 36:3	[M+Na]+_[M+H]+	YPAZQMWFRMHBBM-UHFFFAOYSA-N	806.5665_784.5845	posLipids	2.2215	399552440	364249714	467091177	550597019	504014598	774056131	593591699	516727146	395576072
1.99_782.57	splash10-001i-0900000000-868591f648401cca417f	PC 36:4 Isomer A	[M+Na]+	FVXDQWZBHIXIEJ-UHFFFAOYSA-N	782.568	posLipids	1.991	42943736	39854726	57585440	73030546	65085632	122708059	82855012	67459336	44546425
1.91_840.58	splash10-004i-1090000000-7120d09f02ca7d686eaa	PC 36:4 Isomer A	[M+HAc-H]-	FVXDQWZBHIXIEJ-UHFFFAOYSA-N	840.576	negLipids	1.911	2039199	1805032	1816628	2489167	2384694	3089317	2471570	2431426	1961742
2.03_840.58_2.03_816.54_2.02_826.56	splash10-0pb9-3079000100-dfa2c8aace2213b58768_splash10-056r-1090000000-2dc8400f23ec5b6aad38_splash10-0zfr-0069000100-55d93b25e93997d3cdb3	PC 36:4 Isomer B	[M+CH3COOH-H]-_[M+Cl]-_[M+CHO2]-	IIZPXYDJLKNOIY-UHFFFAOYSA-N	840.5758_816.5375_826.5606	negLipids	2.02767	20888668	19714318	22037150	37399429	34788485	48727326	30734564	28104671	23887105
2.13_804.55_2.11_782.57	splash10-006t-5901017000-9eea295929aa2f05d5cf_splash10-001i-0900000100-81d411368e20f4299d5c	PC 36:4 Isomer C	[M+Na]+_[M+H]+	FVXDQWZBHIXIEJ-UHFFFAOYSA-N	804.551_782.5689	posLipids	2.1245	382794544	361817898	396930339	743057401	682189260	781840742	507755730	485819780	422926503
1.96_802.54_1.97_780.55	splash10-0gbd-3600019580-2ab968a385109b2e9451_splash10-001i-0900000100-b4e18a16d7eb9518d78c	PC 36:5	[M+Na]+_[M+H]+	KLTHQSWIRFFBRI-UHFFFAOYSA-N	802.5357_780.5527	posLipids	1.966	60800224	57172707	75681576	111734500	103711159	166619589	116316398	91907453	71739634
1.77_838.56_1.78_824.55	splash10-004i-0090000300-81eeb81e78a5c38e4b71_splash10-01t9-0090000420-d93082c4fa49432c74f0	PC 36:5 Isomer A	[M+CH3COOH-H]-_[M+FA-H]-	HZGAVPNEGHQJID-UHFFFAOYSA-N	838.5605_824.5461	negLipids	1.779	3457062	2323799	4267358	4568541	4858872	4386201	3631895	4342585	3829960
1.77_836.54	splash10-01ti-0293000560-458f55ab54623fb793aa	PC 36:6	[M+CH3COOH-H]-	HAIPHKFLSXSDAN-UHFFFAOYSA-N	836.544	negLipids	1.768	288092	489397	290403	342060	1278610	874974	1378282	1452612	343781
2.33_798.60	splash10-001i-0900000100-172de80a2ac0761aa491	PC 37:3	[M+H]+	UHMRBJIYASXMRM-AVYTWQJSSA-N	798.601	posLipids	2.33	21783754	20925812	27507184	30021088	27651778	37629208	32789346	28187566	22188926
2.64_814.63_2.63_836.61	splash10-001i-0900000000-7d641de790e6f782a8a4_splash10-000i-0600004490-b66f776d13c6bf62a9d5	PC 38:2	[M+H]+_[M+Na]+	ZQLPLCXRBVPKGP-UHKGRJRRSA-N	814.6318_836.6136	posLipids	2.634	389025031	344758345	447994979	496763293	474561635	662303952	571568581	482434525	382062859
2.37_856.61_2.37_870.62	splash10-0a4i-0049000000-dc3717571e2b88bd8469_splash10-0a4i-0049000000-a4c1e47a3b955ce6b36c	PC 38:3	[M+HCOO]-_[M+HAc-H]-	LLUINWFQEIMZRU-UHFFFAOYSA-N	856.6072_870.6229	negLipids	2.371	12742828	11963738	18767250	23397097	16089169	31032511	24479655	21583435	18422427
2.47_812.62_2.55_834.60	splash10-001i-0900000000-cce8449876f7a564abed_splash10-0f6t-3901008000-a989f4a7f44369d28aa9	PC 38:3	[M+H]+_[M+Na]+	CXHPMDBXIXXMJY-RSQXMHELSA-N	812.6158_834.5974	posLipids	2.514	259725537	354985628	309601589	365672994	343499202	854255124	405180273	556885176	279081953
2.36_810.60	splash10-001i-0900000000-9d2bb4aa054540275003	PC 38:4	[M+H]+	PSVRFUPOQYJOOZ-UHFFFAOYSA-N	810.6	posLipids	2.364	537315673	476906882	616556341	770427633	730702748	1020189466	842850695	731070553	581941796
2.27_868.61	splash10-0ue9-0069000100-6520735c99671289e874	PC 38:4 Isomer B	[M+CH3COOH-H]-	HAKKEJDMTIQLJH-UHFFFAOYSA-N	868.607	negLipids	2.274	5225927	11485176	11780935	14782969	12451976	21780349	14928354	15768797	12033267
2.13_808.58	splash10-001i-0900000000-d259407a52882b843417	PC 38:5	[M+H]+	ZAYXPDDGEIJGGW-VSDNDEBUSA-N	808.585	posLipids	2.125	494476534	437226166	494971397	769959135	710545964	836573795	607718782	583373391	539231958
1.98_866.59	splash10-0a6u-0088000900-af7d13eb4c3078232c67	PC 38:5 Isomer A	[M+HAc-H]-	LSNIXSHXTMSKGF-UHFFFAOYSA-N	866.586	negLipids	1.98	1671209	1410511	1680471	2068865	1866904	2685247	1729213	1771854	1476548
2.04_866.59	splash10-0kdi-1079000100-9abada91e035915c8635	PC 38:5 Isomer B	[M+HAc-H]-	SWOKEJBWARJLGN-UHFFFAOYSA-N	866.592	negLipids	2.042	20711716	19168618	20813304	30877912	27344990	34572344	24018226	25263782	22322262
2.11_866.59	splash10-0ue9-0098000100-607041bf371863271769	PC 38:5 Isomer C	[M+CH3COOH-H]-	ZMNDHWFRGYCJKG-UHFFFAOYSA-N	866.592	negLipids	2.109	9298206	8401005	8137482	13010731	10876413	17368221	10695664	12596848	9142312
2.83_826.63	splash10-001i-0900000010-f6b7ccce0324aa40caae	PC 39:3	[M+H]+	GNRORFVHFYXDEV-UHFFFAOYSA-N	826.628	posLipids	2.833	266594	339536	651749	736865	496363	1111454	793188	572764	422532
2.54_860.61_2.54_838.63	splash10-0imj-0300004090-51b11bd48715433cbad3_splash10-001i-0900000000-40d2dae614de8ea48ba8	PC 40:4	[M+Na]+_[M+H]+	AXZGUCXCTZMPTR-UVGACIQRSA-N	860.6147_838.6317	posLipids	2.542	223435955	197516115	261838341	350212995	319991154	528258739	394393278	325831803	260221491
2.44_882.62_2.44_896.64	splash10-0089-0259000070-7e04a7273db41cd83061_splash10-001i-1059000010-7244d6bb2542f2cb3936	PC 40:4	[M+HCOO]-_[M+HAc-H]-	WUIUYHXOIXOMHN-UHFFFAOYSA-N	882.6224_896.6391	negLipids	2.437	11523055	10742732	12033387	14811060	13381404	18785480	15205239	14351226	12246645
2.37_836.62	splash10-001i-0900000000-43a1915f4de43485312f	PC 40:5	[M+H]+	SFESOYFQZQJCOY-FXYWPAEZSA-N	836.616	posLipids	2.368	261714290	222462550	289344110	329052098	305588661	426956561	350074589	340359956	264824840
2.20_892.61_2.16_892.61	splash10-003r-0096000010-13ed94052353833e5a1f_splash10-017i-0096000070-96c35247080442e9a728	PC 40:6	[M+CH3COOH-H]-_[M+HAc-H]-	FAUYAENFVCNTAL-UHFFFAOYSA-N	892.6073_892.607	negLipids	2.177	4181686	3489649	4291389	4683545	5295200	5187060	3840322	3627646	4286957
2.15_834.60	splash10-001i-0900000010-de21382819bf19ae4d50	PC 40:6 Isomer A	[M+H]+	FYVNIFOYDIIODX-KNKJIUSSSA-N	834.598	posLipids	2.15	110807848	97366096	116824352	150863792	139195904	173101344	135058224	129615072	112117160
2.07_832.58_2.08_854.56	splash10-001i-0900000000-5ac6632c790f722b899e_splash10-00ds-5901105000-0d9e4e500f46229872f1	PC 40:7	[M+H]+_[M+Na]+	SXQSZXLPXRGKHG-SUMKQPSKSA-N	832.5846_854.5649	posLipids	2.076	226447774	187001129	232134802	266162522	242671281	104687836	227374506	240925648	200877118
1.82_874.56	splash10-01t9-0085000090-e1c38e8f0b9a8b3886cc	PC 40:8	[M+FA-H]-	FCTKCFNDGVBOBD-UHFFFAOYSA-N	874.561	negLipids	1.821	5095433	3879082	5009344	7432318	6310406	8648750	4988964	6001704	5098241
2.33_906.62	splash10-001j-0084000090-2e18184b414199327601	PC 41:6	[M+HAc-H]-	MCBZZOAHAMROOU-UHFFFAOYSA-N	906.623	negLipids	2.33	1268354	893972	1296321	1381907	1013921	2465074	1584817	1436628	1108615
1.84_854.57_1.86_876.55	splash10-001i-0900000000-a97847dda1d916bd4873_splash10-00mo-0200006090-d6da65d24704930aeca7	PC 42:10	[M+H]+_[M+Na]+	KJZGPYYLCQSOIZ-IHSLHUTLSA-N	854.569_876.5499	posLipids	1.8495	12753665	11636303	14588107	30504687	21994281	44766077	19869774	16862351	14357855
2.58_924.67	splash10-0pb9-0049000070-c6a13d83273ed207e5ff	PC 42:4	[M+HAc-H]-	SIPCWZQKPGPRMG-UHFFFAOYSA-N	924.67	negLipids	2.582	1043671	1100235	1193262	1572827	1468119	2182333	1931156	1581679	1190195
2.73_866.66	splash10-001i-0900000010-03dbae7d97458fc20dbf	PC 42:4	[M+H]+	OXBTVYBHJDUBBE-UHFFFAOYSA-N	866.663	posLipids	2.731	15043765	14852574	22452026	32280288	30582636	66638960	47337320	30674944	19694272
2.45_920.64	splash10-0002-0029010080-307e5d976fa99cf52aaa	PC 42:6	[M+HAc-H]-	WAFWSBFKIPCFOF-UHFFFAOYSA-N	920.639	negLipids	2.446	150006	138948	156961	151047	121744	229170	126597	194160	108846
0.84_562.33_0.84_546.35_0.85_524.37	splash10-0ik9-2300090000-eaf3da857b9ff1777f05_splash10-000b-5904660000-cb6eb8c38f53bbbc5597_splash10-001i-0900000000-42a9bca9d3ddd9768e0e	PC O-16:0_02:0	[M+K]+_[M+Na]+_[M+H]+	HVAUUPRFYPCOCA-UHFFFAOYSA-N	562.327_546.3536_524.3713	posLipids	0.839	248194	208774	234495	434928	386705	743752	329556	274335	235386
2.24_692.56	splash10-001i-0900000000-9d8fb498b86befc3cdda	PC O-16:0_14:0	[M+H]+	QWXGXDFYLSOKRF-UHFFFAOYSA-N	692.559	posLipids	2.237	39028776	35931880	44268580	53673312	49906616	70295808	75175912	56811252	40664892
2.49_720.59	splash10-001i-0900000100-237100c1f6492087c938	PC O-16:0_16:0	[M+H]+	SVWBXNAUENUONE-LDLOPFEMSA-N	720.59	posLipids	2.491	150990144	143606064	182122304	210155856	195028288	287475936	278642112	213350912	161849312
2.45_718.57	splash10-001i-0900000000-d0b752c1287cea562c49	PC O-16:0_16:1	[M+H]+	HJVQHTGUAIETCQ-VEAYGOGPSA-N	718.575	posLipids	2.454	53801193	56494760	70539702	78456400	73189352	107266732	93639968	73653976	58472844
2.51_746.61	splash10-001i-0900000000-d5393664c2b748923f99	PC O-16:0_18:1	[M+H]+	SIEDNCDNGMIKST-UHFFFAOYSA-N	746.606	posLipids	2.509	374841184	365880416	461929856	578711936	531577472	802829056	741066368	558552256	445323488
2.31_744.59	splash10-001i-0900000000-9c4e1a17308ebfd6f452	PC O-16:0_18:2	[M+H]+	IQACMFWAGALEAQ-WESJWMGVSA-N	744.59	posLipids	2.305	55959036	51568764	64082392	70976208	68441968	83798304	96333944	77169952	60888804
2.21_802.60	splash10-004i-2090000000-76325b2eaad08f6449e7	PC O-16:0_20:2	[M+HAc-H]-	IQACMFWAGALEAQ-UHFFFAOYSA-N	802.597	negLipids	2.212	1530742	1585841	1655347	1878946	1654000	2101256	2177311	1921994	1753123
2.26_768.59	splash10-001i-0900000000-d18a48fcfff61f0d6c1d	PC O-16:0_20:4	[M+H]+	DUUSFCFZBREELS-UHFFFAOYSA-N	768.59	posLipids	2.262	131041600	128540472	158468064	193460944	175392848	248722864	225926928	182241552	141232512
2.11_850.60	splash10-004i-0024200900-49923d9d765dbb1fe8b8	PC O-16:0_22:6	[M+HAc-H]-	QQQQNYAHSSIZBU-UHFFFAOYSA-N	850.597	negLipids	2.113	1370600	1536654	1587125	2005946	2015314	2356510	1932158	1792105	1714496
2.23_792.59	splash10-001i-0900000000-fbf2ba36adcb9e359172	PC O-16:0_22:6	[M+H]+	PNJOPEDVLDRQKM-UHFFFAOYSA-O	792.59	posLipids	2.23	42553240	42219232	51917016	67408240	63189604	90019808	73427696	60368740	53073312
3.43_858.73	splash10-001i-0900000010-9c23dd31549f90bd38f6	PC O-16:0_26:1	[M+H]+	DFTDMUXGCKHSNW-UHFFFAOYSA-N	858.731	posLipids	3.434	288414	296837	397662	457700	442873	722647	636256	424095	353450
2.39_802.60	splash10-001i-1392000200-b714bcf688a237fb5647	PC O-16:1_18:1	[M+CH3COO]-	WDQJCKHLEYAETE-UHFFFAOYSA-N	802.599	negLipids	2.389	2257772	2364409	2438441	2723726	2670133	3289506	3308817	2551709	2414015
2.27_742.57	splash10-001i-0900000000-0b35e03dd59f8481760d	PC O-16:1_18:2	[M+H]+	MIKWCKCBCDZUNB-UHFFFAOYSA-N	742.574	posLipids	2.266	4711170	4169904	8348978	6799182	6114813	8916076	7581572	6884587	4732334
2.17_800.58	splash10-004i-1090000000-d8c7f2ad02238a11a980	PC O-16:1_18:2	[M+CH3COO]-	AXCLECQLCBWNLZ-UHFFFAOYSA-N	800.582	negLipids	2.17	251810	261799	253656	201661	210867	262515	283914	220684	182456
2.23_826.60	splash10-0pb9-0019100600-769f7f0862116786e2e5	PC O-16:1_20:3	[M+HAc-H]-	OVJPGQQWKIPVFP-UHFFFAOYSA-N	826.596	negLipids	2.234	3443463	3633506	3590003	4331625	3958495	4678892	4550599	4283497	3582151
2.14_824.58	splash10-0udi-3009000100-4c39254a3990ef7b7c05	PC O-16:1_20:4	[M+CH3COO]-	VXQMCPDKMGAOGH-UHFFFAOYSA-N	824.582	negLipids	2.141	2992447	3178420	3372569	3562294	3916322	4739242	4314669	3858437	3577755
2.81_816.69	splash10-001i-0900000000-ad91c23e517b1fbc70b9	PC O-16:1_23:0	[M+H]+	WLJZAVFFNDVZDE-UHFFFAOYSA-N	816.693	posLipids	2.808	21051312	22645392	30870608	40971648	38453072	67325546	58169752	41108340	30785020
2.57_806.63	splash10-0a59-0090100500-7cb6c2a5f7a478a95ead	PC O-18:0_16:0	[M+HAc-H]-	GTFLTTXDLGEBAI-UHFFFAOYSA-N	806.63	negLipids	2.569	2592498	2496054	2849873	3063797	2839488	3856528	3875462	3364411	2658762
2.62_798.64	splash10-001i-0900000100-ad719b29c03be82c6c76	PC O-18:0_20:3	[M+H]+	ITTGOTHIEJWVDA-FMMXMNMWSA-N	798.637	posLipids	2.622	50440680	45052896	62458396	81998768	80262056	122131600	113914112	82139584	57740016
2.41_854.63	splash10-0udi-0119000000-fcda0169c6cfdbe65607	PC O-18:0_20:4	[M+HAc-H]-	PTKWWHCMNOQBSL-UHFFFAOYSA-N	854.629	negLipids	2.409	1575509	1741496	1703560	2190024	2067770	2797271	2763783	2223916	2000956
2.51_822.64	splash10-001i-0900000010-7b7940b821d24b7d9171	PC O-18:0_22:5	[M+H]+	HJDYJUQFSIJNGA-BGDNETPNSA-N	822.636	posLipids	2.513	17341158	17769984	21333382	26014572	25386732	35419948	34288892	25608896	21132878
3.08_880.71	splash10-001i-0900000010-e5afa6ef2b44f5b06053	PC O-18:0_26:4	[M+H]+	GTIRUFCESMRLNB-UHFFFAOYSA-N	880.715	posLipids	3.078	431237	434720	628935	958937	827207	2153440	1676344	914933	600570
2.40_804.61	splash10-0a4i-1090000000-de7a264f5140b5aa1086	PC O-18:1_16:0	[M+CH3COO]-	IQLHTKSHLGLPMG-UHFFFAOYSA-N	804.613	negLipids	2.402	15684935	16539934	17620932	20214664	18993846	25261716	24057610	20670762	18009856
2.43_828.61	splash10-004i-1090000000-f36f54bcb948ac7dcd8d	PC O-18:1_18:2	[M+HAc-H]-	MFZLAZYUXHHSIA-UHFFFAOYSA-N	828.613	negLipids	2.432	859636	818576	848657	1338863	1262168	1648274	1602361	1582904	914697
2.08_876.61	splash10-0udi-0014200090-eab1d63e5df525921998	PC O-18:1_22:6	[M+HAc-H]-	MWJZGUPJPKCTCF-UHFFFAOYSA-N	876.611	negLipids	2.08	463095	592049	512027	690693	466619	859329	614258	721023	539885
3.20_856.72	splash10-001i-0900000010-ab3eb214997dd468044c	PC O-18:1_24:1	[M+H]+	NUNUKRJUKORNSQ-UHFFFAOYSA-N	856.716	posLipids	3.204	707548	737785	1049348	1225651	1159812	2079169	1633513	1138865	840891
2.81_800.65	splash10-001i-0900000000-def37901f0ed7b1b1f72	PC O-18:2_20:0	[M+H]+	MOCFTDNEKLRJLC-UHFFFAOYSA-N	800.651	posLipids	2.807	14836218	13995395	20775272	27342410	24238662	46750224	40293020	26766352	17547406
2.70_848.65	splash10-001i-0900000010-1bbfcb3320fe440135fa	PC O-18:2_24:4	[M+H]+	ICIRCVGETFPZSA-UHFFFAOYSA-N	848.653	posLipids	2.695	5272215	5008411	6859321	8935123	8006197	13654056	9786336	7897544	6028682
2.76_824.65	splash10-001i-0900000010-5cbded218fffb0dc576a	PC O-20:0_20:4	[M+H]+	RDNHPNJCALITSY-MBZSPAKGSA-N	824.653	posLipids	2.762	5265629	7242369	7727969	11345634	10052750	25693492	15527843	10151922	6578377
3.00_852.68	splash10-001i-0900000010-51245ed4be304fe8a887	PC O-20:3_22:1	[M+H]+	GSZUQHFKCMKVPN-UHFFFAOYSA-N	852.684	posLipids	2.997	1846728	1854263	2506459	3401335	3046381	7193927	4491888	2973332	2273126
2.18_852.61	splash10-0udi-0009000100-866d97099f099a785678	PC O-20:4_18:1	[M+CH3COO]-	YPEVVVCDYBKGNI-UHFFFAOYSA-N	852.613	negLipids	2.18	4185923	4553840	4633918	5763829	5503607	6847573	6718049	5659210	4784560
2.98_878.70	splash10-001i-0900000010-ddf8edaffd7d90252991	PC O-20:5_24:0	[M+H]+	KRWWOKWDLNPCKN-UHFFFAOYSA-N	878.7	posLipids	2.984	1516976	1592754	2243392	3082948	2721913	6624177	4185970	2777265	1982791
2.87_910.69	splash10-0udi-1039000010-dc1d9185060e8c018aa8	PC O-22:0_20:4	[M+HAc-H]-	DEMDUSFYNMEEAF-UHFFFAOYSA-N	910.692	negLipids	2.866	503615	505439	609299	666668	681409	1041721	886332	645912	581124
2.75_850.67	splash10-001i-0900000010-09c32ce48eceb0a41160	PC O-22:3_20:2	[M+H]+	AIJLBIAMMOSFEE-UHFFFAOYSA-N	850.669	posLipids	2.755	4043443	4162567	6540282	9485941	8611755	20465712	13051952	8411716	5640279
2.67_874.67	splash10-001i-0900000010-d568daded24451a59b59	PC O-22:3_22:4	[M+H]+	LYXCTPRIZIXFMG-UHFFFAOYSA-N	874.668	posLipids	2.668	815430	717189	1148444	1615236	1588634	2007947	1960115	1334296	1198685
1.96_782.60	splash10-001i-0900000000-fe72b75b4dd222216506	PC O-22:4_15:0	[M+H]+	CUALRXLSIQWSCC-UHFFFAOYSA-N	782.596	posLipids	1.965	35488	55582	79292	22169	88048	30388		18063	40979
2.62_846.64	splash10-001i-0900000010-1c125af5ad21f97b73e9	PC O-22:4_20:3	[M+H]+	LJPNWKOFXRYADH-UHFFFAOYSA-N	846.638	posLipids	2.624	1134526	1312277	1592108	1791455	1261762	2072400	1721126	1744111	1074634
2.86_936.71	splash10-0udi-0009000010-5f80f43c65740d12a52c	PC O-24:1_20:4	[M+CH3COO]-	AGMNLZKCJUYNCT-UHFFFAOYSA-N	936.707	negLipids	2.863	429987	467822	547388	651920	589462	959857	788780	625321	536908
2.01_690.54	splash10-001i-0900001000-4dcd2accc5164ba95e1d	PC O-30:1	[M+H]+	CNXQXEMKYGYFSY-UHFFFAOYSA-N	690.543	posLipids	2.015	4776634	3962105	6739071	8395730	8261803	13920426	10166249	7115507	5585511
2.01_688.53	splash10-001i-0900000000-9be216623e1a792eb40d	PC O-30:2	[M+H]+	HQCTYYIKBFPYOO-UHFFFAOYSA-N	688.528	posLipids	2.011	1873882	1865229	2217478	2764750	2727477	4320037	3239166	2646001	2143971
2.11_722.51	splash10-001i-0900000000-810cb7f276c50d81c48e	PC O-33:6	[M+H]+	YTUHEWRQCXCRCS-UHFFFAOYSA-N	722.512	posLipids	2.113	1384986	1783934	1643251	2924437	2391359	2698603	3031014	1651466	1876798
2.75_748.62	splash10-001i-0900000000-55147c26367666a831bd	PC O-34:0	[M+H]+	PXPSGTINXJQLBR-UHFFFAOYSA-N	748.622	posLipids	2.753	25434156	24649156	36670236	51900520	44169900	110373848	77419312	49664508	31690248
2.76_776.64	splash10-001i-0901000100-a44a64d8c560c2402b37	PC O-36:0	[M+H]+	OBRFWEGTASUAMF-UHFFFAOYSA-N	776.644	posLipids	2.764	1981314	1861534	2922012	4111918	3550258	8658555	6393878	3887877	2380373
2.77_774.64	splash10-001i-0900000000-2fa6fe363adcba3c41ce	PC O-36:1	[M+H]+	KKPRQPUSFKIYMO-UHFFFAOYSA-N	774.636	posLipids	2.768	16125188	15512722	23320278	33392134	29129536	72183176	51302536	31801566	19386202
2.52_770.61	splash10-001i-0900000000-863eb01ed9420bee9b76	PC O-36:3	[M+H]+	VYKSGWCIVDQIQR-UHFFFAOYSA-N	770.607	posLipids	2.517	52120816	51254000	65881196	80175008	73827496	102969072	98462440	77132432	57199376
2.22_766.57	splash10-001i-0900000000-989717442b1929fe9e36	PC O-36:5	[M+H]+	YHSSHPWVFALMBA-IARQOZKNSA-O	766.574	posLipids	2.217	76940232	77193120	95266880	119369112	113942032	157346267	131926520	108467272	90920624
2.38_796.62	splash10-001i-0900000000-407e58a882d9dcf22f67	PC O-38:4 Isomer A	[M+H]+	AARXMRRIHQKKME-DEQAVREKSA-N	796.621	posLipids	2.383	75213376	73985792	95095224	120256240	114508736	159383488	153323568	114279176	91255832
2.51_796.62	splash10-001i-0900000000-5c75b3f184bca9496117	PC O-38:4 Isomer B	[M+H]+	GBNPCIWXLWZJGA-IGBSIYCFSA-N	796.621	posLipids	2.513	75213376	72125642	95095224	57793744	55243416	159383488	153323568	54117932	91255022
2.79_802.57	splash10-001i-0900000000-553b6f1cdaad0807a1e8	PC O-39:8	[M+H]+	OMFVRPFBWYAKHS-UHFFFAOYSA-N	802.572	posLipids	2.787	469603	427263	450761	513748	536684	342203	603289	484659	561898
3.47_832.72	splash10-001i-0900000010-aaed43e4c577678117e3	PC O-40:0	[M+H]+	UWZMUJQZEJOLID-UHFFFAOYSA-N	832.716	posLipids	3.467	242085	247643	332030	370100	363241	637932	477526	367465	313482
2.23_716.56	splash10-001i-0900000000-41260743fee8ed6ae662	PC P-14:0_18:1	[M+H]+	CDELFBJJHZJURR-JDTLOSAXSA-N	716.56	posLipids	2.234	17045744	18808592	23078445	25755646	24621083	37786272	34496842	23769841	21002642
2.20_690.54	splash10-001i-0900000000-73dc754a73dfac1c7d23	PC P-16:0_14:0	[M+H]+	SOUFUEMRDVBNJD-APMJBGCSSA-N	690.543	posLipids	2.203	12210783	12032143	13589754	16462914	16352827	24742414	20432710	15940928	12949587
2.01_740.56	splash10-001i-0900000000-5cc0e60bd02fb15672c9	PC P-16:0_18:3	[M+H]+	MNOGOEJZCHBAEJ-LGHFGPIWSA-N	740.559	posLipids	2.012	2892243	2662297	4087621	5702891	5350222	8468405	5966454	4759973	2980184
2.27_764.56	splash10-001i-0900000100-d1bfd72fcb527509b96f	PC P-16:0_20:5	[M+H]+	OEZJTMNFEIOILN-ACTKFRKUSA-N	764.556	posLipids	2.269	167107	745897	1456084	1224219	1457683	745216	427480	1719220	6662167
2.56_772.62	splash10-001i-0900000000-d5243455cd6e5182d321	PC P-18:0_18:1 Isomer A	[M+H]+	DSWOVBIRJNAJAF-UHFFFAOYSA-N	772.621	posLipids	2.556	78021448	73477704	96338136	125082488	113848968	181942656	168172912	121052720	87293400
2.72_772.62	splash10-001i-0900000100-414be120fd96c0cd8da8	PC P-18:0_18:1 Isomer B	[M+H]+	DSWOVBIRJNAJAF-UHFFFAOYSA-N	772.622	posLipids	2.721	4236022	4465289	6692696	9133207	8029239	18395201	12953006	7940496	5031709
2.47_794.61	splash10-001i-0900000000-73e65c55a2a91d515ef9	PC P-18:0_20:4	[M+H]+	FHHVIBPVBBRLOR-UHFFFAOYSA-N	794.606	posLipids	2.47	14135702	14896512	19181557	21898900	20831781	29706252	23879235	19898191	16481882
2.20_818.61	splash10-001i-0900000010-84405658e8c2436c69b9	PC P-18:0_22:6	[M+H]+	TXHZYNSTTCIWMJ-UHFFFAOYSA-N	818.605	posLipids	2.198	20508222	21137544	24570346	32800814	30512412	43460740	34537940	29367438	23010814
1.85_660.46	splash10-0fb9-0090001000-ecd0630814113f65ddb2	PE 14:0_16:1	[M-H]-	AZKOMSGSPCBHKK-UHFFFAOYSA-N	660.461	negLipids	1.851	1320252	1190108	1393565	1234805	1131029	1506035	1393995	1527035	1195725
2.03_690.51	splash10-056r-0090000000-ab7cb4ffd90d74d2adbf	PE 16:0_16:0	[M-H]-	SLKDGVPOSSLUAI-UHFFFAOYSA-N	690.509	negLipids	2.03	2080704	1708953	2125776	2988924	2205562	5124788	2682467	3268105	1838856
1.87_686.48	splash10-0udi-0090001000-a1bebdd72ad443cf6ad6	PE 16:0_16:0 Isomer A	[M-H]-	PGPMCWZMPPZJML-UHFFFAOYSA-N	686.477	negLipids	1.874	2037823	1702010	2028260	1604456	1620591	2169293	1753912	1875258	1590741
2.18_690.51	splash10-0002-2200090000-7d7104e9176391e551ff	PE 16:0_16:1	[M+H]+	CZOSTDZGCCEZTJ-WMHOIYFHSA-N	690.507	posLipids	2.184	26051056	22728482	28713786	33690260	30006362	50146652	37452488	30348488	25042458
2.53_718.54	splash10-0a4i-0090001200-494e9c847e2b0b081580	PE 16:0_18:0	[M-H]-	RPJZYOHZALDGKI-UHFFFAOYSA-N	718.539	negLipids	2.534	3231112	3252069	3764344	4747525	4346604	7598072	5702099	4712511	3826052
2.04_716.52	splash10-0udi-0090000000-825b7ed8911fca858515	PE 16:0_18:1 Isomer A	[M-H]-	FHQVHHIBKUMWTI-UHFFFAOYSA-N	716.524	negLipids	2.038	477743	531244	627572	796726	583549	1139214	785584	798915	557209
2.32_716.52	splash10-001i-0090000000-cbdffa3de4120200c124	PE 16:0_18:1 Isomer B	[M-H]-	FHQVHHIBKUMWTI-UHFFFAOYSA-N	716.524	negLipids	2.315	66817560	70080776	74244200	105174328	96608648	162273616	123447032	103521256	78151288
2.21_716.52	splash10-0059-3700090000-125d5a68929541710651	PE 16:0_18:2	[M+H]+	HBZNVZIRJWODIB-NHCUFCNUSA-N	716.522	posLipids	2.215	50521992	42285873	56864739	60953929	55485378	96054060	72432394	60831728	46744741
1.98_712.49	splash10-004i-0090000200-258eca62b433de9e6bcd	PE 16:0_18:3	[M-H]-	QONZHKTZKTUIMU-UHFFFAOYSA-N	712.492	negLipids	1.98	845471	968929	1132800	1295933	1244120	1540148	1439510	1473576	1138222
2.01_738.51	splash10-0002-3303090000-aab9d9a9bc8515b4cb51	PE 16:0_20:5	[M+H]+	KHLRCNXJXSYNCK-ZIEHFRHMSA-N	738.507	posLipids	2.009	10839765	9661189	12030796	14999407	13956494	20783788	14145801	13170334	10411965
2.17_764.52	splash10-056r-1197000000-0dc167fcf87a87c5a411	PE 16:0_22:5	[M-H]-	BXSFSSDQHFBPDQ-UHFFFAOYSA-N	764.524	negLipids	2.165	3833356	4437269	4055502	6459431	6356258	8918789	6364016	5804794	4701177
1.92_712.49	splash10-004i-0090000100-7b00b0f1e931fafa349f	PE 16:1_18:2 Isomer A	[M-H]-	SSRRIJSEUKHYFB-UHFFFAOYSA-N	712.492	negLipids	1.921	594111	509316	1056197	1295933	705029	1540148	733746	1473576	411252
2.23_698.51	splash10-004i-0090000000-ad54c03655253d7fc00e	PE 16:1_18:2 Isomer B	[M-H]-	RIQAKBUOHSSMTC-UHFFFAOYSA-N	698.513	negLipids	2.228	4328618	4939582	5748597	8709781	7775013	13285218	10624333	8527127	5542232
2.36_750.54	splash10-001i-0109100000-576a74b866fa4d12b33c	PE 16:1_22:4	[M-H]-	OZSVECGNTALICE-UHFFFAOYSA-N	750.544	negLipids	2.357	32098904	37976456	41717564	59391496	55209900	97518992	79425568	58514764	43333940
2.38_730.54	splash10-0a59-0090000200-b80ccfdfc312844f12c7	PE 17:0_18:1 Isomer A	[M-H]-	UAKUCJGIIYSFFK-UHFFFAOYSA-N	730.539	negLipids	2.381	3140087	3244605	3669741	4588424	4418907	8399699	5064067	4416471	3302691
2.44_730.54	splash10-001i-0090000200-bffcc73da5f74bf0992d	PE 17:0_18:1 Isomer B	[M-H]-	UAKUCJGIIYSFFK-UHFFFAOYSA-N	730.54	negLipids	2.439	3137324	3243528	3668578	4587520	4417463	8397581	5062108	4415386	3301318
2.23_728.52	splash10-004i-0090000200-c2e63c54141147cfc24d	PE 17:0_18:2	[M-H]-	UJCJWIHZUHMDIT-UHFFFAOYSA-N	728.523	negLipids	2.23	2908539	2929935	3368486	4259604	3789764	6764795	4235586	4228597	2934335
2.25_730.54	splash10-000i-2200090000-95c412548490131990c6	PE 17:0_18:2 Isomer A	[M+H]+	MLYDZMPNTAJTBN-VHQDNGOZSA-N	730.538	posLipids	2.248	1218904	1901173	1155081	2041485	1299095	1787762	1625603	1335839	1217315
2.35_730.54	splash10-000i-2200090000-5d010952ffb45b1e4ace	PE 17:0_18:2 Isomer B	[M+H]+	MLYDZMPNTAJTBN-VHQDNGOZSA-N	730.538	posLipids	2.349	6808583	6104814	7344032	8202892	7771179	11239721	10108332	8714374	6222877
2.47_744.55	splash10-0f89-2900005000-7bf7e627f95de893e9bb	PE 18:0_18:2	[M+H]+	YDTWOEYVDRKKCR-KNERPIHHSA-N	744.554	posLipids	2.468	305043904	284215168	363865024	417683168	377426912	578739712	470375296	393540480	306277984
2.56_770.57	splash10-0a4i-0069000300-6da2a35168ce7508e317	PE 18:0_20:2	[M-H]-	WYDGEVICLIVPEG-UHFFFAOYSA-N	770.571	negLipids	2.562	23306032	23262922	26273778	32441108	31144952	54055752	38888424	33039370	25557700
2.53_770.57	splash10-0059-3800009000-3bc397c57b347e18591d	PE 18:0_20:3	[M+H]+	YNJVFWPRGKTZRJ-PEXXDJRISA-N	770.569	posLipids	2.532	26096010	26697912	34790404	48365285	46830392	81725368	55302676	42251164	30593548
2.33_768.54	splash10-0a4i-0149000000-58abc350bbb51749ecfa	PE 18:0_20:3 Isomer A	[M-H]-	YNJVFWPRGKTZRJ-UHFFFAOYSA-N	768.544	negLipids	2.328	4658222	7552024	5773678	8136840	8015771	19330304	9067754	7870735	6063951
2.42_768.56	splash10-0a4i-0139000000-9f76016a4a467ef9f4e8	PE 18:0_20:3 Isomer B	[M-H]-	MSYFXMJDQLPRGO-UHFFFAOYSA-N	768.555	negLipids	2.421	11216824	12035592	15371184	18359948	17233342	35871816	22088736	19714172	14099367
2.43_768.55	splash10-004i-3503009000-9ada141ae0c1229794f7	PE 18:0_20:4	[M+H]+	JDMYIRPBIXAKJM-HCEMQMAESA-N	768.553	posLipids	2.427	113239352	113402728	141019952	177360384	165498992	235725168	163037760	143957168	118388872
2.32_766.54	splash10-0ue9-1159000000-bb09478c118fbac190eb	PE 18:0_20:4	[M-H]-	YEHAZLUVAZKVRO-UHFFFAOYSA-N	766.54	negLipids	2.323	45767728	53398744	57304744	84834072	79412464	136124448	86398992	75191888	55424656
2.66_796.59	splash10-0a4i-2302009000-14f8d1e35434c2a69995	PE 18:0_22:4	[M+H]+	HNFSZKRUPTYBOQ-ZDYOIFAYSA-N	796.585	posLipids	2.663	42186224	40895450	55551912	69396032	56977596	101632552	78545232	60756922	48876712
2.49_794.57	splash10-001i-0049000300-6c4420a71178dafa7bba	PE 18:0_22:4	[M-H]-	TVACGFJBGVEGCR-UHFFFAOYSA-N	794.57	negLipids	2.488	20370408	21683082	25169104	33190744	31654500	55991280	38943752	29807992	24022838
2.37_702.54	splash10-0a4i-0090000000-29b76311c98a941abd32	PE 18:1_16:0 Isomer A	[M-H]-	KJDVLWWPMOBWGU-UHFFFAOYSA-N	702.545	negLipids	2.375	1755937	561714	609200	934009	1563757	1464721	1088776	835704	636452
2.66_702.54	splash10-0a4i-0090000200-f561fb130007ea218e27	PE 18:1_16:0 Isomer B	[M-H]-	HEASGCOZOMIKFU-UHFFFAOYSA-N	702.545	negLipids	2.66	2535693	2621827	3190085	3744857	3466654	6281095	4916081	3670776	3075608
2.79_798.60	splash10-001i-0093000300-d824bb28be9167079ad5	PE 18:1_22:1	[M-H]-	WGJLQEZLXFJLSG-UHFFFAOYSA-N	798.602	negLipids	2.792	7552138	7875967	9494762	11428404	10857097	16616770	12636124	10249536	8841969
2.60_778.58	splash10-001i-1009000000-37141e050ce587fe95c6	PE 18:1_22:4	[M-H]-	AXKTVZFNYZPELI-UHFFFAOYSA-N	778.575	negLipids	2.599	21862944	24539906	27530142	40663372	38901180	67560096	60504524	41574356	30874392
2.14_790.55	splash10-0002-2500009000-1ed9be1777ecdab2d192	PE 18:1_22:6	[M+H]+	JZSZAGWWWKKXLO-RMEBTJIYSA-N	790.549	posLipids	2.139	716693	712819	1526760	444720	141654	449046	96337	776900	65012
2.12_714.51	splash10-004i-0090000000-8e61246dbf2456012ff5	PE 18:2_16:0	[M-H]-	XEPGAKWBGZDKCZ-UHFFFAOYSA-N	714.508	negLipids	2.12	17026330	16559204	17138794	18475708	17665246	25091980	20295666	20157046	15978161
2.25_724.53	splash10-004i-1092000000-7c11e15d2787dd547936	PE 18:2_18:2	[M-H]-	CVFFRLVFXKZVIJ-UHFFFAOYSA-N	724.529	negLipids	2.25	3963160	4994484	5416237	6275765	6608019	11296417	8934110	7018683	5012368
1.80_736.49	splash10-004i-0090000100-7b311a253c62cb342928	PE 18:2_18:3	[M-H]-	ZOXULAUECYWFFP-UHFFFAOYSA-N	736.493	negLipids	1.801	3375022	1367657	3386204	3850034	3388455	1764004	1337778	3254352	2940697
2.47_756.56	splash10-004i-0090000200-b4de8d6b3d36f84f42a9	PE 18:2_19:0	[M-H]-	SBVNTISGMCSXLX-UHFFFAOYSA-N	756.555	negLipids	2.473	3100678	3187666	3689125	4506997	4172908	7490513	5275442	4157199	3224912
2.43_780.56	splash10-0ue9-0169000500-555445e66ba16918902e	PE 19:0_20:4	[M-H]-	OFDOGRFSVOUXHN-UHFFFAOYSA-N	780.555	negLipids	2.431	485904	859945	594964	1430937	1440036	2536013	1631847	1298053	903205
1.91_812.52	splash10-00di-2601009000-1eb9f5a213c6d379b79f	PE 20:4_22:6	[M+H]+	LMWGIQYUPHCPHA-GGLIIMCGSA-N	812.523	posLipids	1.911	220141	185488	242038	457173	393898	574681	211472	250444	222139
2.24_790.54	splash10-00pi-7795000200-298be7c83ca195186cb2	PE 22:6_18:0	[M-H]-	XYYHNDVKALDFHQ-UHFFFAOYSA-N	790.54	negLipids	2.239	25409920	29077408	33348908	45064348	41521816	67354760	43858348	39722312	28683438
3.00_850.63	splash10-0udi-0009000030-ec52568817f5eebd4072	PE 24:0_20:4	[M-H]-	XDYQJJJMHMWXMC-UHFFFAOYSA-N	850.634	negLipids	2.998	322595	259062	305051	355105	290767	527549	323950	296573	341881
1.97_662.48	splash10-0006-0090002000-d42cc4ba11e9a8dad620	PE 30:0	[M-H]-	SKVKIGSFTGVBOX-UHFFFAOYSA-N	662.477	negLipids	1.968	385345	427782	450130	509251	675270	266530	308589	605991	664468
2.02_714.51_2.02_736.49	splash10-00di-3200090000-2b8f694f5853286e0997_splash10-01w1-1900052500-5664e7f800367c3bf46e	PE 34:3	[M+H]+_[M+Na]+	KROQVSJTBURGOL-UHFFFAOYSA-N	714.5069_736.4892	posLipids	2.022	11286540	9284495	11879089	9887822	9878880	11191819	9761232	10905161	9416621
1.86_710.48	splash10-0udi-0159000300-45788214f271f43a6d63	PE 34:4	[M-H]-	MNVGUNLOWKLLFC-UHFFFAOYSA-N	710.477	negLipids	1.863	561092	531129	645019	826306	786626	978290	699586	589615	581993
2.67_746.57_2.67_768.55	splash10-0a4i-2200009000-0e44faadf08b8715d6b8_splash10-02vi-1900005800-8182b69e0a2ed0d2a3d6	PE 36:1	[M+H]+_[M+Na]+	JQKOHRZNEOQNJE-DJEJVYNPSA-N	746.5703_768.5512	posLipids	2.6725	185143710	186837479	262689571	313720971	302337723	493769151	352064965	271336286	200857284
2.36_742.54	splash10-004i-0090000000-8a83bc49f83dc5cda038	PE 36:2	[M-H]-	YDTWOEYVDRKKCR-UHFFFAOYSA-N	742.54	negLipids	2.358	112924816	121117752	132089752	172474048	156788896	278891936	211178192	177008608	129407760
2.14_740.52	splash10-004i-0090000000-d8d42d46c5d6f956051e	PE 36:3	[M-H]-	GKAFCSRKMWFPSJ-UHFFFAOYSA-N	740.523	negLipids	2.139	7551203	6932296	7688877	8480629	7935432	11383079	7963604	8202650	6981998
2.08_738.51	splash10-0zfr-0159000000-ebafce51038c6820352e	PE 36:4	[M-H]-	NQIMLWFRWGTTOZ-UHFFFAOYSA-N	738.509	negLipids	2.085	6098228	6065506	6325204	9311133	9064169	13103286	8374023	7780539	6585598
2.07_740.52_2.06_762.50	splash10-0002-3300090000-356992b5621fef84a812_splash10-03k9-1900014800-1c3f220053357ead46d0	PE 36:4	[M+H]+_[M+Na]+	SSCDRSKJTAQNNB-UHFFFAOYSA-N	740.5222_762.5015	posLipids	2.0655	8060409	7548050	8669488	5366228	8157141	5283196	7788719	5656924	7356831
2.21_752.52	splash10-0udi-0059000400-f6d836f1bc5b6b7d63dc	PE 37:4	[M-H]-	CKWQBCHPEQMNNL-UHFFFAOYSA-N	752.524	negLipids	2.208	761230	866833	867784	1384585	1335095	2126247	1146521	1120603	867926
2.77_772.59	splash10-0a59-0069000300-0f1ecd69bf46f1dc58b2	PE 38:1	[M-H]-	DBYSGBYABPVNGO-UHFFFAOYSA-N	772.586	negLipids	2.774	5874031	6029331	7621516	8445348	7936756	12319860	9702830	7372528	6632883
2.26_766.54	splash10-053r-0159000000-14550c9af9e39cfa5169	PE 38:4	[M-H]-	ICYDFONFTSPCRL-UHFFFAOYSA-N	766.539	negLipids	2.258	35202072	42613800	45832164	63412524	61473620	99974552	73604480	63158748	45006208
2.10_764.52	splash10-0ue9-1179000000-2b3943c7224c666c0b1e	PE 38:5	[M-H]-	ZYMZKMQPPJPQHY-UHFFFAOYSA-N	764.524	negLipids	2.101	22521078	24834764	24874752	36811000	36741160	53349792	32864466	31528834	25841984
2.10_764.52_2.12_786.50	splash10-001i-0900000000-0e8de501d9a83a1df52d_splash10-0075-0600007900-20d1ae581003773779f1	PE 38:6	[M+H]+_[M+Na]+	LFGBKOUQHCWBQI-BZGLIJSBSA-N	764.522_786.5042	posLipids	2.107	12423989	13177275	13573380	19393338	19796073	24720130	19755592	16020800	13945559
1.93_762.51	splash10-0ufr-1279000000-6ef28abed19f78d77739	PE 38:6 Isomer A	[M-H]-	VFHZIDQZQBGNBH-UHFFFAOYSA-N	762.508	negLipids	1.933	744196	311230	862685	2177030	1050515	3213725	1011573	1454598	1131184
2.01_762.51	splash10-056r-4496000000-9035aa4a384999d4e2b0	PE 38:6 Isomer B	[M-H]-	MPWUZHVZZKSTPV-UHFFFAOYSA-N	762.508	negLipids	2.01	7253977	8731237	8405422	12649566	11782931	17389592	13072581	12132441	9266448
1.92_762.51_1.92_784.49	splash10-00di-2300009000-0186895293413156727f_splash10-000x-1500007900-f686afbcf66d4cfe7a75	PE 38:7	[M+H]+_[M+Na]+	PMUXXFUNXMXIFC-OOPCQFHCSA-N	762.5065_784.4868	posLipids	1.924	1062302	1128992	1546613	2048524	1842709	3743775	2160141	1864263	1151958
2.56_794.57	splash10-0w2c-0009000300-65be24abdac4e4ea8dfd	PE 40:4 b	[M-H]-	MIPOZDXFSKBSGM-UHFFFAOYSA-N	794.571	negLipids	2.557	2154319	2313145	2798580	3354246	3301159	5579883	4288429	3311953	2620878
2.27_792.55	splash10-005c-0179000500-cdc53220551a77479347	PE 40:5	[M-H]-	KYERVKWKQQBRQB-UHFFFAOYSA-N	792.553	negLipids	2.271	9898108	11316751	30491624	43295000	42770784	68202960	53520528	42988416	30440663
1.86_786.51	splash10-004i-0195100400-cd580d31688fd0b26886	PE 40:8	[M-H]-	HIZMZVSEIXACMP-UHFFFAOYSA-N	786.508	negLipids	1.863	487653	496343	682205	861589	834167	1082879	562166	735419	697143
3.33_830.66_3.33_852.64	splash10-000i-1100009000-4950132f1722d3e5b037_splash10-0ik9-0700002390-86c1502c0787425298a7	PE 42:1	[M+H]+_[M+Na]+	HZQGLAQCNUAUPN-NVUUEHDFSA-N	830.6634_852.6445	posLipids	3.333	1704422	1794229	2436233	2797198	2488022	4957073	2919272	2275769	1703807
2.45_676.53	splash10-0a4i-0090103000-a45cf3bea96e196bfc49	PE O-16:0_16:0	[M-H]-	NRMPAIZEDWJYJB-UHFFFAOYSA-N	676.527	negLipids	2.454	2814044	2462500	2851793	6569063	5086517	10033910	4262984	4103439	3124243
2.42_674.51	splash10-0a4i-0090002000-cbc52334672bb032a12b	PE O-16:0_16:1	[M-H]-	IGUNMQBJZNKZNQ-UHFFFAOYSA-N	674.513	negLipids	2.418	2752542	3252412	3430244	4973081	4665355	8829374	7061976	5248175	3930638
2.19_672.50	splash10-0udi-0090002000-f72b27919de480be3950	PE O-16:1_16:1	[M-H]-	QYCOGUIGAOQMOD-UHFFFAOYSA-N	672.498	negLipids	2.192	2196784	2480322	2578479	3368532	3330355	5226676	4153384	3555272	2700504
2.52_728.56	splash10-004i-0090100300-dfe3b4b4566f1d541434	PE O-18:0_18:2	[M-H]-	WQEICMLVSDZVOZ-UHFFFAOYSA-N	728.56	negLipids	2.522	2050816	2251406	989915	2321798	2653141	5270085	3655608	2925112	1958555
2.47_752.56	splash10-0udi-0009200400-ea5cc4f733b57fe5239c	PE O-18:0_20:4	[M-H]-	RXEVLILBESBJQS-UHFFFAOYSA-N	752.56	negLipids	2.471	4950918	6823791	8459060	11924087	9994860	20880934	17416537	12244954	7367893
2.43_700.53	splash10-001i-0090000000-8f9ed536c095f48bc102	PE O-18:1_16:1	[M-H]-	MUMXZJZWEGBYIE-UHFFFAOYSA-N	700.529	negLipids	2.43	41894836	49580984	54411260	76562688	71445736	135515904	103217240	78338568	54911620
3.12_784.62	splash10-0019-1109000300-b0dc84a859eacf2e611b	PE O-18:1_22:1	[M-H]-	HEDSFDSIUIEEHL-UHFFFAOYSA-N	784.622	negLipids	3.115	2152359	2253217	3061136	4009315	3517077	6880738	5229786	3665809	2939624
2.54_752.56	splash10-0a4i-1009000000-6921bdef6729c972df21	PE O-18:1_22:3	[M-H]-	HQFUXXUGGNZWBH-UHFFFAOYSA-N	752.56	negLipids	2.543	35415752	39403880	44377048	61542932	58452040	103905320	89885704	63706064	46219612
2.30_750.54	splash10-03dl-4719000000-5168bccfc2e291392894	PE O-18:2_20:4	[M+H]+	QGMRGDWLZOYPFY-UHFFFAOYSA-N	750.543	posLipids	2.301	133060968	140333408	186413936	213288624	208749344	299559712	255020480	201417024	161549648
2.53_776.56	splash10-001i-0009100400-76a41af103e5092a9a71	PE O-18:2_22:4	[M-H]-	LJUQAJDUBALBQT-UHFFFAOYSA-N	776.56	negLipids	2.525	3800237	4434049	4822160	6466102	5920743	11659482	8638341	6335941	4735466
2.89_756.59	splash10-001i-0091000000-6c337c19ab5fa45750f1	PE O-20:1_18:1	[M-H]-	LHAYUNOJBHQBDX-UHFFFAOYSA-N	756.591	negLipids	2.889	5748495	6058080	8017328	9229823	8873585	14552277	12855858	9137038	7388264
2.72_754.58	splash10-004i-0090100200-38e8a034c8d8e6194fa1	PE O-20:1_18:2	[M-H]-	DAIDBSCCEAIZEG-UHFFFAOYSA-N	754.576	negLipids	2.718	9265178	9430017	12047489	16584189	14557622	29851384	22942538	15606579	11646403
2.54_754.57	splash10-03di-3113009000-a15c11297a9d78f1887e	PE O-20:1_18:3	[M+H]+	KBYIRRVTDBTUTC-UHFFFAOYSA-N	754.566	posLipids	2.54	9122816	8479477	11680537	14898278	13407520	19192932	17324958	14212496	10400871
2.67_778.57	splash10-0udi-1109100000-892c4a6907b02c889290	PE O-20:1_20:4	[M-H]-	VGNOFAKEVVRKSY-UHFFFAOYSA-N	778.575	negLipids	2.669	10630013	12172671	14787671	17306613	14805907	25320157	3617346	16194706	14086837
2.19_722.51	splash10-0udi-1119100000-bea72a8d1db28bc72385	PE O-20:4_16:1	[M-H]-	RVLHLFWBXWSQLU-UHFFFAOYSA-N	722.513	negLipids	2.186	68936712	87720368	89454120	114504160	111069528	171120928	124885584	115050888	87247520
2.78_806.61	splash10-01pa-3609300000-ed67fa7ee357bedd3ba3	PE O-22:2_20:4	[M+H]+	FVCPWAWPGKONEA-UHFFFAOYSA-N	806.607	posLipids	2.781	1581859	1683917	2328133	3060330	2919270	5863809	4357378	2703318	2036778
2.11_746.51	splash10-004i-2249200000-6126e7eae462efc7e3b6	PE O-22:6_16:1	[M-H]-	FWJRLEZNLNTPHC-UHFFFAOYSA-N	746.514	negLipids	2.105	19912026	24919832	24068172	28466914	28828224	40378844	35239148	29376558	24299256
2.22_800.56	splash10-004i-1090000000-dc229b87b06eb3553fb6	PE O-24:6_18:2	[M-H]-	BIEDWNWQZJWOJR-UHFFFAOYSA-N	800.557	negLipids	2.222	381806	308445	429977	498375	615949	795664	554997	459981	695208
2.84_862.66	splash10-0w29-9108000000-8fbc196ed15edf2848e7	PE O-26:1_20:4	[M-H]-	LMLJKWXWJYERQS-UHFFFAOYSA-N	862.661	negLipids	2.842	119802	107949	140706	184325	178005	316008	159505	186600	141216
2.20_748.53	splash10-0ufr-1119100000-78ecf6db4232ff447548	PE O-38:6 Isomer A	[M-H]-	BMVXOFPPFREWEM-UHFFFAOYSA-N	748.529	negLipids	2.201	64050120	81470616	85605192	116885000	111703680	180789920	129300328	114015880	87699152
2.25_748.53	splash10-0udi-2219100000-59cba889144dfc5dd115	PE O-38:6 Isomer B	[M-H]-	WHKDVYYCCUAIBY-UHFFFAOYSA-N	748.529	negLipids	2.247	30168952	34253356	37084852	48248916	45052236	73501400	63087476	49270568	36038000
2.43_776.56	splash10-004i-1119100000-a0e8f0ec9e66ba63d0f9	PE O-40:6 Isomer B	[M-H]-	NKXPONDLZHZZND-UHFFFAOYSA-N	776.56	negLipids	2.427	9030986	15965188	17613352	25895816	14641229	42546540	36364704	25865642	11285876
2.52_676.53	splash10-03di-2019000000-2596a76f30832e396eef	PE P-16:0_16:0	[M+H]+	FDULCEKAOVWBTQ-UHFFFAOYSA-N	676.527	posLipids	2.523	4652713	4614818	6420911	8896687	8071919	15418938	12262931	7991377	6205045
2.54_702.54	splash10-000i-2109000000-1bf0a2781e9ef4dff16d	PE P-16:0_18:1	[M+H]+	ZVVYJAAMWXATNY-PRWZWGSOSA-N	702.543	posLipids	2.544	76516208	80056840	105510936	144526800	137350176	237546816	196282880	134161648	96307672
2.33_700.53	splash10-000i-2109000000-f5731e8b6ba8479be64e	PE P-16:0_18:2	[M+H]+	LJVXDBWIBQQKFU-CCJYEBHUSA-N	700.528	posLipids	2.331	4192493	5060853	5435931	6704092	6150469	8834987	8633376	7030748	4932225
2.40_726.54	splash10-03di-2209000000-28c45696afb70e02edc1	PE P-16:0_20:3	[M+H]+	OFLIDIBZDKQXPD-UKFMZXQISA-N	726.543	posLipids	2.4	4137296	4699294	5864986	6746721	6288827	9187966	7487265	6321943	4920352
2.29_724.53	splash10-03di-4729000000-781eb1b620d0299c4c51	PE P-16:0_20:4	[M+H]+	UUYSKERSKRMYME-MAIXUNBTSA-N	724.528	posLipids	2.289	147851504	152326480	202350752	225655296	222301744	317437856	267475856	213595744	165892832
2.20_748.53	splash10-0019-3907000000-2602da01e96b184d4377	PE P-16:0_22:6	[M+H]+	WVGALBKSWOUIEZ-XNHMFJFDSA-N	748.528	posLipids	2.203	48619396	51671568	66628040	80092424	76949976	127930552	101800416	73666408	56131336
2.79_730.58	splash10-000i-2109000000-8e767dd217e111bf28f1	PE P-18:0_18:1	[M+H]+	XVYPOHCSLJZFED-QZEVRULJSA-N	730.575	posLipids	2.794	17356360	18225720	25203338	34391864	31922974	64587936	46671896	31646116	21506010
2.59_728.56	splash10-000i-2109000000-14c4859237a3ae2f5528	PE P-18:0_18:2	[M+H]+	XVXISDREVDGQPX-PISDLAQISA-N	728.559	posLipids	2.591	35498068	36213292	49870228	69619472	62547796	109431096	89175168	63663748	45896292
3.00_758.61	splash10-014i-3109000000-1fe3001bc83c25e3891b	PE P-18:0_20:1	[M+H]+	HXUHHWPZGOIBGO-HBHQMZOPSA-N	758.606	posLipids	3	4076587	4544853	5837000	7996136	7318984	13573380	10525841	6959668	5062249
2.64_754.57	splash10-03di-2209000000-d1051a9b66229df38417	PE P-18:0_20:3	[M+H]+	AFHNYJFSTNQXTK-MTROFRMRSA-N	754.575	posLipids	2.643	68153224	68079040	94365448	123276752	121147368	191874272	179036768	118469976	83177168
2.54_778.57	splash10-000l-2609000000-c86bf9f079ee1d960b38	PE P-18:0_22:5	[M+H]+	QIJJGYHBXLEBJV-MVCMTJSTSA-N	778.575	posLipids	2.535	26875450	27131192	35562788	47343184	26362780	45483808	35074920	25859660	34847828
2.36_774.54	splash10-004i-1149200200-fee3e9de3530180cc207	PE P-18:0_22:6	[M-H]-	FIJFPUAJUDAZEY-UHFFFAOYSA-N	774.545	negLipids	2.356	8185506	9854402	10945479	14204555	13071371	23335742	17593300	13610682	10236164
2.40_726.54	splash10-001i-0091100300-7320e4d9df5764a314f3	PE P-18:1_18:1	[M-H]-	VXAQICWVKHYAOM-UHFFFAOYSA-N	726.544	negLipids	2.404	19469676	22224128	25087184	35708936	32315092	60386820	47634164	34711180	25241806
2.70_804.59	splash10-000i-2609200000-9ee1d0e7f07ef02cc898	PE P-20:0_22:6	[M+H]+	GWWKPJFGKBNJDJ-UHFFFAOYSA-N	804.591	posLipids	2.698	959733	1000872	1253958	1471082	1446169	2325508	1652964	1334560	1136290
2.53_752.56	splash10-03dl-4629000000-3ac74710ed07b29b29ee	PE P-38:4	[M+H]+	URPXXNCTXCOATD-UHFFFAOYSA-N	752.559	posLipids	2.533	63335832	54010276	73555592	105718688	85039808	147692384	106934392	79520744	60047648
2.71_780.59	splash10-000i-1309000000-353582f7a5245c2a0fc0	PE P-40:4	[M+H]+	TVTRPEJBOGUHBJ-IKHSQHJKSA-N	780.59	posLipids	2.714	43696228	42912380	60135924	82155984	80262152	121305312	122056952	80502032	58427480
2.23_774.54	splash10-001r-3902000000-65efc969ec0c37293196	PE P-40:7	[M+H]+	UKPNUUDYLNCIOE-IZHHWLPXSA-N	774.543	posLipids	2.229	32675066	34499420	46602312	57741140	54560428	87728672	72515192	53952516	41425308
2.02_659.51	splash10-002f-5900002000-1bf94b90e56c44535e95	PE-Cer d16:1_18:0	[M-H]-	GDQHRVHWCRZKOF-UHFFFAOYSA-N	659.513	negLipids	2.022	209697888	200338832	198848560	247102736	216079680	324587744	213730416	264781152	202573680
1.88_677.52	splash10-004i-2400009000-356f15d57a6b61e05e00	PE-Cer d18:0_16:0;O	[M-H]-	HEMGTJKEYMLUAN-UHFFFAOYSA-N	677.524	negLipids	1.883	5469251	4493751	5684500	4528934	4391953	4788491	3892099	4636092	4620657
2.95_771.64	splash10-002f-5900000100-97fc0fecf902115a39f6	PE-Cer d22:1_20:0	[M-H]-	FZGLONNUVYJCEF-UHFFFAOYSA-N	771.64	negLipids	2.949	260978	115617	258297	224540	210828	259378	299072	193330	196670
2.74_769.62	splash10-002f-8900000100-df3ef8e3610049cea96c	PE-Cer d22:2_20:0	[M-H]-	WFMLJTNPEHNTKY-UHFFFAOYSA-N	769.623	negLipids	2.74	2049589	1717570	2513726	3273104	2618421	6232344	3524630	2910200	2129165
2.10_661.53	splash10-03dl-3500009000-43e0f2fc3f4d5e5bd1ee	PE-Cer d34:0	[M-H]-	BXUACRNRHHRDQP-UHFFFAOYSA-N	661.528	negLipids	2.1	6492631	6756127	5826681	8107914	7435248	10430020	5621132	6777987	5835483
2.10_751.53	splash10-0udi-0169100200-662f99437cf742d7f498	PEtOH 38:4	[M-H]-	JLDTYJXOTVXUJQ-UHFFFAOYSA-N	751.529	negLipids	2.097	1454378	897129	1765762	593155	867101	904732	919928	1129468	1170941
1.93_721.50	splash10-0ff0-1391300400-0228b1c114165b05b30d	PG 16:0_16:0	[M-H]-	BIABMEZBCHDPBV-UHFFFAOYSA-N	721.503	negLipids	1.93	1544038	1323342	1324270	2085382	1657744	3448733	1764855	1989488	1304040
2.20_749.53	splash10-000t-0194100800-639a9f60a1a28fb6dd44	PG 16:0_18:0	[M-H]-	KBPVYRBBONZJHF-UHFFFAOYSA-N	749.532	negLipids	2.201	30759414	39017664	40773036	55487520	53136408	88080264	62061144	55761480	42488632
1.96_747.52	splash10-001j-0090000500-e48de5d41a17d8e0e4d0	PG 16:0_18:1	[M-H]-	PAZGBAOHGQRCBP-UHFFFAOYSA-N	747.518	negLipids	1.958	8083144	8346862	9371587	13775766	12314379	24918274	16085932	13937027	9223571
1.99_773.53	splash10-00b9-0090000500-6bcf12714bb7148b1efa	PG 18:0_18:2	[M-H]-	JPRWHUSRRGNLOV-UHFFFAOYSA-N	773.534	negLipids	1.992	4434989	4770354	5921375	8514467	7710054	16530822	9162928	8349458	5397546
2.04_799.55	splash10-0a4j-0139000800-9dc642620694fb8b5916	PG 18:0_20:3	[M-H]-	UCNHHDFNWFZPRO-UHFFFAOYSA-N	799.55	negLipids	2.038	883963	867299	1267244	1919883	1695198	3638722	2581398	1737470	1265502
1.71_771.52	splash10-00c0-0090000300-1cbd1a06e987f8a61299	PG 18:1_18:2 Isomer A	[M-H]-	FSVTVWTVWNNIQX-UHFFFAOYSA-N	771.518	negLipids	1.705	11573092	12129881	16430474	24158164	20945930	44063352	29012926	21144406	17826018
1.47_865.50	splash10-017i-0159000170-55bbf919ccf1359ccd42	PG 22:6_22:6	[M-H]-	XACKZSRNTPEYBU-UHFFFAOYSA-N	865.502	negLipids	1.466	217924	241433	340228	358899	314453	603494	291209	254490	196456
1.77_719.49	splash10-0uxr-0090000400-332d45df853023e4000d	PG 32:1 Isomer A	[M-H]-	NOFOTAHTYLXZNV-UHFFFAOYSA-N	719.487	negLipids	1.765	543841	387678	635525	664586	559645	1406223	812572	721547	483984
1.62_719.49	splash10-1000-0090000200-fe4c9a26c045ad296e9e	PG 32:1 Isomer B	[M-H]-	NOFOTAHTYLXZNV-UHFFFAOYSA-N	719.487	negLipids	1.622	731497	765018	1040668	1408279	1257962	2596486	1702964	1230013	984713
1.99_775.55	splash10-003r-0091000400-02980bd85aad6a160b3a	PG 36:1	[M-H]-	ZEFGRNLJASLRBZ-UHFFFAOYSA-N	775.549	negLipids	1.992	5675714	6054711	8136023	12110479	10034136	22745912	14150670	10569241	7193939
1.87_773.53	splash10-00b9-0090000500-4521d9e3701d77a83019	PG 36:2	[M-H]-	CZVJBYZXTBYGJR-UHFFFAOYSA-N	773.534	negLipids	1.872	46075432	51360092	64484744	95437448	81814496	183123984	113265504	83514608	67434264
1.68_769.50	splash10-00ai-0090000300-18ddda17915d6d6639d0	PG 36:4	[M-H]-	AKWGRDPPGYFWIW-UHFFFAOYSA-N	769.503	negLipids	1.684	1234443	1276434	1732971	2572310	2267858	4764239	3555305	2357807	1927802
1.91_797.53	splash10-000t-0036000900-b10dfb7ea0a16d2a830b	PG 38:4 Isomer B	[M-H]-	KVYMWKMOEKYRQH-UHFFFAOYSA-N	797.534	negLipids	1.907	1819736	1423919	3174937	2641671	5885671	11137879	7525527	2492092	2364305
1.67_795.52	splash10-0f7k-1395000600-17bae610d197858106d5	PG 38:5	[M-H]-	ODHQFFNXKQCMPG-UHFFFAOYSA-N	795.519	negLipids	1.671	13943608	13684642	18325588	27289974	24613640	50452920	36282780	26817960	21925594
1.61_793.50	splash10-054o-0185000900-4ca1e6135b75716e39e5	PG 38:6	[M-H]-	HUFCXYMYEWLLHT-UHFFFAOYSA-N	793.503	negLipids	1.612	1832748	1820730	2528306	3513905	3124562	6192230	4732593	3285470	2899800
1.78_821.53	splash10-00gi-0174000090-5a65202926cf731cdebd	PG 40:6 Isomer A	[M-H]-	CLQKBJHAUYGCOB-UHFFFAOYSA-N	821.534	negLipids	1.783	8432054	8593023	11586545	17852643	15294886	33193411	23003005	16431320	13346478
1.91_821.53	splash10-00e9-0254000090-100b79137d246f0c2261	PG 40:6 Isomer B	[M-H]-	CLQKBJHAUYGCOB-UHFFFAOYSA-N	821.534	negLipids	1.909	20607	15170	16658	56405	44116	65090	59079	22949	65221
1.64_845.53	splash10-0f7k-0009000040-bdd85fa00365fae49c70	PG 42:8	[M-H]-	VPSNROSTZAMHMK-UHFFFAOYSA-N	845.534	negLipids	1.636	1865081	1834505	2779158	3799057	3289346	7418672	4267624	3152498	2608914
1.55_867.52	splash10-00or-0039000050-891857f1d2a561b91e8d	PG 44:11	[M-H]-	XLPVYDBPWNWRKK-UHFFFAOYSA-N	867.519	negLipids	1.549	297207	286067	433838	536253	420523	792859	457558	401235	320157
0.43_318.30	splash10-03xr-8039000000-a0d248e17c4fc2c18d2e	phytosphingosine	[M+H]+	AERBNCYCJBRYDG-UHFFFAOYSA-N	318.3	posLipids	0.429	167928	148656	190773	244732	141912	318238	263173	236186	176684
2.10_854.57	splash10-004i-0200090000-6406d819412d57f7a0ff	PI 08:0_26:1	[M+NH4]+	IRBFVYAOJSGZPV-UHFFFAOYSA-N	854.574	posLipids	2.103	51157292	37841104	45816384	50868708	40728372	58922132	41688772	45664724	40348968
1.89_809.52	splash10-0a4i-1190000000-1e615f911c8d7eb7bfc7	PI 16:0_16:0	[M-H]-	IBUKXRINTKQBRQ-UHFFFAOYSA-N	809.518	negLipids	1.894	7614408	4800767	9420562	10575987	8439998	10756608	8332772	7477618	6049894
1.99_835.53	splash10-0kal-1190000000-2d051ad1fe16bd32409d	PI 16:0_18:1	[M-H]-	PDLAMJKMOKWLAJ-UHFFFAOYSA-N	835.534	negLipids	1.988	700616017	549999584	692550025	782621245	623121885	1000726162	801325406	853998127	557998131
1.79_857.52	splash10-0pbc-2193000010-150879b2f8f755d08c22	PI 16:0_20:4	[M-H]-	VWRYMIZQLPXULA-UHFFFAOYSA-N	857.519	negLipids	1.79	38136548	31715304	40762321	62969462	54099116	80542239	45646814	47215874	38303904
1.74_881.52	splash10-0a6u-2191000010-faa6bbaca85bde753475	PI 16:0_22:6	[M-H]-	FPHAZHKZJQOPBU-UHFFFAOYSA-N	881.519	negLipids	1.737	3624993	3049484	4109408	7061011	5886934	10467381	5151923	4998299	3854380
1.77_807.50	splash10-0zfu-1190000000-67c160224c9f8c40fb8b	PI 16:1_16:0	[M-H]-	QAWXBJDYTIBLRK-UHFFFAOYSA-N	807.503	negLipids	1.766	44830437	33611274	43835847	34545176	28401651	46945061	40741337	43678946	33895811
2.22_906.61	splash10-004i-0100009000-e4f2173dee263ad8f5a8	PI 16:1_22:2	[M+NH4]+	PZRHVMVZJBHIOK-JXYPGTSJSA-N	906.608	posLipids	2.22	77903144	79133240	103403336	112777088	109841128	158731264	152090864	115772968	91250208
1.83_847.53	splash10-0fvi-3191000000-6364fff0e0abdf61da34	PI 17:0_18:2	[M-H]-	AJAKJCJJRMUWFW-UHFFFAOYSA-N	847.534	negLipids	1.834	2603038	2305577	2739286	3166953	2973000	4710109	3556910	3210066	2406832
1.83_871.53	splash10-0gbc-2292000010-2e48a83fdb35feb1f5da	PI 17:0_20:4	[M-H]-	NHCUHDJVBAQLLF-UHFFFAOYSA-N	871.533	negLipids	1.826	2127008	2292193	2752422	2802047	2723391	4295337	3403089	2780810	2297850
2.16_889.58	splash10-000i-0032000090-bc9a4e6837d3742a9065	PI 18:0_20:2	[M-H]-	RZFIPFIGUWXYNB-UHFFFAOYSA-N	889.581	negLipids	2.16	30369526	34203712	41981356	59095976	52288304	111192144	79939288	54793852	37144460
2.10_887.57	splash10-053u-2193000010-1767bb85b6e22459b3e9	PI 18:0_20:3	[M-H]-	GGSSNEAFVQRIHU-UHFFFAOYSA-N	887.566	negLipids	2.099	181530784	213337584	263124832	380137984	336874080	671331648	536059936	365948224	255313472
2.00_885.55	splash10-0f8c-2192000010-ba9791b7e5d14a6b5b40	PI 18:0_20:4	[M-H]-	KRTOMQDUKGRFDJ-UHFFFAOYSA-N	885.55	negLipids	2.001	384052902	535199818	567277692	748952506	709124083	1174559497	1071606460	783761438	559706096
1.92_911.57	splash10-003u-2192000001-4078b3b5cfa156d1a38f	PI 18:0_22:5	[M-H]-	QLABQLNIHHHJCI-UHFFFAOYSA-N	911.566	negLipids	1.925	25904206	30799428	39490388	46043272	46338284	68176760	68009544	47473356	34904712
1.94_909.55	splash10-003u-2191000001-aac5498cbe222f4407da	PI 18:0_22:6	[M-H]-	DJVOKHFQPGWUPK-UHFFFAOYSA-N	909.55	negLipids	1.937	5994758	6509708	7679557	8895768	8503419	12684222	10351881	8196990	6522589
1.79_883.53	splash10-0f8c-2192000010-997fa113ff882b72007e	PI 18:1_20:4	[M-H]-	XGZVRASBCZTHNO-UHFFFAOYSA-N	883.535	negLipids	1.789	53531508	57385664	68228304	81141552	75965752	116648560	93605400	75188824	62096188
2.00_883.53	splash10-001i-1290001000-1e30e3e8221971ddbb81	PI 18:2_18:1	[M+Na]+	FZEAVXFBDFDVTA-VSFYYVIWSA-N	883.53	posLipids	1.996	1812076	1736182	1770761	1909456	2135102	2212495	2309997	2073357	1600925
1.67_857.52	splash10-0a4i-0050000090-f6afb524931d550bf63f	PI 18:2_18:2	[M-H]-	JTPRPYYVVJBCFF-UHFFFAOYSA-N	857.519	negLipids	1.675	1571437	1945482	2581573	4361604	3953994	5070268	3351882	3322381	2360572
1.60_855.50	splash10-0a6r-0080000090-e717b8aeab867099ea8c	PI 18:2_18:3	[M-H]-	WMMFFYJKTYDOCO-UHFFFAOYSA-N	855.504	negLipids	1.598	1287335	971586	1544781	2063554	1672625	3365455	1616522	1517591	1219647
2.01_899.56	splash10-0002-0041000090-fc08ff6f7cc631eb48a7	PI 19:0_20:4	[M-H]-	XVUQPQHEPXKWNS-UHFFFAOYSA-N	899.564	negLipids	2.013	2844231	2684767	3026546	3993471	3506114	6888090	5242008	3796346	2860443
1.57_905.52	splash10-0a4i-0024000009-3d7f421ddfb8981b428b	PI 20:4_20:4	[M-H]-	YBEMGRPVONAHOT-UHFFFAOYSA-N	905.52	negLipids	1.575	423457	318909	479178	911780	703677	1281788	425590	450952	478896
1.99_857.51	splash10-001i-2790010000-898b684ab23655ff0824	PI 34:2	[M+Na]+	BSNJSZUDOMPYIR-UHFFFAOYSA-N	857.515	posLipids	1.991	1138727	868492	1112854	1031441	659695	721785	838938	1003822	738061
2.09_863.57	splash10-001i-1190000000-2edf5b2b35d17f6ea9f0	PI 36:1	[M-H]-	YOBFISPJJWPPTK-UHFFFAOYSA-N	863.565	negLipids	2.095	38963636	44178036	52122664	101883904	88341544	187646048	107130504	76160096	51394336
1.99_861.55	splash10-001i-1290000000-c76570891aeed5ecaf59	PI 36:2	[M-H]-	LALGUHSIWLNTNW-UHFFFAOYSA-N	861.55	negLipids	1.995	163081472	203983744	218886128	309341248	306615456	491997856	416631744	311886620	226135664
2.14_885.54_2.15_880.59	splash10-001r-0090001040-6f413ec05459de0c8d9c_splash10-0udi-0100009000-4c8a45e01aba3f0e839c	PI 36:2	[M+Na]+_[M+NH4]+	RYVFYALABSODGP-UHFFFAOYSA-N	885.544_880.5924	posLipids	2.146	6732235	6986012	9703190	11271048	31978118	17596316	14429905	29165008	8819989
1.78_859.53	splash10-0a4i-0070000090-b1b189c1cc532b3e66ba	PI 36:3 Isomer A	[M-H]-	MXJMOLQIXMJUEL-UHFFFAOYSA-N	859.534	negLipids	1.776	13324641	12329537	14880012	21008971	19083481	27750898	20783702	17953976	14671002
1.88_859.53	splash10-0a4i-0052000090-55e867532d6833df905d	PI 36:3 Isomer B	[M-H]-	UIRZYDCTGNCXNQ-UHFFFAOYSA-N	859.534	negLipids	1.877	32828114	29641392	38673160	61019776	53227764	87390008	44433636	41726980	33403286
1.94_881.52_1.89_876.56	splash10-001i-0291000000-0792c29a13aa5d4d79d0_splash10-0002-0213090000-b9249790660dfdb95dfe	PI 36:4	[M+Na]+_[M+NH4]+		881.5161_876.5595	posLipids	1.9195	15293306	12716308	16762659	27044909	22163445	41412957	19745280	19532476	15813903
2.00_907.53_1.93_902.57	splash10-001i-1190001000-93845644523b20fd436b_splash10-004i-0012019001-504097018f22a52bf579	PI 38:5	[M+Na]+_[M+NH4]+	FRECHIGMANZWMF-UHFFFAOYSA-N	907.5304_902.575	posLipids	1.962	21238128	23093141	28384754	35054299	33107058	55961004	41603359	32289973	25098999
1.76_909.55	splash10-0a4i-0124000009-00cff07cb320dccefb78	PI 40:6	[M-H]-	CVDYOYNJWLXMAW-UHFFFAOYSA-N	909.55	negLipids	1.764	4132505	4472514	5243969	6669440	6501497	9911033	7774761	6191218	4824542
1.92_871.57	splash10-00di-0015000090-9ca2d9499fe4042f2805	PI O-16:0_22:4	[M-H]-	XUHVABFATKKZHB-UHFFFAOYSA-N	871.571	negLipids	1.919	1035984	1425686	1488520	2581694	2111266	4172513	2694270	2164433	1577249
1.80_759.50	splash10-001i-0293003200-8a855e322b3b6c16d5c8	PMeOH 18:1_22:6	[M-H]-	QRRSIXUTMIKKJR-UHFFFAOYSA-N	759.498	negLipids	1.796	829915	806957	1019444	882737	1006694	890582	1458438	755049	869541
1.63_781.48	splash10-0udi-0129000200-ad2107fb152ed1dae367	PMeOH 20:4_22:6	[M-H]-	XRYKLNXHSPEYMH-UHFFFAOYSA-N	781.482	negLipids	1.63	1058965	84149	5576531	191719	4119303	346219	136774	5623419	61294
0.29_387.19	splash10-0a4i-0900000000-9d857dc9d94f895ae235	Pro-Arg-Asp	[M+H]+	SSSFPISOZOLQNP-UHFFFAOYSA-N	387.193	posLipids	0.289	318932	277834	272008	301688	70779	376372	371753	266113	475735
1.77_758.50	splash10-0ab9-0292104100-3496323947a623e05068	PS 16:0_18:2	[M-H]-	ZGNVQERQNSXHHO-UHFFFAOYSA-N	758.498	negLipids	1.77	3576201	3558923	4474250	4196507	3929426	6449858	5580971	4734920	3494773
1.97_784.51	splash10-001i-0900000100-0362762f491dcbd61283	PS 16:0_20:4	[M+H]+	DKLQKRSJZISZKW-KNFJROLASA-N	784.513	posLipids	1.975	606479	703930	870057	1274976	1187505	2214524	1445634	1117359	800655
2.41_790.56	splash10-0540-4900003000-6cd598c46b7baad05bfd	PS 18:0_18:1	[M+H]+	AJFWREUFUPEYII-PAHWMLEVSA-N	790.559	posLipids	2.414	57944516	63178838	79264781	81669122	75616783	83414535	94266166	77038415	74545531
1.96_786.53	splash10-0fai-3490100000-7dca495c206cd8addbf2	PS 18:0_18:2	[M-H]-	AGTPCXBHIGMTEU-UHFFFAOYSA-N	786.529	negLipids	1.963	17838364	18550020	20714542	23383952	21367524	38076968	29797648	24609688	19382746
1.85_784.51	splash10-001j-0290304200-0270904840580ecc24ae	PS 18:0_18:3	[M-H]-	FJJVJFAWOZTCBP-UHFFFAOYSA-N	784.513	negLipids	1.855	1854634	1652298	2392993	2355168	2216176	3481469	3031233	2287368	1902029
2.29_814.56	splash10-004i-1301009000-c2c54d4e0970cf6e44ef	PS 18:0_20:3	[M+H]+	LIBQKAKFGGIIDU-UHFFFAOYSA-N	814.559	posLipids	2.291	10624652	12292238	15204431	20817488	18727196	30795828	26197402	18583646	13171349
1.94_810.53	splash10-0udi-0249100230-cd74d6346397ed2995af	PS 18:0_20:4	[M-H]-	IULWELDCBXQXED-UHFFFAOYSA-N	810.529	negLipids	1.94	5688633	6545238	7280104	8868607	8449139	13342639	10101216	8152784	6810966
1.97_808.51	splash10-0ff0-0391400520-8dfbc0432057640da168	PS 18:0_20:5	[M-H]-	DERBZMCOPJTRSZ-UHFFFAOYSA-N	808.511	negLipids	1.969	1016295	1248161	1031510	979081	1093605	853314	1119133	1156984	1238160
2.32_840.57	splash10-0a4i-2300009000-af2e87e3b0874503e018	PS 18:0_22:4	[M+H]+	UZBGQAUYCOMBMI-FBAMSMPZSA-N	840.574	posLipids	2.317	15735652	18067754	22750750	28375034	26207900	38853720	37894880	28522302	20701990
1.92_836.54	splash10-0fai-4591100000-780c3489ab7fbd413799	PS 18:0_22:5	[M-H]-	PZEFRSYCROBXSJ-UHFFFAOYSA-N	836.54	negLipids	1.92	350735663	300063923	398754603	437201231	388992084	545908574	444546477	428510432	331449072
1.94_834.53	splash10-0f89-4590200000-6c1b49533f2a7532e96a	PS 18:0_22:6	[M-H]-	LYYHRRPTEXPVOR-UHFFFAOYSA-N	834.53	negLipids	1.94	12691966	13177058	18581338	18127066	17027134	21813171	22245497	17304469	13575937
1.95_810.53	splash10-004i-2913008000-1bcac9dc118a47580a02	PS 18:1_20:4	[M+H]+	PVENTVZLUAWWEI-OXBTWZGPSA-N	810.529	posLipids	1.945	2195459	2209311	3138824	5104177	4115521	8333876	4625888	4047289	2798473
1.75_808.51	splash10-0kh9-0392300520-7c5256e7c9fbad5e31b6	PS 18:1_20:4	[M-H]-	YEPDLFVZBAYNRO-UHFFFAOYSA-N	808.513	negLipids	1.754	5139625	5074965	5813367	7341049	1524670	10384595	2067720	6854063	4809414
1.88_834.53	splash10-0002-1500009000-321760767c501ed48766	PS 18:1_22:6	[M+H]+	FZVOBDJBRIEKPS-SXFSXRSVSA-N	834.529	posLipids	1.883	1576369	1881278	2543540	4389468	4542715	10206871	7387610	4449934	2854522
2.29_838.56	splash10-0ue9-1900007010-19ed6e3d0f6842d39337	PS 20:0_20:5	[M+H]+	REKVAVZCIBWTIF-UHFFFAOYSA-N	838.559	posLipids	2.294	6593570	8691532	8218173	11541711	11429537	21237513	16687456	10483626	8716879
1.67_882.53	splash10-001i-0336300390-2a3493dd9c938dbba71d	PS 22:4_22:6	[M-H]-	SWXTUPVWUZCBPV-UHFFFAOYSA-N	882.526	negLipids	1.672	2079945	1639746	2334389	3699575	3197457	5430572	2632704	2685863	1945803
2.61_870.62	splash10-0gc0-0439040730-3d45b3b282069d309367	PS 24:0_18:2	[M-H]-	GTPJWZAJNFLGQE-UHFFFAOYSA-N	870.623	negLipids	2.609	2263359	2199598	2354510	3045755	2196036	3752548	4880406	2955265	2748512
1.70_806.50	splash10-0a4i-0393100410-d6336b04e4709bc49701	PS 38:6	[M-H]-	PWBBJQOVCTWPIM-UHFFFAOYSA-N	806.498	negLipids	1.697	1369817	1506742	1830058	2869160	2905391	4765285	3562460	2435826	1837341
2.09_838.56	splash10-0040-0249000130-8edc2620d4edc7404231	PS 40:4|PS 18:0_22:4	[M-H]-	LJUFXCVFKSJRPV-UHFFFAOYSA-N	838.56	negLipids	2.089	11107608	13106406	15846496	23477622	21254034	43009284	32442840	23187968	15938828
0.18_148.11	splash10-0002-0900000000-99afca4d87680342464a	pseudoephedrine	[M+H-H2O]+	KWGRBVOPPLSCSI-UHFFFAOYSA-N	148.113	posLipids	0.182	248869	121248	176810	221644	180781	383849	215728	228394	194033
1.68_794.51	splash10-0005-9000000600-fcc305e430cc0c297d1b	SHexCer 34:1;3O	[M-H]-	JRFKMQPJBVVBJJ-UHFFFAOYSA-N	794.51	negLipids	1.676	312733	706919	272649	1107584	1303059	1000249	2581920	652759	1483403
2.06_864.63	splash10-02ai-0690020020-176bffa0a139e48d73e3	SHexCer d18:1_22:0	[M+H]+	UAKYQMHTPLVMJD-UHFFFAOYSA-N	864.629	posLipids	2.06	1327078	1091623	1075753	1111372	859991	639977	593809	890686	809094
2.11_827.61	splash10-001i-0900000200-16689c1c41a713eabac6	SM 12:0;2O/32:9	[M+H]+	WASWJRYRQFCWQK-UHFFFAOYSA-N	827.61	posLipids	2.115	520500	474761	658639	802707	597203	721847	789947	679180	631395
2.98_879.70	splash10-001i-0900000010-3c5ce6112134e5075bbe	SM 32:4;2O(FA 14:0)	[M+H]+	VWBRHNVFAACFPI-UHFFFAOYSA-N	879.703	posLipids	2.98	876315	956363	1290729	1818077	1594020	3836355	2412017	1568521	1164080
1.99_721.58	splash10-001i-0900000100-83f2943b974b0242a18d	SM 34:0;3O	[M+H]+	AEPRVLRKSXEZQJ-UHFFFAOYSA-N	721.578	posLipids	1.988	5857636	6697523	8522520	9789919	10444835	15575032	15589760	10738976	8594251
1.77_745.55_1.75_759.57	splash10-016r-7900002000-ce0aac7dbf6ab2b9e8c7_splash10-00n0-7900008000-30408abf64273f6bdad1	SM 34:2	[M+HCOO]-_[M+HAc-H]-	RYPRHPLEPBYJJE-UHFFFAOYSA-N	745.5504_759.5659	negLipids	1.7615	7429771	8145102	9332332	10200222	9824790	13386527	12447091	9907910	7590154
2.24_717.56	splash10-001i-0900000000-aacee0860351f1c44ae9	SM 34:2;3O	[M+H]+	JMOURNFROFBOII-UHFFFAOYSA-N	717.561	posLipids	2.237	7784051	8220532	10146593	11802996	11457552	15728018	14577235	10882696	9103842
2.50_747.61	splash10-001i-0900000000-274cee7ea40659ad94c8	SM 36:1;3O	[M+H]+	GPSRFJMWXREGSN-UHFFFAOYSA-N	747.609	posLipids	2.503	176862928	174734736	214116432	270845888	251185536	371606368	346968288	262889232	207786880
2.47_745.59	splash10-001i-0900000100-f7a380199ed33d2ee37d	SM 36:2;3O	[M+H]+	VJNFEEMIKIPZSU-UHFFFAOYSA-N	745.594	posLipids	2.473	23014056	24166764	29573763	36338060	32632300	47292322	41905613	31860980	26636248
2.76_775.64	splash10-001i-0900000000-ef8ae42574d55b1799ad	SM 38:1;3O	[M+H]+	LVZVCBOTFSXESL-UHFFFAOYSA-N	775.64	posLipids	2.764	7887929	7535977	11627938	16406177	14215441	35054780	25260244	15762525	9579700
2.56_773.62	splash10-001i-0900000000-8d57c8b458c5c77a89a8	SM 38:2;3O	[M+H]+	VMBKGVYKGOATEE-UHFFFAOYSA-N	773.625	posLipids	2.556	38851032	36375160	48729656	62319748	56667776	89841368	83471248	60748172	42630084
2.26_769.59	splash10-001i-0900000000-1b559f13c43c11b7543b	SM 38:4;3O	[M+H]+	DTTGHPHJHXURER-UHFFFAOYSA-N	769.594	posLipids	2.262	63856296	63440144	75160000	93159784	86857920	122333608	110130808	89166384	69218848
2.23_767.58	splash10-001i-1900000000-61317673c98bff8670ec	SM 38:5;3O	[M+H]+	CYQOWTWCJLMMIW-UHFFFAOYSA-N	767.578	posLipids	2.228	38151612	38806984	47581500	59570196	55404312	78233659	64612608	53595088	46221344
2.80_845.64	splash10-00or-8900000200-5dbf3862e7cc8adbbe26	SM 39:2;3O	[M+HAc-H]-	RKAOYLKPVXBCDD-UHFFFAOYSA-N	845.638	negLipids	2.798	328601	335522	997860	1032019	876038	1286627	577259	537533	588883
1.96_783.60	splash10-001i-0900000000-74d09bdda0687be89f20	SM 39:4;3O	[M+H]+	WGBJPKVLNCQTHD-UHFFFAOYSA-N	783.596	posLipids	1.961	16207	8608	21293	35765	18968	63534	39813	12001	11654
2.81_801.65	splash10-001i-0900000000-ce2ebd7191e6ea4900a3	SM 40:2;3O	[M+H]+	NOEDOSZHYOWEEC-UHFFFAOYSA-N	801.649	posLipids	2.812	7007756	6780182	10213974	13457292	11451084	22289546	19443448	12712270	8728313
2.62_799.64	splash10-001i-0900000000-5e9fd72fc902c44c689f	SM 40:3;3O	[M+H]+	AZIJXESIRDSGTJ-UHFFFAOYSA-N	799.642	posLipids	2.622	25226264	21656814	33027216	41091056	40249784	60691220	57526700	40825388	30190794
2.51_797.62	splash10-001i-0900000100-9aa751b129b9e4fe3c37	SM 40:4;3O	[M+H]+	BHMKGKBWKCKXEL-UHFFFAOYSA-N	797.623	posLipids	2.514	37658332	36350032	47080148	61006844	57358656	79413048	74907048	57907432	45465648
2.47_795.61	splash10-001i-0900000000-2c86bcbfa5a8769f7692	SM 40:5;3O	[M+H]+	BFHNQRZAHXYXFW-UHFFFAOYSA-N	795.609	posLipids	2.47	7241791	7091373	9359600	12027845	11368725	15448329	12420163	10078867	8070003
2.23_793.59	splash10-001i-0900000000-6f609e1dfacf4586b6e0	SM 40:6;3O	[M+H]+	UWLRIIOLUDBPFO-UHFFFAOYSA-N	793.593	posLipids	2.231	21442232	21905142	27290644	33846548	31383322	45993700	38235936	30966410	26680738
2.82_813.68_2.82_835.67	splash10-001i-0900000000-7d0690c4cb181c6ba57e_splash10-0ug0-0100009770-2600b169f0473fd8917c	SM 42:2	[M+H]+_[M+Na]+	DACOGJMBYLZYDH-UHFFFAOYSA-N	813.6843_835.666	posLipids	2.825	760410250	817951260	1134825132	1477149160	1396468228	2109985802	2015377728	1488533836	1099107760
2.60_833.65_2.60_811.67	splash10-0ul0-0200009770-98fba8c41f8017cc8011_splash10-001i-0900000000-b85b49ebf5c1f20a5a4e	SM 42:3	[M+Na]+_[M+H]+	TXFLWJQVQCDUDZ-BRUGZULGSA-N	833.6537_811.6678	posLipids	2.601	96454957	103037133	130666006	159797745	150708732	238657733	212934132	163497278	119144262
2.75_825.65	splash10-03dl-2900000000-5184fc09957f1c60632d	SM 42:4;3O			825.652	posLipids	2.746	3201277	2801330	4445170	7409687	6465170	12830986	11321148	7202073	4343468
2.51_823.64	splash10-001i-0900000010-1a03ac5a9342a46f25d3	SM 42:5;3O	[M+H]+	GEMQHTDVCJDVFM-UHFFFAOYSA-N	823.637	posLipids	2.513	8939614	8559530	11683370	13924043	13511963	18511084	17880124	13756426	11290735
2.28_821.62	splash10-001i-0900000010-5f454650161ef1ad7acf	SM 42:6;3O	[M+H]+	SKEYJJCLJNGCFJ-UHFFFAOYSA-N	821.625	posLipids	2.283	9097138	9702150	11996909	15593540	15018724	20497730	18288002	14518378	11884566
2.75_851.67	splash10-001i-0900000010-f41639b25c3745cfd582	SM 44:5;3O	[M+H]+	KYEGLAXKRGSMRZ-UHFFFAOYSA-N	851.672	posLipids	2.754	2339912	2337356	3577035	5287071	4487199	11633521	7163641	4669056	3148460
1.84_735.57	splash10-016r-8903003000-49866c0ab7c7fcf08e86	SM d16:0_16:0	[M+CH3COO]-	MUKWTVAUVKVVGS-UHFFFAOYSA-N	735.565	negLipids	1.841	719921	861576	940503	1157435	1193681	1686790	1832006	1376147	1111039
1.74_733.55_1.74_719.53	splash10-0690-7900004000-7f2e02099358625ae69a_splash10-016r-7900003000-9d39c6644481aebdbc78	SM d16:1_16:0	[M+CH3COO]-_[M+FA-H]-	RPTUKVYGSPDHGQ-UHFFFAOYSA-N	733.5509_719.5348	negLipids	1.7385	9597299	10077090	12171970	14544717	13835840	19510213	20828696	15338978	12185540
2.84_845.68	splash10-016r-7900000200-bfe18a0e62a769376bf2	SM d17:0_24:1	[M+HCOO]-	ZDMYAUOKQAXBBY-UHFFFAOYSA-N	845.676	negLipids	2.84	112841	181875	357838	253661	237296	272824	716399	292152	409506
2.15_705.59	splash10-001i-0900000000-de16b70f2b5d3f02db05	SM d18:0_16:0	[M+H]+	QHZIGNLCLJPLCU-QPPIDDCLSA-N	705.591	posLipids	2.153	52956120	54727516	68851936	90561256	88147448	131234536	129162824	88194064	72602264
2.49_843.66	splash10-016r-8900000200-ab60dba46951438b0de9	SM d18:0_22:2	[M+CH3COO]-	RWWMMMIDPRTRLL-UHFFFAOYSA-N	843.66	negLipids	2.488	4039678	4553099	5029243	5919324	6385405	8207842	8608338	6577108	5688710
1.59_647.51	splash10-001i-0900002000-577a006980b194ae3d0a	SM d18:1_12:0	[M+H]+	HZCLJRFPXMKWHR-UHFFFAOYSA-N	647.511	posLipids	1.589	148106	143593	201612	290104	271973	535673	468620	309315	210779
1.98_761.58_1.98_747.57	splash10-016r-8900003000-6d01fe4b2b67ea44af7a_splash10-016r-7900003000-3712947768c7b7c20246	SM d18:1_16:0	[M+CH3COOH-H]-_[M+CHO2]-	RWKUXQNLWDTSLO-UHFFFAOYSA-N	761.5814_747.5659	negLipids	1.9805	85661863	94421878	101283830	110522447	110844538	134779157	138443613	116525814	104233354
2.19_717.59	splash10-001i-0900010000-013a2e65d94cb3da0d2d	SM d18:1_17:0	[M+H]+	YMQZQHIESOAPQH-JXGHDCMNSA-N	717.591	posLipids	2.194	10806149	11941029	14759916	19425610	18426060	32724266	26837234	18909574	14351824
2.32_731.61	splash10-001i-0900000000-c30390abf65cec3303b6	SM d18:1_18:0	[M+H]+	LKQLRGMMMAHREN-UHFFFAOYSA-N	731.605	posLipids	2.324	70673008	78843944	97275152	110202528	101226128	150167344	147587184	112764696	89573616
2.09_751.57	splash10-001i-0900000000-537d591acea76a38d559	SM d18:1_20:4	[M+H]+	INQBAILBKPREHW-UHFFFAOYSA-N	751.573	posLipids	2.088	2540044	2395443	2443963	2492335	2344762	2802761	2976625	2542920	2562212
2.61_831.66	splash10-0ar0-6700000900-e3f447ed9786a2bbf7b7	SM d18:1_21:0	[M+CH3COOH-H]-	YXSZOBWVQJIWNE-UHFFFAOYSA-N	831.66	negLipids	2.612	207709	430415	281501	288926	255195	403632	646205	450318	419614
2.61_787.66	splash10-001i-0900000000-39a964aba5e040beee61	SM d18:1_22:0 Isomer A	[M+H]+	FJJANLYCZUNFSE-UHFFFAOYSA-N	787.659	posLipids	2.608	6838138	7636781	10226059	14677118	12874145	24282510	22915894	13750951	10625444
2.84_787.67_2.84_809.65	splash10-001i-0900000000-701ca0493e57bc69ba8f_splash10-0zi0-2200008980-87f8164076fb9b2df550	SM d18:1_22:0 Isomer B	[M+H]+_[M+Na]+	FJJANLYCZUNFSE-UHFFFAOYSA-N	787.6687_809.6509	posLipids	2.8405	80939069	87029970	121216908	159214290	148001698	282367516	233719761	160510256	110673259
3.30_843.73	splash10-001i-0900000000-d89220acc48558058b24	SM d18:1_26:0	[M+H]+	VRAWSAPVSSLIRI-UHFFFAOYSA-N	843.732	posLipids	3.303	371510	356609	510691	619994	575793	1211930	903824	627370	448852
1.85_701.56	splash10-001i-0900000000-27675b08b38701968ddc	SM d18:2_16:0	[M+H]+	YLWSJLLZUHSIEA-CKSUKHGVSA-N	701.559	posLipids	1.847	29712780	30684732	44094740	60970656	55960272	141268624	95456712	60104540	39387888
2.35_757.62	splash10-001i-0900000000-a9952e594d69d565e8d1	SM d18:2_20:0	[M+H]+	AVRBPMOVOVMYAM-PQTKZFJVSA-N	757.621	posLipids	2.348	3236319	3275007	4460794	4919571	5400063	7131554	6741701	5431232	5006086
2.49_855.66	splash10-016r-8900000200-4eb486ca04f22d2e4b6f	SM d18:2_24:1	[M+HCOO]-	BOTNSYXPDLQHTH-UHFFFAOYSA-N	855.66	negLipids	2.485	905394	594517	1099259	298166	784715	436294	838657	607177	754665
2.23_829.63	splash10-001i-0900000010-4753c010b597e65788c0	SM d18:2_26:6	[M+H]+	JRQRBKFBOVWDRE-UHFFFAOYSA-N	829.625	posLipids	2.226	1878865	1708157	1886813	1362993	1494903	624923	1274651	1473275	1679007
1.85_723.54	splash10-001i-0900000000-c576b08c380af77b351b	SM d18:3_18:2	[M+H]+	MMQHNYKFYWJQIH-UHFFFAOYSA-N	723.541	posLipids	1.853	3666678	3663991	4677539	5034607	4614892	7331364	6795232	5221905	4343358
2.16_803.61	splash10-001i-0900000000-e604e54fae0b176b3f40	SM d18:3_24:4	[M+H]+	WRWNYWWZGQJQQT-UHFFFAOYSA-N	803.61	posLipids	2.163	2029577	1809380	1914588	1233880	1362737	466629	1409828	1310702	1767939
1.95_825.59	splash10-001i-0900000000-f2d833de1f37e232c0d8	SM d18:3_26:7	[M+H]+	BHZYRAFZUHOCRJ-UHFFFAOYSA-N	825.595	posLipids	1.954	621847	572399	743839	1031274	891759	1225132	923079	1008817	755166
2.99_787.58	splash10-001i-0900000300-fa02490ed7592ff3c4cd	SM d19:2_22:6	[M+H]+	GNIKKQHXALRGII-UHFFFAOYSA-N	787.584	posLipids	2.987	171487	208280	192134	160532	369712	454372	287812	427666	180032
2.90_855.74	splash10-001i-0900000010-8c80dfbe3f5680dfaf39	SM d19:2_26:0	[M+H]+	KVHBVTDUWZSMQB-UHFFFAOYSA-N	855.74	posLipids	2.896	2771473	3060087	4034014	4868853	5325364	6567706	6055430	4949225	2968605
2.71_857.68	splash10-016r-8900000200-961419fb3c0749f8b86b	SM d20:0_22:2	[M+HCOO]-	ZHFNQCPLGAKKDL-UHFFFAOYSA-N	857.676	negLipids	2.709	13405314	10245761	16400977	12958987	12942337	14458038	16093187	12808403	12965155
2.48_869.68	splash10-016r-8900000200-baba04759325ada68514	SM d20:0_22:3	[M+CH3COO]-	BCTOQCAZSBNMRM-UHFFFAOYSA-N	869.675	negLipids	2.485	5689380	6858517	7131858	8125849	8081487	10468130	10391198	8337132	6904000
2.85_839.70	splash10-001i-0900000000-e4de15583e63eb396b6b	SM d20:0_24:3	[M+H]+	LIONUBROQLELPK-UHFFFAOYSA-N	839.7	posLipids	2.846	11579407	12038276	17417096	22832350	21157072	40522728	35569340	23756912	15826109
2.79_873.71	splash10-016r-8900000200-08909735dcd70af5774a	SM d20:1_22:0 Isomer A	[M+HAc-H]-	MOASNWDVFUHVMD-UHFFFAOYSA-N	873.706	negLipids	2.785	2647451	2356377	2546137	4218721	3672652	6401429	5723155	4454712	3117041
2.95_873.71	splash10-016r-7900000300-2e17c4d79023f6a01ab6	SM d20:1_22:0 Isomer B	[M+HAc-H]-	MOASNWDVFUHVMD-UHFFFAOYSA-N	873.707	negLipids	2.952	22939183	26481487	30975743	36655819	36100973	61156904	51627828	38995708	30152584
1.76_799.57	splash10-001i-0900000100-77504cbdcdf32fc595ca	SM d20:3_22:6	[M+H]+	DHKCHMHMTHGYQX-UHFFFAOYSA-N	799.567	posLipids	1.764	122926	112502	147703	175451	179728	244556	235538	164618	117211
2.95_859.69	splash10-016r-7900000200-6c4eb66811715f4a1c7a	SM d21:1_21:0	[M+FA-H]-	QDWXFLOHEROZAG-UHFFFAOYSA-N	859.692	negLipids	2.952	4727751	3859516	6532064	5633556	5633396	7746190	7594558	5555382	4856085
2.71_871.69	splash10-016r-8900000200-6b6478d52e0bc4ea0245	SM d21:1_21:1	[M+CH3COO]-	URIYMKCMASAPCX-UHFFFAOYSA-N	871.691	negLipids	2.712	67308888	72524856	82210560	97507592	95029992	140943200	126434304	102265808	85749280
2.79_885.71	splash10-016r-7900000020-7331907fe9d4b365e9c8	SM d22:1_21:1	[M+HAc-H]-	AAZKWHNKBJGSPB-UHFFFAOYSA-N	885.707	negLipids	2.787	1164411	1306039	1689640	2008281	1993929	3421759	2935887	2183583	1655364
2.38_809.65	splash10-001i-0900000010-a0b4e7caa886598e38ff	SM d22:2_20:2	[M+H]+	FFNAYXDXAFOLHK-UHFFFAOYSA-N	809.653	posLipids	2.375	2986038	2818846	3939151	5183627	4601155	7198161	7809209	5690901	4248786
1.82_675.54_1.82_697.53	splash10-001i-0900000000-4504838e6285fedeeef0_splash10-01pa-2100049000-5aac6f085fd768563f33	SM d32:1	[M+H]+_[M+Na]+	KYICBZWZQPCUMO-PSALXKTOSA-N	675.5437_697.5253	posLipids	1.8175	21499944	22244049	31176151	47160239	43526675	114748771	81628459	48145079	31161284
1.94_689.56_1.94_711.54	splash10-001i-0900000000-78e57af9bc246b22e7a2_splash10-0w4i-2500089700-99587ae7b6bf3d5c78cd	SM d33:1	[M+H]+_[M+Na]+	LQINJRUGTUOHGS-YPDYIYJKSA-N	689.5588_711.5411	posLipids	1.939	16693088	17283452	24715008	34296398	30519796	71814569	50616299	32490469	20764945
1.91_727.58_1.92_749.56	splash10-001i-0900000000-97a507bc840648de4cac_splash10-014m-4300097500-e299efc22258bc256a07	SM d36:3	[M+H]+_[M+Na]+	YMTVMVYOUDDTQJ-UOMMIRHQSA-N	727.5757_749.5553	posLipids	1.9165	2048490	1812540	2457496	2499157	2191743	3149555	3198166	2507416	2009584
2.48_817.64_2.48_803.63	splash10-016r-8930000300-2ae786cf2981ab90c0be_splash10-016r-7900000200-cd38b6f6d5b6fb6cb069	SM d38:1	[M+HAc-H]-_[M+FA-H]-	AADLTHQNYQJHQV-UHFFFAOYSA-N	817.6445_803.6287	negLipids	2.48	2142419	2278629	2591383	2883506	2828451	3921905	3669389	2992972	2763385
2.93_789.68	splash10-001i-0900000000-7ef931b4930bb5227787	SM d40:0 Isomer B	[M+H]+	FONAXCRWZQFJHY-UHFFFAOYSA-N	789.684	posLipids	2.928	1137170	1175511	1621026	2369285	2124901	5826268	3755420	2404194	1591049
2.61_785.65_2.60_807.63	splash10-001i-0900000000-b72870eaf26a8a7c2e38_splash10-05fs-2200009660-5b005be81c7f37012eb8	SM d40:2	[M+H]+_[M+Na]+	CGPMXFFJDVINHX-UHFFFAOYSA-N	785.653_807.6345	posLipids	2.607	53049038	56087282	77452657	105963501	98143148	174236996	162219576	110067762	78640720
2.96_801.68_2.96_823.67	splash10-001i-0900000000-06bab77ad8edc12285ac_splash10-01vo-2200009770-fc818d8a5f2e640aa271	SM d41:1	[M+H]+_[M+Na]+	SXZWBNWTCVLZJN-NMIJJABPSA-N	801.6844_823.6664	posLipids	2.96	5876489	6497014	8866800	11644549	10960970	25593238	17330300	11737124	7761351
2.74_799.67_2.74_821.65	splash10-001i-0900000000-825d4d990636440ca0c6_splash10-01w0-2100009780-feec0b8d2758b113a59e	SM d41:2	[M+H]+_[M+Na]+	JBDGKEXQKCCQFK-JWQIMADESA-N	799.6683_821.6502	posLipids	2.736	24501989	27617846	44048438	60019204	55984129	132716713	94867194	58580397	38317200
3.08_817.71_3.05_839.69	splash10-001i-0900000000-a18d524fff829fecc37d_splash10-053i-4300009760-a7d9fad228bf3d8ceb10	SM d42:0	[M+H]+_[M+Na]+	SMJLGESYPKPRNU-UHFFFAOYSA-N	817.7062_839.6879	posLipids	3.067	8426018	9809405	14285108	18065871	17479210	45376922	30526898	18529083	12282303
2.88_873.71	splash10-0002-0200000910-abe6bc5620ad2eb3e5b0	SM d42:1	[M+HAc-H]-	QEDPUVGSSDPBMD-UHFFFAOYSA-N	873.707	negLipids	2.88	22940456	26483330	30978230	36657124	36103128	61160584	51630236	38998912	30153924
3.16_851.70	splash10-0fr6-0200007980-1af7e4d27d6516150620	SM d43:1	[M+Na]+	PVVLRRCWOPKLHY-UHFFFAOYSA-N	851.699	posLipids	3.16	117101	125793	146946	186862	179750	338142	267665	183986	146298
1.02_430.39	splash10-03di-1009400000-db97211f444a6fce81f3	sorbitane monostearate	[M+H]+	HVUMOYIDDBPOLL-UHFFFAOYSA-N	430.389	posLipids	1.017	52189	52451	56059	49256	52137	58207	57023	54205	59816
0.53_284.29_0.53_302.31	splash10-001i-1090000000-5c30e74e03a1b7c78f98_splash10-0gx0-8094000000-26f7f1e4d3c4ad6a4b08	sphinganine	[M+H-H2O]+_[M+H]+	OTKJDMGTUTTYMP-UHFFFAOYSA-N	284.2948_302.3055	posLipids	0.531	2501346	2628250	3181657	5927222	5672039	9924529	7427160	5720963	5321355
0.47_282.28	splash10-001i-2090000000-cf6f7e0d4e496fc8afde	sphingosine	[M+H-H2O]+	WWUZIQQURGPMPG-UHFFFAOYSA-N	282.279	posLipids	0.474	917951	693444	842103	1407208	1751049	3491618	1255278	939082	1048725
0.69_256.30	splash10-0a4i-0090000000-0dc0200a86d5fb9862e1	tetradecyltrimethylammonium	[M]+	GLFDLEXFOHUASB-UHFFFAOYSA-N	256.3	posLipids	0.688	103032	76752	159194	273732	293027	378300	289937	245784	360436
2.90_654.57	splash10-0aou-5307900000-ee99b7645b68d1f9bc21	TG 08:0_10:0_18:1	[M+NH4]+	WRHBANXXQKCUJB-UHFFFAOYSA-N	654.567	posLipids	2.904	1748255	923821	1255644	3694097	2025572	5976592	1742442	2036851	1734047
2.64_600.52	splash10-00e9-1398300000-f5cd7207c19681c717a6	TG 12:0_12:0_08:0	[M+NH4]+	JUSFMNAZAGJNRN-UHFFFAOYSA-N	600.519	posLipids	2.641	425137	218928	373647	1171534	749128	1780887	602238	625136	452275
3.71_740.68	splash10-00r2-3200940000-0d9f319105777cb5e6c5	TG 12:0_14:0_16:0	[M+NH4]+	PGZSAELMQZLYOA-HUESYALOSA-N	740.678	posLipids	3.71	961789	570909	782267	1281675	957067	1793709	869120	1016169	809283
3.72_766.69	splash10-00r5-5300980000-fc19997379986391550b	TG 12:0_14:0_18:1	[M+NH4]+	MVBJOSAJFXMGHL-MWEXPPKQSA-N	766.692	posLipids	3.718	2882060	1762668	2753368	3163750	2284116	4707903	2891080	2922639	2241616
3.87_768.71	splash10-006t-4200980000-ae17447bacb7f5a219f3	TG 12:0_16:0_16:0	[M+NH4]+	ZCHDZACIKMGEJU-USYZEHPZSA-N	768.708	posLipids	3.87	7707065	4568623	7697260	14218727	9148755	21024468	7875705	10028611	7768961
3.68_816.71	splash10-006t-3830390000-b41cb3def1b6fd17cea7	TG 12:0_18:1_18:3	[M+NH4]+	MMESPPKJZHDWGY-XAXBYIBLSA-N	816.708	posLipids	3.677	680360	415950	578305	1399546	868624	2021339	628196	844765	797345
3.79_754.69	splash10-053b-4200970000-96c9757b4514edf35be7	TG 14:0_14:0_15:0	[M+NH4]+	BIVVSKATUZHURG-VZUYHUTRSA-N	754.692	posLipids	3.788	254481	135390	181742	391854	241432	560580	240544	244701	171350
3.88_794.72	splash10-006t-1200290000-73cb648fb98619c17f1b	TG 14:0_14:0_18:1	[M+NH4]+	RSDIQTNCDWUNDP-CQXVYNKFSA-N	794.723	posLipids	3.875	30164352	19103992	31771446	45121160	30005974	73131464	31308234	36613456	28219724
3.73_792.71	splash10-0002-3310490000-86588b8abea77d0baa60	TG 14:0_14:0_18:2	[M+NH4]+	PQNMFXNJDJFSAL-UZVIVRTPSA-N	792.708	posLipids	3.729	3035233	2023087	3362753	3541033	1338059	5242344	3226242	3076159	2423670
3.95_782.72	splash10-0abi-1100090000-3f0ded1d543d42f4b864	TG 14:0_15:0_16:0	[M+NH4]+	RIBSYLFDZQICKH-WBVITSLISA-N	782.724	posLipids	3.946	1485249	876308	1374544	2223893	1775172	3439161	1519312	1673576	1281659
3.94_808.74	splash10-06rb-1100090000-3da0f44c280b72188171	TG 14:0_15:0_18:1	[M+NH4]+	ZRADZZUWHHIFJP-KWLHUJJFSA-N	808.739	posLipids	3.944	5483452	3545717	5884577	9046070	6738369	14640259	6815211	7035858	5023144
4.01_796.74	splash10-00di-1100090000-705e94b6cc216e7c15b9	TG 14:0_16:0_16:0	[M+NH4]+	JWVXCFSNEOMSHH-YACUFSJGSA-N	796.739	posLipids	4.015	26510586	18383330	32441776	53714068	38432316	76801984	30123608	35752228	30637782
3.88_820.74	splash10-006t-1100090000-1a14328d418c47ac97f8	TG 14:0_16:0_18:2	[M+NH4]+	YUIIXXZIUIOJQY-RGFFXGESSA-N	820.739	posLipids	3.882	36706887	24651900	43363034	49078427	33586376	84805741	39311545	43972383	32669651
3.76_844.74	splash10-006t-1300090000-785193465ee2876797f3	TG 14:0_18:2_18:2	[M+NH4]+	UVOGHPPAYFAQIT-AVIDDATOSA-N	844.739	posLipids	3.763	2881392	2069077	3363118	5594628	4299729	12300581	4840803	4532834	3250735
4.07_810.75	splash10-000i-1000090000-44cb200ddaf0386fe6c6	TG 15:0_16:0_16:0)	[M+NH4]+	BLIGKERFCBUUQF-QZNUWAOFSA-N	810.754	posLipids	4.073	2542458	1763359	2932435	4103571	3104589	6175540	3388728	3037751	2134592
3.95_834.75	splash10-01ri-1100090000-f7b0c37e2c9a3acc6ad9	TG 15:0_16:0_18:2	[M+NH4]+	DDWAXVHDVUVXSQ-ZDFZEWNHSA-N	834.754	posLipids	3.953	6935597	5273437	8955514	10571658	8476738	20336702	9693763	9640293	6480372
3.72_856.74	splash10-06r2-1300090000-cdfd17f226e73e5aae39	TG 15:0_18:2_18:3	[M+NH4]+	VEGWTLAYXMHOLL-UHFFFAOYSA-N	856.739	posLipids	3.72	198446	126964	210094	469012	267608	781026	227916	262231	239037
4.15_824.77	splash10-0udi-1100090000-32386a3eb71338da1873	TG 16:0_16:0_16:0	[M+NH4]+	PVNIQBQSYATKKL-UHFFFAOYSA-N	824.77	posLipids	4.148	22764630	18518124	28449716	36446332	29589750	48028436	30012590	27194072	21037520
4.20_838.79	splash10-014i-1000090000-4487874a393049e91149	TG 16:0_16:0_17:0	[M+NH4]+	TTWJTJMWHOYBPQ-ANFMRNGASA-N	838.786	posLipids	4.197	1317594	1064245	1557179	2080025	1470002	3835456	1903150	1495741	1084057
4.26_852.80	splash10-0fb9-1100090000-cd7e24994c95a8608da9	TG 16:0_16:0_18:0	[M+NH4]+	DQKMNCLZNGAXNX-VCZQVZGSSA-N	852.801	posLipids	4.26	10168555	8989800	14715201	14941956	11998125	28241316	15607722	10501415	7483254
4.02_850.78	splash10-0ufr-1100091000-8d11aead84000e3ad8f3	TG 16:0_16:0_18:1 Isomer A	[M+NH4]+	YHMDGPZOSGBQRH-YYSBDVFPSA-N	850.783	posLipids	4.02	74654200	47158292	77617720	85440704	80533320	128958624	77011384	76838280	66836520
4.14_850.79_4.15_855.74	splash10-0fb9-1100090000-6d78fb7d5c910f91e5b5_splash10-0a4i-0000010090-c9abfc1c97f80a7a158d	TG 16:0_16:0_18:1 Isomer B	[M+NH4]+_[M+Na]+	YHMDGPZOSGBQRH-YYSBDVFPSA-N	850.786_855.7415	posLipids	4.146	220525016	177587525	279397169	385655677	309123231	505547285	274078423	281183357	219247989
4.02_848.77	splash10-004j-0200090000-a57803a02f144c13a75b	TG 16:0_16:0_18:2	[M+NH4]+	MTWYSKGJIDFSRC-SOEJSTAXSA-N	848.77	posLipids	4.018	209475600	155939888	279289472	307575806	240480800	493456480	257007424	268019600	197243968
4.30_866.82	splash10-016u-1000090000-4393226231161e73b74d	TG 16:0_17:0_18:0	[M+NH4]+	YVLSJEQNDDKMQI-NLXJDERGSA-N	866.817	posLipids	4.296	1603763	1241087	1918400	2488160	2160655	4825732	2368333	1661605	1310273
4.26_878.82_4.25_883.77	splash10-056r-1200095000-91e84b330d7fdda0fb37_splash10-001i-0000000090-34b4690d0b81659abe25	TG 16:0_18:0_18:1	[M+NH4]+_[M+Na]+	NPCZZYKITFKRQZ-FQUZZJBASA-N	878.8174_883.7728	posLipids	4.2565	56735113	53754276	86283293	103086615	80686247	189277371	96074589	64042237	44189856
4.48_936.89	splash10-01ri-0200029000-d278968daafa99474572	TG 16:0_18:0_22:0	[M+NH4]+	CAPRXGZRZWSDGE-UHFFFAOYSA-N	936.895	posLipids	4.483	787794	557781	816169	801055	802288	1417199	835250	604293	508794
4.56_964.92	splash10-01r6-0100039000-4f04ee42b3b5e5753d03	TG 16:0_18:0_24:0	[M+NH4]+	UGOYQIRPHHFTHM-UHFFFAOYSA-N	964.919	posLipids	4.56	806636	654876	313025	940047	754932	1714128	895166	595965	475640
4.02_876.80	splash10-004i-2200095000-66d6c263d9023e19c018	TG 16:0_18:1_18:1	[M+NH4]+	JFISYPWOVQNHLS-LBXGSASVSA-N	876.797	posLipids	4.018	78665312	49459580	77078888	72561584	77819024	110361600	82228928	70426616	64192972
4.03_874.79_4.03_879.74	splash10-0fb9-1310095000-553451e82d1bd350f7d3_splash10-004i-0000010090-24d3102e3816077780ab	TG 16:0_18:1_18:2	[M+NH4]+_[M+Na]+	KGLAHZTWGPHKFF-UHFFFAOYSA-N	874.7853_879.741	posLipids	4.0275	129627068	108807028	188908955	183943482	153182314	318673402	184267901	166252342	121248927
4.49_934.88_4.48_939.84	splash10-03g0-0200039000-eb1525e6526ab80c8c23_splash10-000i-0000000009-79eb4ebd5f1f0bfb47a9	TG 16:0_18:1_22:0	[M+NH4]+_[M+Na]+	IFLOLSWWIHPMFV-UHFFFAOYSA-N	934.8803_939.836	posLipids	4.4835	2688226	2431703	3681632	3554736	2869312	6331936	3985645	2482231	1772234
4.57_976.93	splash10-0kdi-0310057900-eeb628c9ae852f0a1cd2	TG 16:0_18:1_25:0	[M+NH4]+	YSRIACJWFZBSML-UHFFFAOYSA-N	976.927	posLipids	4.571	192644	148198	252134	249893	285824	385223	293407	193047	126131
3.91_872.77	splash10-004j-1310091000-c3a6d1d53c46d88e5411	TG 16:0_18:2_18:2	[M+NH4]+	LXAWUIOWWNQCQA-QOFSRLOCSA-N	872.769	posLipids	3.913	17202856	13213316	23444978	34383592	26128212	62490488	28489730	25994122	19504512
3.66_868.74	splash10-00dj-2510090000-908a94650cbbce826fae	TG 16:0_18:3_18:3	[M+NH4]+	GLKWVCJIQVMKME-SQBPNMLSSA-N	868.739	posLipids	3.657	1084572	757437	1185825	2208135	1467629	2995767	861843	1205325	1149216
3.89_846.75	splash10-0fba-1100091000-697883b5a6b899ff053c	TG 16:1_16:1_18:1	[M+NH4]+	UFHNZOACKFBCOM-YXKNDSBASA-N	846.754	posLipids	3.892	20057804	15494208	26821010	30187130	23214338	63304088	29400200	25661022	18333666
3.90_874.78	splash10-0fi0-2200094000-7427e63bb6c9cab57e6b	TG 16:1_18:1_18:1	[M+NH4]+	YBWITEZBUYUNFC-GUIYCBLGSA-N	874.78	posLipids	3.899	14797261	9583821	13605026	16815548	18345660	26424884	18183734	13941047	13200029
3.50_866.72	splash10-00dj-3500090000-4ce8aeb8e2cbd2369a57	TG 16:1_18:3_18:3	[M+NH4]+	LROSQJOAECQISB-RLLDSOFFSA-N	866.724	posLipids	3.5	234230	167630	247624	330978	261044	528817	214334	280401	227726
4.30_892.83	splash10-052f-2200095000-99a18085f329efae90c3	TG 17:0_18:0_18:1	[M+NH4]+	CTYHEFNQFHZLTL-YXCBHWQESA-N	892.833	posLipids	4.302	9976248	9208877	15866075	17571624	13804147	37508528	18618916	12885406	8545187
4.21_890.82	splash10-002f-0620096050-f2610b75e2b8c0082787	TG 17:0_18:1_18:1	[M+NH4]+	JQXUTAGWFYZQHV-UHFFFAOYSA-N	890.817	posLipids	4.209	9976248	9208877	15866075	17571624	13804147	37508528	18618916	12885406	8545187
4.08_888.80	splash10-0f7c-2300094000-ad2531548c472fc02ac6	TG 17:0_18:1_18:2	[M+NH4]+	NIBMDPFMDDQNNX-ZIZOGWBTSA-N	888.802	posLipids	4.083	13530405	11945438	21000742	21900376	17135214	40948432	23293266	18067846	12373031
3.97_886.79	splash10-000i-2300092000-f461a25d8705dd6274d7	TG 17:0_18:1_18:3	[M+NH4]+	RLDKFJHHHPZZSZ-OQLDQSHXSA-N	886.785	posLipids	3.972	3215969	2565221	4454306	6020229	4775569	10481084	4689327	4358878	3675498
3.78_882.75	splash10-000j-2310090000-fede4fa403e2319f9033	TG 17:1_18:2_18:3	[M+NH4]+	CRAKBYXKEQVYKV-KUSDFXHASA-N	882.754	posLipids	3.784	254383	178632	280948	517743	424677	1103285	359865	351530	284169
4.49_908.86	splash10-0a4i-1100009000-a04810dfa0251029334d	TG 18:0_18:0_18:0	[M+NH4]+	DCXXMTOCNZCJGO-UHFFFAOYSA-N	908.864	posLipids	4.488	680534	557928	692998	620289	529432	895343	748054	553416	457169
4.23_918.85	splash10-014i-0000009000-8be66bf9b0a0c08f69c0	TG 18:0_18:1_19:1	[M+NH4]+	FLDIHXYPYWYZFS-UHFFFAOYSA-N	918.846	posLipids	4.23	6765855	5953355	7316586	7985768	8572200	14579841	9751596	6642638	5733032
4.66_962.91	splash10-08i0-8300029000-1998f477f89b5e702484	TG 18:0_18:1_22:0	[M+NH4]+	HFCKOGWQFCDRLW-JKHMDUDRSA-N	962.912	posLipids	4.658	2505363	2278930	3622637	3469908	2540891	6395424	3471987	2240131	1684975
4.22_954.85	splash10-06vj-8956200000-fb5afaeffb19a84a2c64	TG 18:0_18:1_22:4			954.846	posLipids	4.217	23937996	22910781	39341991	46821563	38793033	104647732	60460863	35960562	25895861
4.56_990.94	splash10-052o-0100009000-4988a8941ea96977ae07	TG 18:0_18:1_24:0 Isomer A	[M+NH4]+	JCJXSYIZXLFKNX-UHFFFAOYSA-N	990.94	posLipids	4.561	2947623	2300840	3371176	3959491	3514578	2285945	3414829	2391761	2063123
4.71_990.94	splash10-053g-7300009000-a79b4b177c8d7655e29b	TG 18:0_18:1_24:0 Isomer B	[M+NH4]+	JCJXSYIZXLFKNX-UHFFFAOYSA-N	990.943	posLipids	4.709	951735	957628	1364117	1261381	937117	2284937	1335097	870166	626108
4.48_988.93	splash10-000i-0000009000-4baa9fccd86320a9a9e9	TG 18:0_18:1_24:1	[M+NH4]+	QWGDILVDKZASLP-UHFFFAOYSA-N	988.926	posLipids	4.478	4534180	3288205	4838247	5613841	5834942	10382988	5664881	3687004	3041784
4.60_1018.97	splash10-014i-0100005900-6e0ba65f27552f803176	TG 18:0_18:1_26:0	[M+NH4]+	OKYMBKPTYIWSSQ-UHFFFAOYSA-N	1018.97	posLipids	4.6	1209078	697215	891909	1361275	1659600	2556566	879839	791287	828897
4.20_916.83	splash10-0gb9-0100009000-8dd98881133cf5ea7373	TG 18:0_18:2_19:1	[M+NH4]+	LIWITZKGNNLXQU-UHFFFAOYSA-N	916.833	posLipids	4.203	6570572	6545630	10915645	11130814	9386842	24791838	14022575	8546619	5982072
4.62_1020.98	splash10-03k9-0100009300-0e9ecb7cd55e220a754a	TG 18:0_22:0)22:0	[M+NH4]+	JFYAITPMPUPERR-YEASRJMDSA-N	1020.98	posLipids	4.625	381100	234290	351387	359688	316171	547506	325130	250285	205864
4.04_900.80	splash10-0udi-0100009010-b50bee606d1d5011e464	TG 18:1_18:1_18:2	[M+NH4]+	RKPVLJWMLADBIO-UHFFFAOYSA-N	900.802	posLipids	4.037	39491528	40077508	66610464	69419856	77032072	173955808	80773584	70301472	39120860
4.25_930.85_4.25_935.80	splash10-001i-0100009000-dfaf7c7f3902f0909ed8_splash10-000i-0000001009-5adc47e3fb4b3c4ef302	TG 18:1_18:1_20:1	[M+NH4]+_[M+Na]+	QXMHHXQBBKDSSL-UHFFFAOYSA-N	930.8481_935.8037	posLipids	4.2525	64014138	60080455	103976833	108998117	91856680	229198371	140274327	82039306	56079907
3.99_926.81	splash10-004i-0600049000-abdadbe935822c9b372a	TG 18:1_18:1_20:3	[M+NH4]+	JPZGZSPDZHKRKR-GAJACJJUSA-N	926.812	posLipids	3.986	50394444	45170212	74193680	98056984	76626264	177696464	92752488	74639152	55972608
4.36_960.89	splash10-03di-0100009000-299d74aac2ad508fa6a1	TG 18:1_18:1_22:0 Isomer A	[M+NH4]+	MAWRDGRSFXIWKV-PVNZSUHJSA-N	960.894	posLipids	4.356	12581750	11160642	15435410	16564750	15488232	28096720	19683140	12612690	10202391
4.48_960.90	splash10-03di-0100009000-7a35f8cc15e1f05173c0	TG 18:1_18:1_22:0 Isomer B	[M+NH4]+	MAWRDGRSFXIWKV-PVNZSUHJSA-N	960.896	posLipids	4.483	5465200	5136061	8063613	7469593	6111128	14451319	9561631	5459662	3892936
3.80_948.80	splash10-01ot-0733009000-be8a854a702479acaa55	TG 18:1_18:1_22:6	[M+NH4]+	QFVBKJOYLFHVKV-UHFFFAOYSA-N	948.8	posLipids	3.799	3086937	1938525	3183784	6859775	5894696	10483718	4040822	3753737	4018621
3.99_898.79	splash10-004i-1931073000-6057f33c463e5082ee0b	TG 18:1_18:2_18:2	[M+NH4]+	VVEBTVMJPTZDHO-YQFZQLSNSA-N	898.785	posLipids	3.989	38158088	26356376	43085520	95340280	62984920	149984080	39505528	53376304	48182648
4.37_958.88_4.38_963.84	splash10-0ik9-0100009000-636deb736cdb5961f256_splash10-03di-0000001009-11b4428a43cb73bb46b8	TG 18:1_18:2_22:0	[M+NH4]+_[M+Na]+	POBQACNRSDFLSN-UHFFFAOYSA-N	958.8801_963.8353	posLipids	4.372	37737754	36259539	53534009	52946469	47547913	89808163	69439036	42079741	32627742
4.56_988.93	splash10-0f79-0100009000-420e9fb72aa48d2f1415	TG 18:1_20:0_22:1	[M+NH4]+	WZWIOTYITIUOCJ-ICJFQMIVSA-N	988.927	posLipids	4.557	7203183	6454746	10216062	11592559	8313615	20806698	11117312	7330738	4984492
4.56_986.91	splash10-0f81-9400007000-3e24a2b5f3b1d3fb1393	TG 18:1_20:2_22:0	[M+NH4]+	JQGCOHUTHPKJNA-IIFQMVJHSA-N	986.911	posLipids	4.56	5563946	5527294	8735952	7714601	6272980	15122592	11111832	5946751	4495389
3.78_946.79	splash10-05o1-9600000000-4dcf021f7a579df694b4	TG 18:1_20:4_20:4	[M+NH4]+	RVXFSLZMZOFGEQ-SWIIBWKZSA-N	946.785	posLipids	3.783	2483933	1699668	2836458	8604327	5517252	14929081	3243625	3998312	3680453
3.75_970.79	splash10-00pj-0920004000-6c9b67bbdf0a6bc63415	TG 18:1_20:4_22:6	[M+NH4]+	CFXLMSTVSIEEEU-WORJFHRFSA-N	970.786	posLipids	3.753	560067	493505	700435	1329768	932582	2343298	571965	744728	776034
3.64_918.75	splash10-006t-0921042000-0d6743513fdfdedc3988	TG 18:2_18:2_20:5	[M+NH4]+	ADLPFNWYXJKFQW-OEYGRNRFSA-N	918.755	posLipids	3.638	291038	181896	297242	765084	491222	1111298	260890	370768	390814
4.50_1012.93	splash10-014j-0400051900-a16f4a1eced9f142b1fb	TG 18:2_18:2_26:0	[M+NH4]+	BOWIWETYTWZOLA-UHFFFAOYSA-N	1012.93	posLipids	4.501	2657204	2158222	2733348	2543441	2166408	6198110	3976167	2080410	1619451
4.40_984.89	splash10-000j-0300049000-4f75f991a6dfbc7df61a	TG 18:2_20:1_22:1	[M+NH4]+	PDCZMYYCRMCWTG-HEARNLHVSA-N	984.895	posLipids	4.402	14255140	13946873	20076266	19702912	17726186	34108164	28461848	15905734	13198557
4.29_982.88	splash10-000i-0200009000-e7db337083856feff265	TG 18:2_20:3_22:0	[M+NH4]+	FRWFMVSCXNKUPX-UMPIFXHYSA-N	982.88	posLipids	4.293	6658016	6170330	10576953	11857707	10133541	26414472	18487834	8960285	6534518
4.59_1016.96	splash10-0aor-0100009500-8d2abe8c2b527bbfb813	TG 18:2_22:0_22:0	[M+NH4]+	VPZZYXWJCZKULK-UHFFFAOYSA-N	1016.96	posLipids	4.595	4895717	3285821	4565170	6278644	6623797	11466943	4683890	3763431	3571987
3.88_822.75	splash10-0fka-1100090000-edebc930f3af69a37406	TG 48:1 Isomer A	[M+NH4]+	FEKLSEFRUGWUOS-DLOIZKPKSA-N	822.753	posLipids	3.877	23418412	12707917	19479098	24509368	22421624	34471772	22262012	20795158	20447862
4.01_822.75_4.01_827.71	splash10-0092-1100090000-2279d71f25a8b5da061a_splash10-004i-0000010090-c1838098d71b42cd0101	TG 48:1 Isomer B	[M+NH4]+_[M+Na]+	GPXZOHHIWJNYTJ-UHFFFAOYSA-N	822.7548_827.71	posLipids	4.0105	153640958	110361901	182783639	253492858	186841819	364359335	171309402	195127709	153368389
4.08_864.80	splash10-02vl-1000091000-5815befe77116d5ff16f	TG 51:1 Isomer A	[M+NH4]+	OZAXLAGNPZMZAD-BOEMPQCLSA-N	864.799	posLipids	4.079	7114187	5016362	7961619	9986189	8855887	16180828	9238363	7973943	6505710
4.20_864.80	splash10-016u-1100090000-2c14f020c42ae45009da	TG 51:1 Isomer B	[M+NH4]+	DVUCRIHOLAYLAS-QSBKQEGLSA-N	864.802	posLipids	4.195	5886968	5250500	8444764	10572512	8021516	20475008	9903600	7169247	5150943
4.08_862.79	splash10-03di-1200091000-47ff8965ed33b665359f	TG 51:2 Isomer A	[M+NH4]+	QLIUVBJPQMDRHV-NOFMHCOXSA-N	862.785	posLipids	4.08	20822610	17957336	29666744	35856492	26945708	62839624	31884222	28174104	19970638
4.36_880.83_4.36_885.79	splash10-056r-1100094000-eb3c65880f3bb318d376_splash10-000i-0000001090-b387b5807c039ff12086	TG 52:0	[M+NH4]+_[M+Na]+	SDNYRTVJOFMYIW-UHFFFAOYSA-N	880.8327_885.7887	posLipids	4.364	9719399	8647053	10895640	9437743	8380682	13773627	10982749	8025002	7264869
4.13_881.76_4.14_876.80	splash10-001i-0000010090-74c0d5dd8e486042b821_splash10-0fb9-2310094000-763f55a4425c5c248d74	TG 52:2	[M+Na]+_[M+NH4]+		881.7564_876.8015	posLipids	4.1375	421895982	352808024	581296012	643521484	542062301	918651063	576244669	540053138	395103146
3.77_870.75_3.79_875.71	splash10-0udi-7900020000-c562c6d3895f6f1908d4_splash10-004i-0000000090-ae146c24f3e33025f109	TG 52:5	[M+NH4]+_[M+Na]+	MVAGPZSVOSGBMR-UHFFFAOYSA-N	870.7546_875.7099	posLipids	3.78	16209724	9501479	13975408	36293378	21849998	49059440	13505322	18810272	18908880
3.73_884.77_3.83_889.72	splash10-000i-3330090000-887a960a60d086a75081_splash10-000i-0000000090-25584a0e8a26b00f94d5	TG 53:5	[M+NH4]+_[M+Na]+	QHYAATSKYBYSLG-UHFFFAOYSA-N	884.7695_889.7246	posLipids	3.777	227316	118100	187696	261575	291989	468751	255831	234423	247351
4.26_906.85_4.36_911.80	splash10-0a4i-1100029000-2e91e7bf245c7419df81_splash10-03di-0000001009-315fca225674da577789	TG 54:1	[M+NH4]+_[M+Na]+	YFFIQXNTTVSKJC-UHFFFAOYSA-N	906.8459_911.8042	posLipids	4.309	35073008	28614018	46932489	52320725	50704532	96711447	54719819	34612462	27509536
4.27_904.83_4.25_909.79	splash10-0a4i-1100019000-864b330cb409d8e70353_splash10-0a4i-0000001009-42c8e5f25aaf67822cd1	TG 54:2	[M+NH4]+_[M+Na]+	RYNHWWNZNIGDAQ-BMTCQUSZSA-N	904.8325_909.7881	posLipids	4.2595	104495723	98202548	166720790	186495529	151280017	367396449	199780697	125929843	86136376
4.15_902.82_4.14_907.77	splash10-0pb9-0310009000-f0f1076364717a1ec685_splash10-0a4i-0000001009-ccbac6934c72d841def0	TG 54:3	[M+NH4]+_[M+Na]+	PHYFQTYBJUILEZ-UHFFFAOYSA-N	902.8165_907.7733	posLipids	4.146	259011303	230985067	383554894	362213933	324204560	562991732	406950115	326360179	238278430
3.79_896.77	splash10-0002-2610092000-4b8c11558551ebbd7ec5	TG 54:6 Isomer A	[M+NH4]+	OTUIORVXGJUHBH-QVHNWUKDSA-N	896.77	posLipids	3.794	10748578	5334656	10539299	23458154	14455533	36989872	10025557	11271473	12621131
3.86_896.77	splash10-004i-2922084000-3e38287199c259802bb7	TG 54:6 Isomer B	[M+NH4]+	HBOQXIRUPVQLKX-BBWANDEASA-N	896.77	posLipids	3.863	4624017	6844754	6978800	23457207	8681371	21568588	7088922	13159376	5719471
3.93_896.77	splash10-0ffa-9710010000-9f2e0a81951acdb26102	TG 54:6 Isomer C	[M+NH4]+	GNADFLWMYUNMMR-JZZQZGMZSA-N	896.77	posLipids	3.93	10747820	3752760	10538246	11698434	14454756	21568588	10024745	7654208	12620489
3.63_892.74_3.59_897.69	splash10-0002-2910070000-d1f9f3af0b7125b1ab83_splash10-0002-0000001090-a0f8bd948590a93248d1	TG 54:8	[M+NH4]+_[M+Na]+	IMPMCCKWZKDAGE-UHFFFAOYSA-N	892.7398_897.6943	posLipids	3.6125	369598	290065	399886	835602	519324	1249649	366205	459513	431045
4.26_932.86	splash10-001i-0000009000-9e82b52053190e5267e3	TG 56:2 Isomer A	[M+NH4]+	OWMDNFFJJVRJMG-UHFFFAOYSA-N	932.863	posLipids	4.257	39628088	29749898	47232144	51482192	57856340	89570976	60227848	37666608	32957686
4.36_932.86	splash10-003r-0110019000-4977a79d20832a20051e	TG 56:2 Isomer B	[M+NH4]+	DSGUAGSLOJNCIC-UHFFFAOYSA-N	932.864	posLipids	4.358	42090780	40284196	57935312	60081552	52383754	99200430	70034656	43508500	33609293
4.15_928.83	splash10-0fc0-0200009000-dbfe2f2c952d36a1cc47	TG 56:4	[M+NH4]+	YONCDTJKIZDSKQ-IYASBODOSA-N	928.832	posLipids	4.147	43141764	38510368	24900558	74049384	61780680	157024848	86885928	25420186	42487104
4.07_924.80	splash10-004i-9720031000-80b984c403ff2db9104b	TG 56:5 Isomer B	[M+NH4]+	FXRPCDPGZXCYFO-UHFFFAOYSA-N	924.801	posLipids	4.068	2485851	2655353	27614579	46778896	33785579	79426018	27588854	29961741	26737741
4.11_931.77_4.12_926.82	splash10-001i-0000000009-0a721c9d870644771051_splash10-0a6r-0841009000-1f5faeb66fb2d705adce	TG 56:5 Isomer C	[M+Na]+_[M+NH4]+	ASJIHHXZZYYSQG-LUZNBBIMSA-N	931.7731_926.8163	posLipids	4.1135	56023106	51129615	81636963	105743594	83290480	186627858	100066196	81443979	62230055
3.99_924.80_3.99_929.76	splash10-0ufr-0921017000-01cee5465d8cb722b750_splash10-004i-0000001009-ede3ce62160c1811a3b7	TG 56:6	[M+NH4]+_[M+Na]+	PIUUVQYTIKPYIJ-DQZXQKPZSA-N	924.801_929.7561	posLipids	3.9875	39085201	30694341	48790918	81104123	57136061	131771752	41673790	53717436	47082465
3.86_922.79_3.86_927.74	splash10-0ufr-0711019000-ed493820fe0347305ade_splash10-004i-0000001009-3d2c8159fa5799884958	TG 56:7 Isomer A	[M+NH4]+_[M+Na]+	BERVBMBIJSJYRR-COGROTLKSA-N	922.7855_927.7408	posLipids	3.863	7831258	7035529	6128440	9932429	13278719	35763809	5685472	6844998	9446204
3.93_922.79	splash10-004i-0921073000-251da8a9b75878d633e8	TG 56:7 Isomer B	[M+NH4]+	YGOKCUTVSFRDFI-MDDHNNKISA-N	922.786	posLipids	3.926	13707217	11635986	21332392	30589888	23403326	59858448	19498450	20934370	16096545
3.74_920.77	splash10-006t-0911045000-0be082d766b24015df70	TG 56:8 Isomer A	[M+NH4]+	LEIBLJJIUBRCFU-GGCYDWOZSA-N	920.77	posLipids	3.741	2646419	2167847	3762977	8074975	5608764	15594661	4016608	4362448	3608313
3.88_920.77_3.80_925.73	splash10-004i-0921063000-25efc3fa7ce462733800_splash10-004i-0000000009-42a2654ca1d42f5a056c	TG 56:8 Isomer B	[M+NH4]+_[M+Na]+	RDZINTYLBOTMAU-UHFFFAOYSA-N	920.7695_925.7259	posLipids	3.841	3052447	2532119	4240227	8945918	6386856	16573120	4354401	4908428	4282904
4.06_950.82_3.99_955.77	splash10-0a4i-0611009000-9939d53b262412e1b684_splash10-0a4i-0000001009-754d22cd54419a0c5348	TG 58:7	[M+NH4]+_[M+Na]+	GPPIWOJDFFGJMA-AQPVXORSSA-N	950.8173_955.7737	posLipids	4.0235	10312631	9115201	15422684	18915174	15145452	35771760	15329609	14833935	11512248
4.33_836.81	splash10-03ki-7000090000-c3063e42e57f95f1f342	TG O-16:0_16:0_18:1	[M+NH4]+	LVQZSMRRXWGWPS-UHFFFAOYSA-N	836.807	posLipids	4.331	1754027	1425680	2267671	2478159	1896878	4675844	2916578	1837151	1113775
4.61_946.92	splash10-014i-0000009000-16f6d5a1c362e954f34a	TG O-18:0_20:1_20:1	[M+NH4]+	QZSMPWVATGOHPH-UHFFFAOYSA-N	946.917	posLipids	4.615	1180832	1170866	1719170	1367985	1107601	2534858	2187466	1214903	846782
4.30_862.82	splash10-01p9-1100090000-c825b8ac2c574053505e	TG O-18:1_16:0_18:1	[M+NH4]+	GAHFFWCINADVIT-UHFFFAOYSA-N	862.823	posLipids	4.298	3095215	2531169	3933846	4216257	3175020	8215293	5874920	3325190	2152335
3.75_894.75_3.79_901.73	splash10-004j-1921061000-ddc329fd11306850bbf5_splash10-0udi-0000001009-dc417e7812a9855c910a	TG_54:7 Isomer B	[M+NH4]+_[M+Na]+	NGPHUAVENUDDAO-VFDREBADSA-N	894.7542_901.7252	posLipids	3.7705	5228227	4158989	6064098	8571644	6423025	14693701	5030744	6337755	5880286
