# Supplementary material for: A genome-wide CRISPR screen identifies GRA38 as a key regulator of lipid homeostasis during Toxoplasma gondii adaptation to lipid-rich conditions
Source: Nat Commun. 2025 Dec 17;16:11177. doi: 10.1038/s41467-025-66137-5 (PMC12711892; doi:10.1038/s41467-025-66137-5)
Supplement: Supplementary file 4 — Supplementary Data 2 [file 41467_2025_66137_MOESM4_ESM.xlsx]

## Sheet: 10%vs1%FBS_CRISPR-screen_DATA
ToxoDB_ID	Description	Additional Info	PAPER_TABLE	1%FBS_P8 Exp1 Fitness score	10%FBS_P8 Exp1 Fitness score	P8 Exp1 Phenotype (10%-1%)	P8 Exp1 (10% vs. 1%) neg|goodsgrna	P8 Exp1 (10% vs. 1%) pos|goodsgrna	P8 neg|rank Exp1	P8 pos|rank Exp1		1%FBS_P4 Exp2	10%FBS_P4 Exp2	P4 Exp2 Phenotype (10%-1%)	P4 Exp2 (10% vs. 1%) neg|goodsgrna	P4 Exp2 (10% vs. 1%) pos|goodsgrna	P4 neg|rank Exp2	P4 pos|rank Exp2		1%FBS_P5 Exp2	10%FBS_P5 Exp2	P5 Exp2 Phenotype (10%-1%)	P5 Exp2 (10% vs. 1%) neg|goodsgrna	P5 Exp2 (10% vs. 1%) pos|goodsgrna	P5 neg|rank Exp2	P5 pos|rank Exp2		1%FBS_P8 Exp2	10%FBS_P8 Exp2	P8 Exp2 Phenotype (10%-1%)	P8 Exp2 (10% vs. 1%) neg|goodsgrna	P8 Exp2 (10% vs. 1%) pos|goodsgrna	P8-neg|rank Exp2	P8 pos|rank Exp2		P8 Mean (Exp1, Exp 2) Phenotype (10%-1%)	P8 Mean neg|goodsgrna	P8 Mean pos|goodsgrna	P8 Mean neg|rank	P8 Mean pos|rank		P4/P5 Mean Phenotype (10%-1%)	P4/P5 Mean neg|goodsgrna	P4/P5 Mean pos|goodsgrna	P4/5 Mean neg | rank	P4/5 Mean pos | rank
TGGT1_248110	hypothetical protein	Repressor of RNA polymerase III transcription MAF1	1% P4/5-Table 1	-4.80882	-3.47256	1.33626	2	1	743	5613		-2.70918	-0.630486	2.0787	6	0	9	7749		-3.73443	-1.31602	2.41841	6	0	9	7022		-4.52922	-2.4376	2.09162	3	0	241	7522		1.71394	2.5	0.5	492	6567.5		2.24855	6	0	9	7385.5
TGGT1_231440	LsmAD domain-containing protein	LsmAD domain-containing protein U6 snRNA-associated	1% P4/5-Table 1	-6.36421	-6.06536	0.298854	1	0	1484	6212		-1.66752	-0.297033	1.37048	4	0	23	7922		-2.92532	-0.869963	2.05536	3	0	36	6648		-4.0946	-1.80796	2.28664	5	0	72	7881		1.29275	3	0	778	7046.5		1.71292	3.5	0	29.5	7285
TGGT1_275590	mono- or diacylglycerol acyltransferase		1% P4/5-Table 1	-0.758574	0.132593	0.891166	4	2	285	596		-1.19335	-0.0360776	1.15727	4	1	212	6396		-2.07617	-0.272026	1.80414	4	0	101	6901		-2.2613	-1.49896	0.762338	4	1	1272	3998		0.826752	4	1.5	778.5	2297		1.48071	4	0.5	156.5	6648.5
TGGT1_232340	protein phosphatase 2C domain-containing protein	protein phosphatase 2C domain-containing protein TgPPM2A	1% P4/5-Table 1	-7.19183	-7.55197	-0.360138						-2.64369	-1.47434	1.16935	5	1	93	6893		-3.96072	-2.25769	1.70303	4	0	112	6862		-5.1239	-5.06699	0.0569119	3	0	1379	7241		-0.151613	3	0		7241		1.43619	4.5	0.5	102.5	6877.5
TGGT1_208090	5-formyltetrahydrofolate cyclo-ligase		1% P4/5-Table 1	-8.23495	-8.59509	-0.360138						-3.10433	-1.47791	1.62642	6	0	25	7859		-4.04099	-2.8487	1.19229	4	2	119	2302		-5.17521	-4.87925	0.295956	2	1	703	1529		-0.0320909	2	1		1529		1.40935	5	1	72	5080.5
TGGT1_212930	NifU family domain-containing protein		1% P4/5-Table 1	-7.47991	-7.84005	-0.360138						-4.18832	-2.29978	1.88854	6	0	34	7920		-4.58307	-3.81665	0.766419	4	0	219	6941		-3.94081	-4.15464	-0.21383	2	1	5696	3395		-0.286984	2	1		3395		1.32748	5	0	126.5	7430.5
TGGT1_217680	hypothetical protein	GRA57	1% P4/5-Table 1	-4.94054	-1.49719	3.44335	4	0	51	6870		0.132372	1.07252	0.940152	7	0	7	7925		-0.991065	0.638921	1.62999	7	0	17	7021		-2.0471	-0.110399	1.9367	7	1	85	6803		2.69003	5.5	0.5	68	6836.5		1.28507	7	0	12	7473
TGGT1_233695	hypothetical protein		1% P4/5-Table 1	-5.76011	-5.63961	0.120497	1	1	3495	3110		-0.896837	0.0344173	0.931254	4	1	52	6084		-2.15576	-0.518283	1.63748	5	0	37	7013		-4.86458	-1.83959	3.02499	5	0	34	7918		1.57274	3	0.5	1764.5	5514		1.28437	4.5	0.5	44.5	6548.5
TGGT1_309600	hypothetical protein	GRA71	1% P4/5-Table 1	-3.94086	-3.56451	0.37635	3	1	643	1068		-1.80321	-0.585766	1.21744	4	0	12	7819		-2.65527	-1.68368	0.971594	4	1	19	5958		-3.7044	-1.67102	2.03337	6	0	103	7871		1.20486	4.5	0.5	373	4469.5		1.09452	4	0.5	15.5	6888.5
TGGT1_227280	dense granule protein GRA3		1% P4/5-Table 1	4.26841	4.37683	0.108415	4	5	495	1568		1.63071	2.44376	0.813045	7	1	4	7277		1.39612	2.57357	1.17745	6	3	2	1684		0.539586	3.41489	2.8753	7	2	2	4878		1.49186	5.5	3.5	248.5	3223		0.995249	6.5	2	3	4480.5
TGGT1_261980	gorasp2-prov protein	gorasp2-prov protein	1% P8-Table 1	-4.47319	-0.406834	4.06635	5	0	18	6952		0.621761	0.919328	0.297567	5	0	1061	7839		0.118611	0.302477	0.183866	2	0	4370	6832		-2.18553	-0.953387	1.23214	7	0	292	7574		2.64925	6	0	155	7263		0.240717	3.5	0	2715.5	7335.5
TGGT1_212130	phospholipase, patatin family protein		1% P8-Table 1	-3.80857	-1.21374	2.59483	4	1	206	6115		-0.171133	0.531499	0.702632	4	2	86	4906		-0.576757	0.0692917	0.646048	4	1	42	5546		-2.10637	0.286639	2.39301	5	0	28	7919		2.49392	4.5	0.5	117	7017		0.67434	4	1.5	64	5226
TGGT1_264740	hypothetical protein	phosphatidylinositol-specific phospholipases C	1% P8-Table 1	-4.26932	-2.57385	1.69547	3	2	407	2418		-1.02143	-0.328613	0.692818	6	3	1068	1788		-1.69606	-0.996138	0.699927	7	2	139	6523		-5.16276	-2.24911	2.91365	9	0	29	7912		2.30456	6	1	218	5165		0.696373	6.5	2.5	603.5	4155.5
TGGT1_249990	hypothetical protein	GRA70	1% P8-Table 1	-1.62181	-0.11457	1.50724	5	2	166	4100		0.772687	1.49488	0.722192	5	1	2	4691		0.286024	1.45802	1.17199	7	2	5	6446		-1.79395	1.23791	3.03186	9	0	8	7924		2.26955	7	1	87	6012		0.947093	6	1.5	3.5	5568.5
TGGT1_261400	hypothetical protein	hypothetical protein (ortholog of PfVFT1)	1% P8-Table 1	-7.60219	-5.53046	2.07173	2	0	253	6337		-0.11961	-0.0889033	0.0307069	2	4	5402	1878		-0.768612	-1.11921	-0.350596	1	5	5621	793		-4.86098	-2.81256	2.04842	5	0	71	7909		2.06007	3.5	0	162	7123		-0.159945	1.5	4.5	5511.5	1335.5
TGGT1_269175	hypothetical protein	U6 snRNA phosphodiesterase Usb1	1% P8-Table 1	-6.30095	-5.10043	1.20052	2	1	319	1899		-0.388478	0.0469289	0.435407	3	1	422	7060		-0.895382	-0.0683333	0.827048	4	0	430	6870		-2.89789	-0.618083	2.27981	5	0	141	7749		1.74016	3.5	0.5	230	4824		0.631228	3.5	0.5	426	6965
TGGT1_320280	hypothetical protein	orotidine 5'-monophosphate decarboxylase	1% P8-Table 1	-2.26609	-0.265022	2.00107	5	2	21	5001		0.785426	0.704834	-0.080592	5	2	1478	5516		0.478079	0.72138	0.243301	5	2	478	5822		-0.0587463	0.738221	0.796968	4	0	481	7849		1.39902	4.5	1	251	6425		0.0813546	5	2	978	5669
TGGT1_310150	AMP-binding enzyme domain-containing protein	TgACS2	1% P8-Table 1	-5.14602	-4.00796	1.13806	2	2	531	1802		0.997732	1.52845	0.530715	4	0	588	7465		0.905887	1.65315	0.747267	4	0	86	6601		-0.455209	1.18806	1.64327	6	0	58	7870		1.39066	4	1	294.5	4836		0.638991	4	0	337	7033
TGGT1_200370	prenyltransferase and squalene oxidase repeat-containing protein	farnesyltransferase beta	1% P8-Table 1	-1.19662	-0.291005	0.905612	4	2	148	1221		1.36757	1.68118	0.313609	5	1	1008	1922		1.20688	1.38697	0.180086	3	4	1333	4514		-0.457245	1.16711	1.62436	7	2	60	4727		1.26499	5.5	2	104	2974		0.246847	4	2.5	1170.5	3218
TGGT1_250880	kinase, pfkB family protein	Adenosine kinase	1% P8-Table 1	-0.333723	0.928226	1.26195	4	1	702	1376		-0.052163	0.868174	0.920337	5	1	64	6416		-0.567096	0.218025	0.785121	4	0	184	6964		-1.97814	-0.198107	1.78003	5	0	62	7900		1.52099	4.5	0.5	382	4638		0.852729	4.5	0.5	124	6690
TGGT1_242380	fatty acid elongase		10% P4/5-Table 1	-5.83247	-7.19889	-1.36642	1	2	1843	120		-0.351444	-2.41547	-2.06403	1	6	7104	19		-0.587081	-3.13974	-2.55266	0	6	7020	9		-3.85907	-4.75787	-0.8988	2	2	5728	81		-1.13261	1.5	2	3785.5	100.5		-2.30834	0.5	6	7062	14
TGGT1_221450	SPRY domain-containing protein		10% P4/5-Table 1	-8.08808	-8.44822	-0.360138	1	0	2747	5419		-2.19297	-4.25847	-2.0655	0	3	7797	15		-2.54724	-4.95168	-2.40444	0	4	7004	51		-5.62468	-5.83075	-0.206071	1	0	4827	4564		-0.283105	1	0	3787	4991.5		-2.23497	0	3.5	7400.5	33
TGGT1_310460	Rab6		10% P4/5-Table 1	-7.63894	-7.99908	-0.360138						-0.110473	-1.44609	-1.33561	0	6	7508	55		-0.603303	-3.54781	-2.9445	0	6	7015	8		-4.79242	-4.15317	0.639244	4	2	2045	2223		0.139553	4	2		2223		-2.14006	0	6	7261.5	31.5
TGGT1_270865	putative adenylate cyclase	TgACβ	10% P4/5-Table 1	-9.15957	-9.4893	-0.329737	1	0	2983	5298		-2.55346	-3.58146	-1.02799	0	4	7651	163		-2.54722	-5.54341	-2.99619	0	6	7023	1		-4.92689	-5.75644	-0.82955	3	3	1512	1435		-0.579644	2	1.5	2247.5	3366.5		-2.01209	0	5	7337	82
TGGT1_203030	N-methyl-D-aspartate receptor-associated protein		10% P4/5-Table 1	-9.4227	-9.79324	-0.370533	1	0	4922	6365		-0.689589	-1.67256	-0.982974	2	6	4844	60		-1.64449	-4.15115	-2.50666	1	7	6162	7		-5.91401	-6.06228	-0.14827	1	1	7611	6012		-0.259402	1	0.5	6266.5	6188.5		-1.74482	1.5	6.5	5503	33.5
TGGT1_227900	AP2 domain transcription factor AP2X-1		10% P4/5-Table 1	-7.31417	-7.6743	-0.360138						-1.81885	-3.21557	-1.39671	2	4	5018	64		-3.19694	-5.26616	-2.06921	0	2	6484	16		-5.09922	-4.85534	0.243884	1	0	2799	6019		-0.0581269	1	0		6019		-1.73296	1	3	5751	40
TGGT1_260030	atypical MEK-related kinase (incomplete catalytic triad)		10% P4/5-Table 1	-6.17152	-7.98199	-1.81047	1	1	4960	1495		-0.43839	-2.21819	-1.7798	0	8	7919	3		-0.698752	-2.12346	-1.42471	0	6	6967	42		-2.47346	-5.33367	-2.86021	0	4	7921	26		-2.33534	0.5	2.5	6440.5	760.5		-1.60225	0	7	7443	22.5
TGGT1_232800	hypothetical protein		10% P4/5-Table 1	-6.43925	-7.26136	-0.822109	0	1	5272	2151		-0.853585	-2.04038	-1.18679	0	4	7844	18		-1.20686	-3.15821	-1.95135	2	4	4934	81		-3.37736	-5.47103	-2.09367	0	4	7715	32		-1.45789	0	2.5	6493.5	1091.5		-1.56907	1	4	6389	49.5
TGGT1_250700	hypothetical protein		10% P4/5-Table 1	-7.45473	-7.81487	-0.360138						1.27896	0.375879	-0.90308	0	5	7865	40		0.971557	-1.16125	-2.13281	0	6	7016	2		-2.37554	-1.63941	0.736131	4	2	1577	2766		0.187996	4	2		2766		-1.51795	0	5.5	7440.5	21
TGGT1_309610	hypothetical protein		10% P4/5-Table 1	-6.84885	-6.90659	-0.0577352	1	2	2052	2677		0.951042	-0.200164	-1.15121	0	7	7924	2		0.188191	-1.18254	-1.37073	1	6	3250	64		-2.21935	-2.52678	-0.307427	1	2	6372	2834		-0.182581	1	2	4212	2755.5		-1.26097	0.5	6.5	5587	33
TGGT1_312420	hypothetical protein	GRA38	10% P8-Table 1	0.33283	-6.66493	-6.99776	0	7	6852	1		2.25005	1.30322	-0.946827	0	8	7925	1		2.19522	1.0147	-1.18053	0	7	6999	15		2.64963	-0.609095	-3.25873	0	7	7928	2		-5.12824	0	7	7390	1.5		-1.06368	0	7.5	7462	8
TGGT1_218720	calcium-dependent protein kinase CDPK6		10% P8-Table 1	-2.08123	-7.34314	-5.26191	0	6	6951	18		0.296053	-0.345017	-0.641071	0	8	7857	33		0.130712	-0.897539	-1.02825	0	8	6981	33		-0.814985	-1.986	-1.17101	1	7	7737	45		-3.21646	0.5	6.5	7344	31.5		-0.834661	0	8	7419	33
TGGT1_269620	hypothetical protein		10% P8-Table 1	0.519309	-3.55104	-4.07035	0	5	6895	24		1.29097	0.25754	-1.03343	0	5	7913	32		1.66064	0.235598	-1.42504	0	5	6972	38		0.836119	-0.86977	-1.70589	0	4	7843	12		-2.88812	0	4.5	7369	18		-1.22924	0	5	7442.5	35
TGGT1_204040	hypothetical protein	Presenilin-1	10% P8-Table 1	-1.60223	-5.34852	-3.7463	0	4	6768	225		1.73944	1.32452	-0.414923	1	3	7358	711		1.68446	0.665719	-1.01874	0	4	6477	788		1.8668	0.568866	-1.29794	1	3	5332	91		-2.52212	0.5	3.5	6050	158		-0.716832	0.5	3.5	6917.5	749.5
TGGT1_236660	START domain-containing protein		10% P8-Table 1	-4.35471	-6.74794	-2.39322	1	2	4787	257		0.570994	-0.283246	-0.854241	0	5	7837	99		0.409148	-0.686944	-1.09609	0	6	7006	45		0.365867	-2.16356	-2.52943	0	5	7812	13		-2.46132	0.5	3.5	6299.5	135		-0.975166	0	5.5	7421.5	72
TGGT1_244270	ATP-binding cassette G family transporter ABCG87		10% P8-Table 1	-2.66591	-6.30751	-3.6416	0	2	6503	8		-0.826025	-1.68761	-0.861586	1	4	6783	407		-0.522853	-1.45648	-0.933631	0	3	6382	662		-0.405046	-1.65419	-1.24914	2	3	6604	402		-2.44537	1	2.5	6553.5	205		-0.897608	0.5	3.5	6582.5	534.5
TGGT1_254270	hypothetical protein	TLCD4	10% P8-Table 1	-3.47982	-5.33709	-1.85727	2	2	3506	451		-1.2945	-2.65462	-1.36012	0	5	7329	61		-1.81517	-2.58471	-0.769537	0	3	6324	460		-2.00425	-4.71921	-2.71496	0	4	7721	17		-2.28611	1	3	5613.5	234		-1.06483	0	4	6826.5	260.5
TGGT1_318460	P-type ATPase of unknown pump specificity (type V) protein		10% P8-Table 1	-4.90066	-7.51638	-2.61573	0	2	6945	35		-0.549755	-1.5587	-1.00895	0	4	7858	224		-0.968134	-1.66666	-0.698523	1	3	4898	593		-1.88529	-3.70139	-1.81611	0	4	7893	99		-2.21592	0	3	7419	67		-0.853736	0.5	3.5	6378	408.5
TGGT1_221200A	CW-type Zinc Finger protein		10% P8-Table 1	-4.50686	-7.11021	-2.60335	0	3	6612	210		1.9414	1.16313	-0.778276	0	6	7922	6		1.85893	0.699835	-1.1591	0	7	7017	12		1.95705	0.292788	-1.66426	1	7	7821	5		-2.13381	0.5	5	7216.5	107.5		-0.968686	0	6.5	7469.5	9
TGGT1_237280	TLD protein	TgTBC6	10% P8-Table 1	-5.84626	-7.33668	-1.49042	2	2	2141	363		1.03307	0.724601	-0.308467	1	4	5718	878		1.30914	0.537027	-0.772113	0	5	6676	162		0.797807	-1.85707	-2.65488	0	6	7925	9		-2.07265	1	4	5033	186		-0.54029	0.5	4.5	6197	520
TGGT1_243140	Toxoplasma gondii family A protein		1% P4/5 high	-4.02848	-3.92733	0.101141	2	0	727	6677		-2.92757	-1.57664	1.35093	5	0	370	7741		-3.33742	-2.27476	1.06267	3	0	201	6947		-2.68298	-2.9269	-0.243923	0	1	7554	4978		-0.0713911	1	0.5	4140.5	5827.5		1.2068	4	0	285.5	7344
TGGT1_209690	small nuclear ribonucleoprotein	SNRPB2	1% P4/5 high	-6.91013	-6.78907	0.12106	2	0	977	6456		-2.33356	-0.932853	1.40071	4	1	531	7366		-4.70733	-3.19549	1.51184	3	0	364	6871		-4.66644	-4.86883	-0.202397	1	2	4314	1696		-0.040668	1.5	1	2645.5	4076		1.45627	3.5	0.5	447.5	7118.5
TGGT1_306380	U1 zinc finger protein	SNPRC	1% P4/5 medium	-3.36988	-5.23834	-1.86846	1	3	5724	2116		-1.56226	-0.356929	1.20533	5	1	119	7354		-1.78092	-0.597492	1.18342	3	0	110	6817		-2.12524	-1.71907	0.40617	4	2	91	427		-0.731144	2.5	2.5	2907.5	1271.5		1.19438	4	0.5	114.5	7085.5
TGGT1_266970	hypothetical protein		1% P4/5 medium	-1.21074	-2.2645	-1.05376	1	2	5068	2587		-1.69217	-0.27874	1.41343	5	0	112	7899		-2.17627	-1.54537	0.630897	2	0	278	6418		-1.58234	-1.54563	0.0367066	2	1	2839	4040		-0.508529	1.5	1.5	3953.5	3313.5		1.02216	3.5	0	195	7158.5
TGGT1_245470	mitotic checkpoint protein, BUB3 family protein		1% P4/5 medium	-5.52244	-5.9693	-0.446853	0	0	6225	6063		-2.18168	-1.19605	0.98563	5	0	288	7756		-2.60759	-1.34218	1.26541	4	0	104	6967		-3.24986	-1.58202	1.66784	4	0	135	7186		0.610494	2	0	3180	6624.5		1.12552	4.5	0	196	7361.5
TGGT1_309800	RNA recognition motif-containing protein		1% P4/5 medium	-5.23647	-6.8312	-1.59473	1	1	5032	1080		-0.403406	0.372149	0.775555	4	2	984	2155		-0.566843	0.660021	1.22686	6	0	25	7014		-3.28614	-0.67472	2.61142	4	0	102	7793		0.508344	2.5	0.5	2567	4436.5		1.00121	5	1	504.5	4584.5
TGGT1_205425	hypothetical protein		1% P4/5 medium	-3.84082	-4.3168	-0.47598	1	1	4485	5720		-1.05997	0.0617517	1.12172	2	0	613	7615		-1.12824	-0.305078	0.823157	2	2	2161	4283		-0.414102	-0.465132	-0.0510299	2	2	7177	3465		-0.263505	1.5	1.5	5831	4592.5		0.972437	2	1	1387	5949
TGGT1_261040	hypothetical protein		1% P4/5 medium	-3.5215	-4.43294	-0.911437	0	2	6703	2693		-2.23125	-1.37469	0.856561	2	1	1715	6548		-3.28712	-2.14365	1.14347	3	0	379	6855		-3.27288	-2.74685	0.52603	3	1	2997	5193		-0.192703	1.5	1.5	4850	3943		1.00001	2.5	0.5	1047	6701.5
TGGT1_225300	hypothetical protein		1% P4/5 medium	-1.2669	-1.09545	0.171456	2	2	1446	2144		-2.44611	-0.943813	1.5023	3	0	1211	7626		-2.61271	-1.86911	0.743601	3	0	1984	6636		-3.16332	-3.0201	0.143216	3	0	4257	6578		0.157336	2.5	1	2851.5	4361		1.12295	3	0	1597.5	7131
TGGT1_300250	MtN3/saliva family protein	Bidirectional sugar transporter SWEET	1% P8 high	-7.66283	-5.28623	2.3766	4	0	367	6417		-1.61277	-2.4837	-0.870935	0	2	7410	941		-2.40373	-2.2693	0.134436	1	1	4395	4316		-4.39448	-2.93537	1.45911	4	0	452	7351		1.91785	4	0	409.5	6884		-0.36825	0.5	1.5	5902.5	2628.5
TGGT1_261260A	histone lysine demethylase JMJD6a		1% P8 high	-2.42507	-0.439326	1.98575	5	0	154	6797		-1.18611	-1.26136	-0.0752563	3	2	3305	5273		-2.34576	-2.18125	0.164518	1	2	1707	3695		-3.91272	-2.75149	1.16123	4	2	487	4177		1.57349	4.5	1	320.5	5487		0.0446306	2	2	2506	4484
TGGT1_297510	hypothetical protein		1% P8 medium	-3.61301	-2.00481	1.6082	3	2	156	2463		0.719044	-0.0299076	-0.748952	1	5	5059	402		0.31258	-0.889715	-1.20229	1	3	4739	231		-1.54361	-0.664647	0.878966	4	1	586	5778		1.24358	3.5	1.5	371	4120.5		-0.975623	1	4	4899	316.5
TGGT1_304500	hypothetical protein		1% P8 medium	-0.608474	0.398092	1.00657	4	0	483	6650		1.29897	1.80443	0.505453	7	0	58	7894		1.16564	1.55204	0.386399	5	0	35	6934		0.00814705	1.06452	1.05637	6	0	38	7593		1.03147	5	0	260.5	7121.5		0.445926	6	0	46.5	7414
TGGT1_200310	hypothetical protein	C4AP3	1% P8 medium	-7.26673	-5.96948	1.29726	2	0	235	6888		-1.53052	-1.96654	-0.43602	2	3	940	1273		-2.46242	-2.71001	-0.24759	0	1	5624	3573		-4.91326	-3.50541	1.40785	5	1	204	4877		1.35255	3.5	0.5	219.5	5882.5		-0.341805	1	2	3282	2423
TGGT1_287160	internal kinesin motor domain protein		1% P8 medium	-7.32821	-6.43209	0.896119	3	0	341	6842		-1.90789	-1.28164	0.626253	2	3	778	2080		-1.01691	-1.51164	-0.494733	2	3	2624	3409		-3.1825	-1.62202	1.56048	5	0	393	6814		1.2283	4	0	367	6828		0.0657602	2	3	1701	2744.5
TGGT1_410880	hypothetical protein		1% P8 medium	-0.0110931	0.87925	0.890343	4	2	416	2634		0.533865	0.263452	-0.270413	2	2	4546	3217		0.545969	0.236277	-0.309691	2	3	3115	2307		-1.38495	0.294759	1.67971	4	0	468	7203		1.28503	4	1	442	4918.5		-0.290052	2	2.5	3830.5	2762
TGGT1_307603	adenylate kinase		1% P8 medium	-2.5583	-0.916737	1.64156	5	0	122	6913		-0.746714	-0.558497	0.188218	1	2	400	5480		-0.564027	-0.897059	-0.333032	1	1	5303	1772		-0.860425	-0.222554	0.63787	5	0	353	6998		1.13972	5	0	237.5	6955.5		-0.0724069	1	1.5	2851.5	3626
TGGT1_214950	hypothetical protein		1% P8 medium	-4.81316	-2.73397	2.07919	2	1	793	6164		1.27275	1.43237	0.159621	2	1	1192	4587		1.18689	1.55197	0.365077	4	3	713	4358		0.267284	1.5918	1.32451	2	1	90	5023		1.70185	2	1	441.5	5593.5		0.262349	3	2	952.5	4472.5
TGGT1_240300	zinc finger domain, LSD1 subclass domain-containing protein		1% P8 medium	-1.12926	-0.0056219	1.12364	3	3	280	2079		-0.727971	-0.363615	0.364356	4	1	442	6192		-0.825492	-0.63662	0.188872	2	3	1656	4235		-2.81048	-1.46636	1.34412	4	3	106	1945		1.23388	3.5	3	193	2012		0.276614	3	2	1049	5213.5
TGGT1_209170	hypothetical protein		1% P8 medium	-3.41802	-2.06188	1.35614	3	0	96	6765		0.640045	0.389823	-0.250222	1	2	6212	4245		0.407592	0.688581	0.280989	3	1	1139	6223		0.198348	1.04562	0.84727	3	0	888	7425		1.10171	3	0	492	7095		0.0153837	2	1.5	3675.5	5234
TGGT1_310870	putative integral membrane protein		1% P8 medium	-4.26432	-3.38253	0.881793	3	1	123	1067		-0.418788	0.140888	0.559676	5	2	1117	6434		-0.702322	-0.584765	0.117557	4	2	1102	4325		-2.95485	-1.64838	1.30647	8	0	125	7897		1.09413	5.5	0.5	124	4482		0.338617	4.5	2	1109.5	5379.5
TGGT1_280780	dihydrouridine synthase (dus) protein		1% P8 medium	-5.62175	-4.68932	0.932425	2	1	912	4222		-1.75268	-1.73425	0.018427	1	0	5836	7281		-2.69871	-1.14218	1.55652	5	0	43	6993		-3.99739	-1.98931	2.00808	4	0	76	7907		1.47025	3	0.5	494	6064.5		0.787475	3	0	2939.5	7137
TGGT1_273030	phosphoglycerate mutase family protein		1% P8 low	-4.58103	-2.96276	1.61826	3	1	652	6593		-0.382052	-1.17886	-0.796812	2	4	5903	238		-0.40634	-0.890722	-0.484381	0	5	6795	882		-1.79474	-1.10516	0.689585	2	2	2772	3359		1.15392	2.5	1.5	1712	4976		-0.640597	1	4.5	6349	560
TGGT1_273995	hypothetical protein		1% P8 low	-7.33217	-6.66534	0.666828	2	0	1236	5767		-1.57651	-1.94196	-0.365442	0	2	6628	1184		-2.05229	-2.52043	-0.468144	0	3	6570	931		-3.95077	-2.70589	1.24488	3	1	2713	4436		0.955854	2.5	0.5	1974.5	5101.5		-0.416793	0	2.5	6599	1057.5
TGGT1_254450	putative Pelota		1% P8 low	-7.26693	-4.943	2.32393	3	0	334	6746		-0.641383	-0.146441	0.494942	4	1	1296	550		-1.0856	-1.4517	-0.366093	2	4	3680	1632		-4.76436	-3.76923	0.995132	3	0	701	7266		1.65953	3	0	517.5	7006		0.0644241	3	2.5	2488	1091
TGGT1_232220	SWIB/MDM2 domain-containing protein		1% P8 low	-5.99487	-4.29119	1.70368	2	0	664	6695		-3.23226	-3.33938	-0.107118	0	2	7262	1389		-3.42454	-3.5179	-0.0933657	0	1	5037	1341		-3.44697	-2.33922	1.10775	3	1	1767	4323		1.40571	2.5	0.5	1215.5	5509		-0.100242	0	1.5	6149.5	1365
TGGT1_233110	IMP dehydrogenasa		1% P8 low	-7.52923	-6.65862	0.870616	2	0	1052	6512		-2.19767	-2.74128	-0.543606	1	2	4290	1127		-3.35473	-4.33225	-0.977518	0	2	6160	1864		-5.33889	-4.27904	1.05985	2	0	927	7556		0.965231	2	0	989.5	7034		-0.760562	0.5	2	5225	1495.5
TGGT1_300020	ATP-dependent metallopeptidase HflB subfamily protein		1% P8 low	-5.97752	-4.11883	1.85869	3	1	218	6195		-0.468835	-0.767161	-0.298327	1	3	4286	1345		-1.13421	-1.26541	-0.131205	1	1	5961	2558		-3.51647	-2.84361	0.672867	4	0	4004	7167		1.26578	3.5	0.5	2111	6681		-0.214766	1	2	5123.5	1951.5
TGGT1_230190	hypothetical protein		1% P8 low	-2.26127	-0.181615	2.07966	4	1	732	3523		-0.318867	-0.839882	-0.521014	1	5	3999	379		-0.740551	-1.46229	-0.721739	2	2	2942	4028		-1.99359	-1.3815	0.612098	2	1	2729	4444		1.34588	3	1	1730.5	3983.5		-0.621377	1.5	3.5	3470.5	2203.5
TGGT1_307590	hypothetical protein		1% P8 low	-5.7238	-3.62229	2.10151	3	0	581	6880		-1.59095	-2.35703	-0.766072	0	4	7901	95		-2.83612	-2.18894	0.647176	1	1	2906	4970		-2.7595	-1.72557	1.03393	4	0	902	7567		1.56772	3.5	0	741.5	7223.5		-0.0594481	0.5	2.5	5403.5	2532.5
TGGT1_253340	hypothetical protein		1% P8 low	-3.47936	-1.65959	1.81977	3	1	1211	4990		1.18805	1.24572	0.0576694	2	3	2785	3228		1.43876	1.3514	-0.087363	4	3	438	2469		0.485488	1.20141	0.715923	5	1	2902	6706		1.26785	4	1	2056.5	5848		-0.0148468	3	3	1611.5	2848.5
TGGT1_307650	uracil-DNA glycosylase		1% P8 low	-0.0859832	1.18172	1.2677	5	2	27	3199		0.639735	0.782486	0.142751	1	1	7355	2874		0.370872	0.306027	-0.0648443	3	2	1390	4030		-1.04871	-0.2308	0.81791	3	0	1534	6691		1.0428	4	1	780.5	4945		0.0389533	2	1.5	4372.5	3452
TGGT1_293770	chitinase-like protein CLP1		1% P8 low	-0.436441	0.469561	0.906002	3	2	1161	4169		-1.35206	-0.814026	0.538034	4	2	317	789		-1.74027	-1.59856	0.141702	2	1	3167	6195		-3.29754	-2.18094	1.1166	4	0	575	7647		1.0113	3.5	1	868	5908		0.339868	3	1.5	1742	3492
TGGT1_202940	hypothetical protein		1% P8 low	-0.348696	0.707167	1.05586	2	2	1354	3098		0.27384	0.322788	0.0489486	2	1	1621	4789		0.310566	0.0209089	-0.289658	2	3	2253	2675		-1.10663	-0.251793	0.854836	3	0	153	6566		0.955349	2.5	1	753.5	4832		-0.120354	2	2	1937	3732
TGGT1_277990	OTU family cysteine protease		1% P8 low	-3.77938	-1.45762	2.32176	3	1	1134	5786		1.45326	1.38069	-0.0725671	1	3	4903	4473		1.0039	0.956728	-0.047175	1	3	6196	3784		-1.86482	-0.405194	1.45963	4	1	418	4765		1.89069	3.5	1	776	5275.5		-0.059871	1	3	5549.5	4128.5
TGGT1_211360	hypothetical protein		1% P8 low	-5.06806	-3.9505	1.11757	2	1	1181	3833		-1.97433	-1.89056	0.0837723	1	1	4929	4894		-2.39466	-2.22386	0.170792	1	1	3361	3863		-3.28067	-2.28323	0.997446	2	1	1572	3609		1.05751	2	1	1376.5	3721		0.127282	1	1	4145	4378.5
TGGT1_265120	putative rhoptry neck protein		1% P8 low	-1.17466	-0.0625497	1.11211	4	1	1249	3666		0.827294	1.25598	0.428688	4	2	2565	6433		1.02918	1.02582	-0.00336354	2	4	617	2424		0.0825004	0.880982	0.798481	5	1	256	3670		0.955294	4.5	1	752.5	3668		0.212662	3	3	1591	4428.5
TGGT1_245500	dipeptidyl peptidase iv (dpp iv) n-terminal region domain-containing protein		1% P8 low	-3.26639	-0.761731	2.50466	3	2	217	3791		-0.474451	-0.442908	0.0315433	2	1	4872	6048		-0.63576	-0.998977	-0.363217	2	2	4012	3355		-2.41167	-1.52285	0.888819	3	1	1956	4104		1.69674	3	1.5	1086.5	3947.5		-0.165837	2	1.5	4442	4701.5
TGGT1_223840	putative ATP-citrate lyase		1% P8 low	-6.15414	-4.93358	1.22056	2	0	2131	6733		-0.204882	-0.0223024	0.18258	2	2	1707	6522		-0.408906	-0.0341978	0.374708	4	1	383	3021		-1.45309	-0.140983	1.31211	5	1	94	3262		1.26634	3.5	0.5	1112.5	4997.5		0.278644	3	1.5	1045	4771.5
TGGT1_278780	hypothetical protein		1% P8 low	-3.30443	-1.79378	1.51065	2	0	923	6243		0.0327842	-0.353585	-0.386369	3	3	2737	2854		-0.526899	-0.0750922	0.451807	4	0	441	6837		-0.608133	0.0106736	0.618806	4	0	2353	6799		1.06473	3	0	1638	6521		0.0327192	3.5	1.5	1589	4845.5
TGGT1_217726	hypothetical protein		1% P8 low	-0.0898858	1.11726	1.20714	3	2	2060	5625		0.0273272	0.273397	0.24607	1	1	380	4930		-0.625323	0.108509	0.733831	3	1	673	6424		-1.31256	-0.247618	1.06494	2	2	784	3574		1.13604	2.5	2	1422	4599.5		0.489951	2	1	526.5	5677
TGGT1_310920	hypothetical protein		1% P8 low	-4.46631	-3.04729	1.41902	3	0	596	6745		0.425635	0.510632	0.0849963	2	1	4066	6667		0.203987	0.0904906	-0.113497	0	1	6387	5154		-1.06359	-0.354063	0.709528	4	1	882	4392		1.06427	3.5	0.5	739	5568.5		-0.0142502	1	1	5226.5	5910.5
TGGT1_201890	MORN repeat-containing protein		1% P8 low	-1.12382	-0.0666253	1.05719	2	3	1811	2523		-1.97409	-2.23204	-0.257954	0	1	7494	5104		-2.82058	-1.96445	0.856124	3	0	322	6893		-3.40614	-2.15363	1.25251	4	0	455	7513		1.15485	3	1.5	1133	5018		0.299085	1.5	0.5	3908	5998.5
TGGT1_237490	centrin family protein		1% P8 low	-0.420873	0.621769	1.04264	2	2	646	4120		-0.848072	-0.856891	-0.00881882	3	1	2995	5533		-1.75067	-0.855559	0.895112	3	0	686	6887		-3.08446	-1.51505	1.56941	4	0	837	7491		1.30603	3	1	741.5	5805.5		0.443147	3	0.5	1840.5	6210
TGGT1_284630	hypothetical protein		1% P8 low	-4.67562	-2.84514	1.83048	2	2	322	1064		-0.00676362	0.371986	0.37875	5	0	463	7757		-0.508933	-0.0182428	0.49069	4	3	1516	4725		-2.39097	-1.69327	0.697704	5	3	2080	3027		1.26409	3.5	2.5	1201	2045.5		0.43472	4.5	1.5	989.5	6241
TGGT1_281675	putative protein kinase		1% P8 low	-2.71676	-1.82154	0.895215	3	0	299	6303		-3.02822	-2.86152	0.166703	1	0	2426	6499		-3.15605	-1.98731	1.16874	2	0	620	6448		-2.62795	-1.0736	1.55434	3	2	1279	3608		1.22478	3	1	789	4955.5		0.667724	1.5	0	1523	6473.5
TGGT1_217710	DnaJ domain-containing protein		1% P8 low	-3.56734	-2.22773	1.33961	2	1	1240	3969		1.49054	1.89711	0.406572	5	0	129	7329		1.69088	1.76363	0.0727514	3	1	2413	6316		0.502869	1.53996	1.03709	5	0	311	7440		1.18835	3.5	0.5	775.5	5704.5		0.239662	4	0.5	1271	6822.5
TGGT1_306338A	putative dynein gamma chain, flagellar outer arm		1% P8 low	-2.27214	-0.90751	1.36463	4	1	2033	6589		-1.27446	-0.847222	0.427238	4	0	747	7883		-1.26151	-0.812371	0.44914	3	0	182	6791		-1.79881	-0.828563	0.970244	4	0	87	7831		1.16744	4	0.5	1060	7210		0.438189	3.5	0	464.5	7337
TGGT1_258640	adenylate kinase superfamily protein		10% P4/5 high	-8.31883	-8.64856	-0.329737	1	0	2667	5126		-2.79053	-5.00427	-2.21374	0	4	7839	34		-4.72244	-6.04327	-1.32082	0	2	6960	138		-5.19981	-5.98632	-0.786516	1	1	6310	1864		-0.558127	1	0.5	4488.5	3495		-1.76728	0	3	7399.5	86
TGGT1_253060	WD domain, G-beta repeat-containing protein		10% P4/5 medium	-7.39445	-7.71268	-0.31823	2	0				-3.21162	-3.9066	-0.694983	0	2	7912	51		-4.00297	-5.51484	-1.51187	0	2	7013	22		-5.3479	-5.65141	-0.303509						-0.310869	2	0				-1.10342	0	2	7462.5	36.5
TGGT1_275680	hypothetical protein		10% P4/5 medium	-5.02244	-4.87614	0.146299	2	0	1348	6284		1.9167	0.890133	-1.02657	0	5	7850	73		1.6717	0.183638	-1.48806	0	5	6932	49		0.282577	-1.28134	-1.56391	1	4	7607	127		-0.708808	1.5	2	4477.5	3205.5		-1.25732	0	5	7391	61
TGGT1_246340	DnaJ domain-containing protein		10% P4/5 medium	-5.70817	-5.51579	0.192376	1	1	2240	3867		-0.556979	-1.52466	-0.967682	0	6	7906	74		-1.19197	-2.57957	-1.3876	0	5	7002	60		-3.0501	-4.24448	-1.19438	0	2	7627	901		-0.501004	0.5	1.5	4933.5	2384		-1.17764	0	5.5	7454	67
TGGT1_204350	hypothetical protein		10% P4/5 medium	-6.44842	-7.42048	-0.972066	1	2	4906	3044		-1.35792	-2.93425	-1.57633	0	4	7902	88		-1.9823	-3.21424	-1.23195	0	3	6330	82		-3.33738	-3.8271	-0.489719	1	1	6211	1397		-0.730893	1	1.5	5558.5	2220.5		-1.40414	0	3.5	7116	85
TGGT1_223790	hypothetical protein		10% P4/5 medium	-7.41502	-8.00556	-0.590539	0	0	4612	3915		1.40935	0.565598	-0.843754	0	5	7445	47		1.50203	0.298331	-1.2037	0	6	6951	168		-0.0483572	-0.790694	-0.742337	3	3	5203	688		-0.666438	1.5	1.5	4907.5	2301.5		-1.02373	0	5.5	7198	107.5
TGGT1_259830	diacylglycerol kinase catalytic domain-containing protein	Tgdgk2	10% P4/5 medium	-7.95002	-8.31016	-0.360138						-1.81282	-3.56485	-1.75203	1	3	6888	71		-2.14299	-4.47748	-2.33448	0	6	6963	146		-4.96085	-5.31257	-0.351718	2	1	2484	2553		-0.355928	2	1		2553		-2.04326	0.5	4.5	6925.5	108.5
TGGT1_234230	hypothetical protein		10% P4/5 medium	-7.27077	-7.63091	-0.360138						-2.52124	-3.81168	-1.29044	0	5	7882	157		-3.0572	-4.26087	-1.20366	0	3	6664	73		-4.09393	-4.61239	-0.518462	0	1	6861	2121		-0.4393	0	1		2121		-1.24705	0	4	7273	115
TGGT1_273610	hypothetical protein		10% P4/5 medium	-4.54419	-5.58613	-1.04194	1	2	5357	2690		-1.1395	-2.13643	-0.996932	0	3	7470	193		-1.01014	-2.96819	-1.95806	1	3	5179	41		-1.084	-3.03973	-1.95572	2	3	7165	88		-1.49883	1.5	2.5	6261	1389		-1.47749	0.5	3	6324.5	117
TGGT1_224220	serine/threonine-protein phosphatase PP2A catalytic subunit		10% P4/5 medium	-6.98398	-8.41641	-1.43243	0	1	6530	978		-2.05205	-2.94279	-0.890742	3	5	2502	189		-2.59901	-4.63717	-2.03816	1	5	4517	67		-4.70733	-5.31895	-0.611623	0	1	7327	1492		-1.02203	0	1	6928.5	1235		-1.46445	2	5	3509.5	128
TGGT1_244230	hypothetical protein		10% P4/5 medium	-5.69646	-6.09665	-0.400183	3	1	842	1712		0.349126	-0.546295	-0.895421	1	5	5077	101		0.0881171	-1.57382	-1.66194	1	6	5994	160		-1.23587	-3.21597	-1.98011	1	3	7599	38		-1.19014	2	2	4220.5	875		-1.27868	1	5.5	5535.5	130.5
TGGT1_293710	Zn-finger in Ran binding protein and others domain-containing protein		10% P4/5 low	-0.258988	-0.257561	0.00142734	2	2	1231	3536		-0.317647	-1.6108	-1.29315	1	4	5625	183		-0.862958	-1.79085	-0.927895	1	2	1894	95		-2.13617	-2.56524	-0.429074	3	2	2859	1562		-0.213823	2.5	2	2045	2549		-1.11052	1	3	3759.5	139
TGGT1_262030	ALG6, ALG8 glycosyltransferase family protein		10% P4/5 low	-5.4956	-5.82868	-0.333077	2	1	1296	998		-2.80077	-3.96977	-1.169	1	2	6370	161		-2.2903	-4.07816	-1.78786	0	4	6895	140		-4.43871	-4.95324	-0.514537	1	1	5536	1451		-0.423807	1.5	1	3416	1224.5		-1.47843	0.5	3	6632.5	150.5
TGGT1_202220	hypothetical protein		10% P4/5 low	-7.6999	-8.06004	-0.360138						-3.93503	-5.54233	-1.6073	0	3	7781	156		-3.98963	-5.73301	-1.74339	0	4	6955	155		-5.30602	-5.86958	-0.563561	1	1	6996	2041		-0.461849	1	1		2041		-1.67534	0	3.5	7368	155.5
TGGT1_271285	leucine rich repeat-containing protein		10% P4/5 low	-3.37209	-3.71663	-0.344544	1	2	3699	2937		-3.62512	-4.5989	-0.97378	1	3	4427	155		-3.44449	-4.88851	-1.44401	0	3	5741	158		-4.66555	-5.38725	-0.721699	2	1	4429	1036		-0.533121	1.5	1.5	4064	1986.5		-1.2089	0.5	3	5084	156.5
TGGT1_244390	coatomer epsilon subunit protein		10% P4/5 low	-6.30083	-6.45171	-0.150874	2	0	2001	6082		0.262963	-0.807128	-1.07009	1	5	7307	120		-0.397507	-1.29632	-0.89881	1	6	6157	194		-1.60526	-2.42045	-0.815187	2	3	3812	344		-0.48303	2	1.5	2906.5	3213		-0.984451	1	5.5	6732	157
TGGT1_277870	hypothetical protein		10% P4/5 low	-8.01761	-8.37775	-0.360138						-1.25333	-2.19099	-0.937657	0	5	7656	255		-1.57923	-3.39395	-1.81472	0	7	6997	127		-3.86006	-4.58646	-0.726409	2	2	4566	299		-0.543274	2	2		299		-1.37619	0	6	7326.5	191
TGGT1_223680	ubiquitin family protein		10% P4/5 low	-8.21131	-8.57145	-0.360138	1	0	2765	5530		-1.42829	-2.61888	-1.19059	1	6	5563	217		-1.91469	-3.87982	-1.96513	2	3	4930	176		-5.19185	-4.93362	0.258237	2	0	5714	6620		-0.0509503	1.5	0	4239.5	6075		-1.57786	1.5	4.5	5246.5	196.5
TGGT1_259090	ubiquitin-conjugating enzyme subfamily protein		10% P4/5 low	-1.08971	-2.19082	-1.10112	1	3	3354	700		-0.927347	-1.95687	-1.02952	0	3	7492	373		-1.58475	-3.07656	-1.49181	0	4	7014	21		-1.96396	-3.28014	-1.31618	0	3	7577	272		-1.20865	0.5	3	5465.5	486		-1.26066	0	3.5	7253	197
TGGT1_223760	hypothetical protein		10% P4/5 low	-7.25268	-7.61282	-0.360138						-2.37238	-3.52346	-1.15108	0	3	7638	168		-3.06848	-4.17662	-1.10814	0	2	6375	272		-3.64449	-4.91066	-1.26618	1	1	5124	231		-0.813157	1	1		231		-1.12961	0	2.5	7006.5	220
TGGT1_364790	putative transmembrane protein		10% P4/5 low	2.49331	2.60533	0.112015	2	1	4045	6588		-0.257785	-1.38444	-1.12665	1	3	3686	412		-1.05415	-1.98048	-0.926325	1	2	5091	34		-2.44786	-2.53053	-0.0826669	2	1	5672	3792		0.0146739	2	1	4858.5	5190		-1.02649	1	2.5	4388.5	223
TGGT1_221190	putative mrna cleavage factor family protein		10% P4/5 low	-6.17415	-4.50626	1.6679	2	0	269	6883		0.653147	-0.187837	-0.840985	0	5	7836	30		0.0718013	-1.0111	-1.0829	0	4	6647	417		-0.499908	-1.78583	-1.28592	0	4	7914	52		0.190988	1	2	4091.5	3467.5		-0.961942	0	4.5	7241.5	223.5
TGGT1_230640	hypothetical protein		10% P4/5 low	0.170409	-1.44025	-1.61066	3	1	151	496		-0.705287	-2.13519	-1.4299	0	5	7506	79		-0.611515	-1.70532	-1.09381	1	2	5729	369		-1.00471	-0.810071	0.194643	2	2	6051	3192		-0.708007	2.5	1.5	3101	1844		-1.26186	0.5	3.5	6617.5	224
TGGT1_203610	putative 3'-5' exoribonuclease csl4		10% P4/5 low	-3.70246	-4.17435	-0.471888	1	1	4492	2720		-0.683353	-1.78827	-1.10491	0	5	7849	22		-1.25179	-2.45773	-1.20595	1	4	6490	456		-5.26493	-3.33166	1.93328	5	0	114	7899		0.730695	3	0.5	2303	5309.5		-1.15543	0.5	4.5	7169.5	239
TGGT1_266760	isocitrate dehydrogenase		10% P4/5 low	-7.80923	-8.13897	-0.329737	1	0	3007	5214		-1.70439	-3.21203	-1.50764	1	3	5451	100		-3.22811	-4.40177	-1.17365	2	3	3673	399		-4.602	-5.33949	-0.737494	1	1	6302	2432		-0.533616	1	0.5	4654.5	3823		-1.34064	1.5	3	4562	249.5
TGGT1_290980	putative glycine C-acetyltransferase		10% P4/5 low	-8.0162	-6.89635	1.11985	1	0	669	6693		-1.40802	-2.14143	-0.733416	1	6	5704	446		-1.91575	-3.9909	-2.07515	0	4	6624	100		-3.93052	-5.769	-1.83848	1	4	7456	154		-0.359315	1	2	4062.5	3423.5		-1.40428	0.5	5	6164	273
TGGT1_268000	hypothetical protein		10% P4/5 low	-6.85531	-7.21544	-0.360138						-1.40264	-2.64941	-1.24677	0	5	7883	158		-1.92751	-2.88024	-0.952731	1	2	3791	437		-4.18343	-4.86958	-0.686152	0	1	7196	1813		-0.523145	0	1		1813		-1.09975	0.5	3.5	5837	297.5
TGGT1_293380	histone lysine acetyltransferase HAT1		10% P4/5 low	-7.77984	-8.13998	-0.360138						-1.84055	-2.94538	-1.10483	1	2	3160	186		-2.57252	-4.13007	-1.55755	0	3	6553	438		-5.15081	-6.04677	-0.89596	0	1	7229	835		-0.628049	0	1		835		-1.33119	0.5	2.5	4856.5	312
TGGT1_233040	3'5'-cyclic nucleotide phosphodiesterase domain-containing protein		10% P4/5 low	1.26011	0.449897	-0.810212	2	5	5566	1148		0.388159	-1.42523	-1.81339	2	2	4811	177		-0.248956	-1.32839	-1.07943	3	2	192	533		-1.38675	-1.33671	0.0500403	2	2	3690	1718		-0.380086	2	3.5	4628	1433		-1.44641	2.5	2	2501.5	355
TGGT1_289990	hypothetical protein		10% P4/5 low	-7.37948	-8.30433	-0.92485	0	1	6070	1950		-1.6818	-2.65974	-0.977948	1	4	6469	271		-2.35982	-3.32016	-0.960335	0	3	5718	483		-3.41567	-4.341	-0.925329	2	3	6445	403		-0.92509	1	2	6257.5	1176.5		-0.969141	0.5	3.5	6093.5	377
TGGT1_251710	hypothetical protein		10% P4/5 low	-5.21635	-6.33303	-1.11668	2	1	2299	514		-1.38846	-2.63963	-1.25117	0	4	7698	160		-2.768	-3.94645	-1.17845	0	3	6184	601		-3.83407	-4.63876	-0.804687	0	2	7344	562		-0.960683	1	1.5	4821.5	538		-1.21481	0	3.5	6941	380.5
TGGT1_213069	hypothetical protein		10% P4/5 low	-7.18616	-7.89369	-0.707531	0	0	4877	3633		-2.90258	-4.1169	-1.21431	2	3	4641	249		-2.92392	-3.67051	-0.746594	0	2	5109	523		-3.32747	-3.84263	-0.515158	1	2	5972	2350		-0.611345	0.5	1	5424.5	2991.5		-0.980455	1	2.5	4875	386
TGGT1_218560	acetyl-coA carboxylase ACC2		10% P4/5 low	-7.90532	-8.26546	-0.360138						-4.08944	-5.38542	-1.29599	0	3	7630	119		-5.0876	-5.88782	-0.800222	0	2	6701	669		-5.72089	-5.52961	0.191277	1	0	4585	5210		-0.0844304	1	0		5210		-1.0481	0	2.5	7165.5	394
TGGT1_260270	HEAT repeat-containing protein		10% P4/5 low	-6.47544	-7.83503	-1.35959	1	1	4147	1570		-2.69294	-3.63035	-0.937416	0	2	7547	539		-2.89384	-4.23472	-1.34089	0	3	6891	283		-4.86779	-4.69642	0.17137	1	0	3713	4940		-0.59411	1	0.5	3930	3255		-1.13915	0	2.5	7219	411
TGGT1_204530	microneme protein MIC11		10% P4/5 low	-7.16127	-8.47299	-1.31173	2	2	3169	1771		-0.426656	-1.08106	-0.654408	2	5	4260	835		-0.968119	-2.32139	-1.35327	1	6	5823	14		-5.10892	-5.69961	-0.590691	1	1	6521	1101		-0.951209	1.5	1.5	4845	1436		-1.00384	1.5	5.5	5041.5	424.5
TGGT1_211250	hypothetical protein		10% P4/5 low	1.37442	1.51097	0.136547	1	6	4578	548		0.317966	-0.715062	-1.03303	0	5	7856	365		0.262951	-0.715357	-0.978308	0	5	6862	492		-0.14796	-0.803596	-0.655635	1	4	6066	321		-0.259544	1	5	5322	434.5		-1.00567	0	5	7359	428.5
TGGT1_234300	hypothetical protein		10% P4/5 low	0.478604	-1.80491	-2.28352	0	3	6767	1593		0.872735	0.154501	-0.718233	1	5	6378	848		1.10511	-0.20987	-1.31498	1	4	5667	80		1.06742	0.0931144	-0.974309	1	3	7597	441		-1.62891	0.5	3	7182	1017		-1.01661	1	4.5	6022.5	464
TGGT1_263785	phosphatidate cytidylyltransferase		10% P4/5 low	-7.48032	-7.84046	-0.360138	1	0	3022	5429		-1.89506	-2.68054	-0.785484	3	2	739	639		-2.52586	-4.37377	-1.84792	0	4	6835	311		-3.90359	-4.4583	-0.554712	0	1	6927	1340		-0.457425	0.5	0.5	4974.5	3384.5		-1.3167	1.5	3	3787	475
TGGT1_261370	hypothetical protein		10% P4/5 low	-7.81288	-8.00809	-0.19521	1	0	2227	5807		-1.79953	-2.61926	-0.819735	0	3	7555	538		-2.30343	-3.66285	-1.35942	1	4	4434	423		-5.08735	-5.38472	-0.29737	1	1	4199	2402		-0.24629	1	0.5	3213	4104.5		-1.08958	0.5	3.5	5994.5	480.5
TGGT1_270655	hypothetical protein		10% P4/5 low	-1.78722	-2.05891	-0.27169	3	2	2280	4979		0.164697	-0.519075	-0.683771	2	4	4983	986		0.655218	-1.59711	-2.25233	0	5	6321	18		-1.37725	-1.55004	-0.172781	1	1	6181	4112		-0.222236	2	1.5	4230.5	4545.5		-1.46805	1	4.5	5652	502
TGGT1_318632	hypothetical protein		10% P4/5 low	-6.21858	-7.63532	-1.41674	1	2	4913	1626		-2.72216	-4.17331	-1.45115	0	3	7748	279		-3.46282	-4.61258	-1.14976	0	2	5952	737		-4.77833	-4.7246	0.0537241	2	1	2032	3521		-0.681507	1.5	1.5	3472.5	2573.5		-1.30046	0	2.5	6850	508
TGGT1_227040	hypothetical protein		10% P4/5 low	-1.59542	-1.86587	-0.270443	3	1	1842	4083		-2.17702	-3.22773	-1.05071	0	3	7623	767		-1.8081	-2.99939	-1.19129	0	3	6669	324		-2.49694	-2.79793	-0.300989	1	2	4776	1524		-0.285716	2	1.5	3309	2803.5		-1.121	0	3	7146	545.5
TGGT1_259950	carbonate dehydratase, eukaryotic-type domain-containing protein		10% P4/5 low	-4.5932	-5.76324	-1.17004	2	1	2011	515		0.694207	-0.0146615	-0.708868	0	4	7751	1217		0.529543	-1.56074	-2.09028	1	5	5901	26		-0.858279	-2.39289	-1.53461	1	4	3874	177		-1.35232	1.5	2.5	2942.5	346		-1.39958	0.5	4.5	6826	621.5
TGGT1_255245	hypothetical protein		10% P4/5 low	-6.8532	-7.2579	-0.404697	1	1	3553	4149		-3.833	-6.23143	-2.39843	0	4	7918	5		-5.14112	-6.35704	-1.21593	0	2	6377	1294		-6.19011	-5.92966	0.260452	2	0	1839	6938		-0.0721225	1.5	0.5	2696	5543.5		-1.80718	0	3	7147.5	649.5
TGGT1_257070	hypothetical protein		10% P4/5 low	-8.08105	-8.44119	-0.360138						-2.6409	-3.91033	-1.26943	1	3	5591	371		-3.43169	-4.55985	-1.12816	1	3	4880	942		-4.5099	-4.43441	0.0754863	2	0	5053	6504		-0.142326	2	0		6504		-1.19879	1	3	5235.5	656.5
TGGT1_211695	hypothetical protein		10% P4/5 low	-1.2832	-3.30976	-2.02656	2	1	1817	194		-3.16346	-4.3657	-1.20224	1	4	7022	719		-3.83538	-4.57245	-0.737063	0	3	6728	618		-4.71147	-5.14868	-0.437206	1	1	6458	3210		-1.23188	1.5	1	4137.5	1702		-0.969652	0.5	3.5	6875	668.5
TGGT1_208390	hypothetical protein		10% P4/5 low	-8.53962	-8.89976	-0.360138						-1.25303	-1.8855	-0.632468	0	3	7589	1380		-1.63858	-3.22407	-1.58549	1	5	6044	122		-4.90968	-5.2064	-0.296726	2	1	3727	1627		-0.328432	2	1		1627		-1.10898	0.5	4	6816.5	751
TGGT1_244412	hypothetical protein		10% P4/5 low	-3.74101	-4.35434	-0.613332	0	2	6399	1215		-1.92854	-2.69289	-0.764354	0	2	7610	945		-2.79306	-4.21837	-1.42531	0	3	6743	582		-3.92202	-4.05716	-0.135132	2	1	3379	1604		-0.374232	1	1.5	4889	1409.5		-1.09483	0	2.5	7176.5	763.5
TGGT1_237890	calcium-dependent protein kinase CDPK4		10% P4/5 low	-5.91412	-5.09535	0.818764	1	0	1787	5834		-2.48863	-3.12018	-0.631547	1	3	6861	1370		-2.53504	-4.11634	-1.5813	0	4	6950	169		-3.6682	-4.77171	-1.10351	0	2	7561	998		-0.142372	0.5	1	4674	3416		-1.10642	0.5	3.5	6905.5	769.5
TGGT1_295420	hypothetical protein		10% P4/5 low	-7.68407	-8.04421	-0.360138						-3.00619	-3.7031	-0.696909	3	2	2297	1394		-3.81448	-5.57583	-1.76135	0	3	6892	219		-5.76756	-5.76015	0.00740958	1	0	4849	4612		-0.176364	1	0		4612		-1.22913	1.5	2.5	4594.5	806.5
TGGT1_309080	hypothetical protein		10% P4/5 low	-4.24919	-2.30058	1.94861	4	1	305	4742		-2.95822	-4.35357	-1.39535	1	3	3908	418		-3.32125	-4.23705	-0.915801	1	2	5431	1345		-3.24086	-2.87564	0.365219	2	2	764	483		1.15691	3	1.5	534.5	2612.5		-1.15558	1	2.5	4669.5	881.5
TGGT1_240790	hypothetical protein		10% P4/5 low	0.476039	-0.301799	-0.777839	2	3	4551	2510		-2.56783	-3.97682	-1.409	1	4	7375	1532		-3.88344	-5.27413	-1.39069	0	4	6909	250		-5.39464	-5.7595	-0.364854	1	0	5106	4186		-0.571346	1.5	1.5	4828.5	3348		-1.39985	0.5	4	7142	891
TGGT1_272230	putative heat shock protein hslv		10% P4/5 low	-5.46075	-4.03421	1.42654	2	1	63	584		-1.68939	-2.37596	-0.686563	0	3	7473	1796		-1.27806	-3.18761	-1.90955	0	5	7007	37		-2.17311	-4.24473	-2.07162	0	3	7584	20		-0.322541	1	2	3823.5	302		-1.29806	0	4	7240	916.5
TGGT1_216760	RNA pseudouridine synthase superfamily protein		10% P4/5 low	-5.65685	-5.76506	-0.108206	1	0	1357	6276		-2.0197	-3.3485	-1.3288	0	3	7046	744		-3.18754	-4.22092	-1.03338	0	3	6473	1103		-3.07533	-2.90259	0.172741	5	1	1933	2685		0.0322671	3	0.5	1645	4480.5		-1.18109	0	3	6759.5	923.5
TGGT1_231480	putative GCN1		10% P4/5 low	-7.46409	-7.82423	-0.360138						-0.708695	-1.41685	-0.708157	0	3	7686	1813		-1.35851	-2.85568	-1.49717	1	5	5018	50		-3.14757	-4.07189	-0.924316	1	2	7446	1831		-0.642227	1	2		1831		-1.10266	0.5	4	6352	931.5
TGGT1_286600	hypothetical protein		10% P4/5 low	-2.77148	-7.3463	-4.57482	0	4	6628	54		-0.695218	-1.48471	-0.789497	1	4	5928	1272		-1.18555	-2.42353	-1.23798	1	3	5943	600		-3.95757	-2.688	1.26957	4	0	834	6655		-1.65262	2	2	3731	3354.5		-1.01374	1	3.5	5935.5	936
TGGT1_305080	hypothetical protein		10% P4/5 low	-6.00166	-6.01655	-0.0148989	2	0	1953	6323		-1.5737	-2.29421	-0.720509	1	3	6521	1599		-2.48632	-3.76669	-1.28037	1	3	5250	313		-3.65654	-3.5183	0.138247	1	0	1573	4247		0.0616742	1.5	0	1763	5285		-1.00044	1	3	5885.5	956
TGGT1_304760	RNA recognition motif-containing protein		10% P4/5 low	-5.43194	-6.20049	-0.768552	1	1	4304	1825		-2.69803	-3.86521	-1.16718	1	4	7012	951		-2.85936	-4.69447	-1.83511	1	3	5535	1027		-4.42495	-5.14868	-0.723735	2	2	6154	2245		-0.746143	1.5	1.5	5229	2035		-1.50114	1	3.5	6273.5	989
TGGT1_237200	sphingolipid delta 4 desaturase/c-4 hydroxylase protein des2 family protein		10% P4/5 low	-5.02353	-2.20056	2.82297	4	1	324	3001		-0.827989	-1.42116	-0.593169	1	3	6155	1828		-1.25876	-2.77964	-1.52088	0	4	6810	262		-1.85294	-2.8698	-1.01686	2	2	6739	1682		0.903055	3	1.5	3531.5	2341.5		-1.05703	0.5	3.5	6482.5	1045
TGGT1_273500	O-linked N-acetylglucosamine transferase		10% P4/5 low	-6.27589	-7.097	-0.821109	2	1	1235	1456		-1.77766	-2.95924	-1.18158	0	4	7860	1111		-2.4499	-3.18233	-0.732425	1	2	4562	995		-4.27413	-3.55705	0.717081	2	0	1728	6725		-0.0520141	2	0.5	1481.5	4090.5		-0.957001	0.5	3	6211	1053
TGGT1_246635	hypothetical protein		10% P4/5 low	-2.01939	-2.97737	-0.957976	3	3	1903	1275		-0.926091	-2.24819	-1.3221	0	4	7767	377		-1.63928	-2.88654	-1.24726	1	3	6233	1836		-2.77193	-2.57471	0.197225	5	1	2820	4117		-0.380376	4	2	2361.5	2696		-1.28468	0.5	3.5	7000	1106.5
TGGT1_273100	3'-5' exonuclease domain-containing protein		10% P4/5 low	-6.06159	-6.17674	-0.115149	2	0	1071	6436		-3.64307	-4.47641	-0.833333	0	3	7795	2331		-3.92553	-5.21058	-1.28505	0	3	6890	281		-5.51579	-5.32451	0.191277	1	0	3189	5857		0.0380644	1.5	0	2130	6146.5		-1.05919	0	3	7342.5	1306
TGGT1_202140	enoyl-CoA hydratase/isomerase family protein		10% P4/5 low	-4.15189	-4.91244	-0.760552	1	0	5751	6698		-1.78794	-2.65063	-0.862696	1	2	5970	790		-2.19322	-3.23664	-1.04343	2	2	2513	2178		-3.01423	-2.82178	0.19245	3	1	889	3205		-0.284051	2	0.5	3320	4951.5		-0.953063	1.5	2	4241.5	1484
TGGT1_287480	hypothetical protein		10% P4/5 low	-7.60299	-7.96313	-0.360138						-0.960012	-1.81077	-0.850762	0	5	7510	474		-2.43899	-3.62055	-1.18156	0	2	6481	2638		-3.72809	-4.41384	-0.685746	1	1	6258	445		-0.522942	1	1		445		-1.01616	0	3.5	6995.5	1556
TGGT1_297920	hypothetical protein		10% P4/5 low	-2.05654	-1.78052	0.276014	3	0	836	6111		-1.75464	-3.11752	-1.36289	0	5	7324	419		-2.08676	-2.85376	-0.767004	1	3	5042	2759		-4.28368	-3.73765	0.546031	3	0	2951	7129		0.411023	3	0	1893.5	6620		-1.06494	0.5	4	6183	1589
TGGT1_229780	GHMP kinase, N-terminal domain-containing protein		10% P4/5 low	-6.35767	-5.2415	1.11617	1	1	698	4271		-2.67697	-3.93637	-1.25939	0	3	7394	728		-3.47283	-4.10817	-0.635344	0	2	6347	2606		-4.15833	-4.10068	0.0576566	1	1	5604	4050		0.586912	1	1	3151	4160.5		-0.947368	0	2.5	6870.5	1667
TGGT1_363590	hypothetical protein		10% P4/5 low	-7.89967	-8.35715	-0.457486	1	0	4259	5043		-3.07957	-3.71485	-0.635274	1	2	4632	4559		-3.66199	-5.41462	-1.75263	0	3	6745	287		-5.80517	-5.18159	0.623577	1	0	802	7591		0.0830454	1	0	2530.5	6317		-1.19395	0.5	2.5	5688.5	2423
TGGT1_211260	rhoptry kinase family protein ROP26 (incomplete catalytic triad)		10% P8 high	-4.32364	-7.07281	-2.74918	0	3	6212	43		0.192393	0.127135	-0.0652574	3	1	3075	6882		-0.757436	-0.761039	-0.00360295	3	1	706	6243		-0.382226	-1.53093	-1.14871	3	4	4716	40		-1.94894	1.5	3.5	5464	41.5		-0.0344302	3	1	1890.5	6562.5
TGGT1_288920	ATP-binding cassette G family transporter ABCG96		10% P8 medium	1.39359	-0.145015	-1.53861	0	5	6781	187		0.78099	0.0707613	-0.710229	2	2	4335	1608		0.827181	-0.376652	-1.20383	0	7	6992	78		0.856863	-0.264281	-1.12114	0	4	7862	124		-1.32987	0	4.5	7321.5	155.5		-0.957031	1	4.5	5663.5	843
TGGT1_209500	hypothetical protein		10% P8 medium	2.87443	1.22277	-1.65167	1	5	3505	10		3.29703	2.8942	-0.40283	0	5	7813	52		3.79094	3.00235	-0.788597	0	8	7022	3		4.0945	3.44986	-0.644647	0	6	7892	25		-1.14816	0.5	5.5	5698.5	17.5		-0.595714	0	6.5	7417.5	27.5
TGGT1_309910	hypothetical protein		10% P8 medium	-4.0329	-6.30327	-2.27036	0	3	6906	157		-0.152779	-0.828353	-0.675574	0	6	7909	215		-0.151939	-0.806548	-0.654608	0	6	6953	156		-1.09062	-2.42112	-1.3305	1	5	7594	237		-1.80043	0.5	4	7250	197		-0.665091	0	6	7431	185.5
TGGT1_295400	hypothetical protein	MINDY family of deubiquitinases	10% P8 medium	-4.96391	-8.06653	-3.10262	0	2	6936	52		-0.555602	-1.92188	-1.36628	1	4	6151	124		-1.0897	-1.93678	-0.847086	1	1	5315	403		-2.10933	-4.00703	-1.8977	3	3	5254	380		-2.50016	1.5	2.5	6095	216		-1.10668	1	2.5	5733	263.5
TGGT1_311090	ubiquitin carboxyl-terminal hydrolase		10% P8 medium	-3.74774	-5.74779	-2.00005	1	3	850	129		1.05995	0.657693	-0.402258	0	3	7450	581		1.16438	-0.402071	-1.56645	0	6	7019	10		0.0365388	-1.71098	-1.74752	1	5	7606	54		-1.87379	1	4	4228	91.5		-0.984355	0	4.5	7234.5	295.5
TGGT1_280522	hypothetical protein		10% P8 medium	-2.60494	-4.64064	-2.0357	2	2	4725	133		-0.229192	-0.611628	-0.382436	1	3	3095	517		-0.328629	-1.50557	-1.17694	0	5	6958	89		-1.53733	-3.25543	-1.7181	0	4	7900	85		-1.8769	1	3	6312.5	109		-0.779689	0.5	4	5026.5	303
TGGT1_315280	hypothetical protein		10% P8 medium	-4.15586	-6.22421	-2.06835	1	2	4911	134		-0.85992	-1.19713	-0.337208	2	3	1850	982		-1.50457	-2.27238	-0.767808	2	3	1584	58		-2.02479	-2.76735	-0.74256	0	3	7799	314		-1.40545	0.5	2.5	6355	224		-0.552508	2	3	1717	520
TGGT1_316540	IMC sub-compartment protein ISP3		10% P8 medium	-1.71344	-4.87256	-3.15911	1	5	4784	96		0.488021	0.150506	-0.337515	0	4	7456	1019		0.0752917	-0.567624	-0.642916	0	4	6948	178		-0.818231	-1.78325	-0.965022	3	3	5253	388		-2.06207	2	4	5018.5	242		-0.490216	0	4	7202	598.5
TGGT1_299240	hypothetical protein		10% P8 medium	2.1952	1.25063	-0.944574	0	6	6949	26		0.0812703	-0.110547	-0.191817	1	4	5635	1337		0.644308	-0.132601	-0.776909	0	5	6942	187		0.692498	-0.493918	-1.18642	1	6	6175	51		-1.0655	0.5	6	6562	38.5		-0.484363	0.5	4.5	6288.5	762
TGGT1_271030	AP2 domain transcription factor AP2VIII-6		10% P8 medium	1.49865	0.126372	-1.37228	0	5	6783	298		1.11834	0.86586	-0.252479	1	3	2148	1035		0.616073	0.175221	-0.440851	1	5	2741	1167		0.926453	-0.808488	-1.73494	1	5	7764	77		-1.55361	0.5	5	7273.5	187.5		-0.346665	1	4	2444.5	1101
TGGT1_217880	putative RNA-binding protein Nova-1		10% P8 medium	2.09277	1.22727	-0.865501	1	6	5038	92		-0.487056	-0.355097	0.131959	2	3	1686	4016		-0.385914	-0.93863	-0.552716	2	5	5280	1755		-0.704812	-2.04109	-1.33627	0	5	7911	151		-1.10089	0.5	5.5	6474.5	121.5		-0.210379	2	4	3483	2885.5
TGGT1_305890	hypothetical protein		10% P8 medium	-0.0404507	-2.12654	-2.08609	1	5	6591	205		-0.604647	-0.578508	0.0261387	2	3	5859	3805		-0.483873	-0.412341	0.0715319	3	3	2458	3445		-0.714443	-1.98542	-1.27098	1	4	7311	135		-1.67853	1	4.5	6951	170		0.0488353	2.5	3	4158.5	3625
TGGT1_217830	hypothetical protein		10% P8 medium	-3.05466	-5.58118	-2.52652	0	4	6838	343		-1.51188	-1.04855	0.463335	3	1	2085	7252		-0.901433	-1.41777	-0.51634	0	3	6591	2094		-0.43118	-1.54775	-1.11657	1	4	7455	128		-1.82154	0.5	4	7146.5	235.5		-0.0265026	1.5	2	4338	4673
TGGT1_270560	peptidyl-prolyl cis-trans isomerase family 1		10% P8 low	-1.35469	-5.98285	-4.62816	0	5	6940	21		0.244328	-0.451697	-0.696024	0	4	7659	164		-0.342224	-1.29687	-0.95465	0	4	6974	119		-0.754007	-2.34382	-1.58981	1	3	7467	507		-3.10899	0.5	4	7203.5	264		-0.825337	0	4	7316.5	141.5
TGGT1_209800	formate/nitrite transporter protein		10% P8 low	-1.2372	-2.92016	-1.68295	0	5	6642	350		2.10754	1.46006	-0.647484	0	6	7773	9		2.04848	1.20597	-0.842515	0	4	6390	212		1.78022	0.91706	-0.863158	1	5	7679	259		-1.27306	0.5	5	7160.5	304.5		-0.744999	0	5	7081.5	110.5
TGGT1_248720	hypothetical protein		10% P8 low	-2.84197	-5.08406	-2.24209	1	3	6117	643		0.247184	-0.309019	-0.556203	0	4	7792	27		0.136958	-0.413423	-0.550381	0	3	6548	278		0.409197	-0.372852	-0.782048	2	2	6725	179		-1.51207	1.5	2.5	6421	411		-0.553292	0	3.5	7170	152.5
TGGT1_213660	zinc finger (CCCH type) motif-containing protein		10% P8 low	2.0947	1.24905	-0.845656	0	5	6844	1049		1.27155	0.645277	-0.626275	0	4	7416	115		1.36587	0.666892	-0.698978	0	4	6265	466		0.871264	-1.08041	-1.95167	0	3	7808	19		-1.39867	0	4	7326	534		-0.662627	0	4	6840.5	290.5
TGGT1_286490	putative G protein-coupled receptor 89 isoform 5		10% P8 low	0.674328	-1.77044	-2.44477	2	4	5931	795		0.962743	0.422056	-0.540687	0	3	7744	795		0.798574	0.099036	-0.699538	0	5	6961	147		0.00413382	-1.05481	-1.05894	0	3	7845	577		-1.75185	1	3.5	6888	686		-0.620113	0	4	7352.5	471
TGGT1_320110	proliferating cell nuclear antigen PCNA2		10% P8 low	-5.96797	-6.83956	-0.87159	1	2	1563	355		-1.04151	-1.48299	-0.441479	1	3	3485	96		-2.20239	-2.66634	-0.463948	2	4	4556	1075		-3.15957	-4.35557	-1.196	2	3	6190	504		-1.0338	1.5	2.5	3876.5	429.5		-0.452713	1.5	3.5	4020.5	585.5
TGGT1_232670	hypothetical protein		10% P8 low	1.07271	0.449945	-0.622764	2	4	2469	865		1.56997	1.21243	-0.357536	2	5	6403	511		1.21113	0.641629	-0.569496	2	5	5772	692		0.808668	-0.566618	-1.37529	2	4	4370	33		-0.999025	2	4	3419.5	449		-0.463516	2	5	6087.5	601.5
TGGT1_313370	hypothetical protein		10% P8 low	-4.59154	-6.87694	-2.28541	0	3	6841	2240		0.33485	-0.0829866	-0.417836	0	4	7496	616		0.370913	-0.234753	-0.605666	1	3	5263	627		0.118804	-1.20418	-1.32298	2	4	7154	64		-1.80419	1	3.5	6997.5	1152		-0.511751	0.5	3.5	6379.5	621.5
TGGT1_216700	hypothetical protein		10% P8 low	-3.84894	-4.89032	-1.04138	1	2	5384	2030		-0.514574	-1.10504	-0.590463	0	3	7550	1190		-0.698628	-1.70476	-1.00614	0	4	7001	61		-0.698402	-2.43255	-1.73415	0	3	7719	94		-1.38776	0.5	2.5	6551.5	1062		-0.798299	0	3.5	7275.5	625.5
TGGT1_236130	signal recognition particle (SRP9) domain-containing protein		10% P8 low	-3.49185	-5.68759	-2.19574	0	3	6685	501		-2.65287	-3.61283	-0.959958	0	2	7282	476		-3.36749	-3.82529	-0.457796	0	2	6023	776		-2.50836	-3.88405	-1.37569	0	2	7380	113		-1.78572	0	2.5	7032.5	307		-0.708877	0	2	6652.5	626
TGGT1_280605	hypothetical protein		10% P8 low	-0.00061241	-1.12494	-1.12433	1	3	4896	2158		0.830459	0.623264	-0.207195	3	3	3346	1535		1.00641	0.0615416	-0.944871	0	7	6996	13		1.23863	-0.29625	-1.53487	0	5	7923	14		-1.3296	0.5	4	6409.5	1086		-0.576033	1.5	5	5171	774
TGGT1_257945	3'5'-cyclic nucleotide phosphodiesterase domain-containing protein		10% P8 low	-3.3148	-5.31426	-1.99947	1	2	5603	841		-0.823164	-1.7058	-0.88264	1	2	6390	386		-1.31291	-2.18616	-0.87325	0	2	6287	1197		-0.934339	-1.95787	-1.02353	1	3	6835	267		-1.5115	1	2.5	6219	554		-0.877945	0.5	2	6338.5	791.5
TGGT1_290840	serine protease		10% P8 low	-5.30481	-7.92218	-2.61737	1	2	4946	201		0.938658	0.585768	-0.352891	1	3	4467	816		0.200136	-0.575799	-0.775935	1	3	5840	797		-0.756771	-1.41768	-0.66091	2	2	6615	2096		-1.63914	1.5	2	5780.5	1148.5		-0.564413	1	3	5153.5	806.5
TGGT1_212920	hypothetical protein		10% P8 low	-1.0239	-3.66331	-2.63941	2	4	2139	458		0.557913	0.033468	-0.524445	1	2	7359	376		-0.278079	-0.970182	-0.692103	2	2	4440	1427		-0.744382	-1.57408	-0.829701	1	3	4695	150		-1.73455	1.5	3.5	3417	304		-0.608274	1.5	2	5899.5	901.5
TGGT1_263990	hypothetical protein		10% P8 low	-3.43717	-5.06508	-1.62791	0	3	6462	751		0.718251	0.116763	-0.601488	0	3	7507	1509		0.294124	-0.174475	-0.468599	0	5	6903	548		-0.490798	-1.17363	-0.682835	0	4	7634	466		-1.15537	0	3.5	7048	608.5		-0.535044	0	4	7205	1028.5
TGGT1_294760	hypothetical protein		10% P8 low	-1.32035	-3.1228	-1.80244	1	3	945	469		-1.24628	-1.89257	-0.64629	2	3	2838	531		-1.81959	-2.19083	-0.371238	1	2	2108	1599		-1.86312	-2.49377	-0.630649	3	2	5231	422		-1.21655	2	2.5	3088	445.5		-0.508764	1.5	2.5	2473	1065
TGGT1_308860	hypothetical protein		10% P8 low	-3.72378	-4.45373	-0.729954	1	3	2243	961		1.46769	0.933323	-0.534371	1	4	2884	1706		0.913838	0.359528	-0.55431	0	5	6828	462		0.396758	-1.29874	-1.6955	0	4	7894	62		-1.21273	0.5	3.5	5068.5	511.5		-0.544341	0.5	4.5	4856	1084
TGGT1_320010	hypothetical protein		10% P8 low	-0.463227	-1.18609	-0.722866	2	2	1659	633		-0.494161	-1.30744	-0.813281	1	4	6895	947		-1.01337	-1.67548	-0.662102	0	3	6639	1384		-0.987991	-2.44896	-1.46097	1	3	7453	97		-1.09192	1.5	2.5	4556	365		-0.737691	0.5	3.5	6767	1165.5
TGGT1_201140	hypothetical protein		10% P8 low	-4.35768	-5.21858	-0.860902	2	2	2231	1400		-1.28664	-1.55659	-0.26995	0	2	7335	2111		-1.42226	-2.42266	-1.0004	0	4	6908	230		-1.72938	-2.88159	-1.15221	1	3	7252	174		-1.00656	1.5	2.5	4741.5	787		-0.635177	0	3	7121.5	1170.5
TGGT1_240770	cytochrome b5 family heme/steroid binding domain-containing protein		10% P8 low	-1.17681	-2.01632	-0.839514	1	2	2459	970		0.777867	0.614744	-0.163123	1	1	3923	1917		1.16352	0.340462	-0.823059	1	2	5222	616		1.54382	0.415672	-1.12815	3	4	6572	364		-0.983833	2	3	4515.5	667		-0.493091	1	1.5	4572.5	1266.5
TGGT1_243130	Toxoplasma gondii family A protein		10% P8 low	-1.37329	-3.84748	-2.47419	1	3	4586	378		-0.0974971	-0.866527	-0.76903	1	4	5926	2041		0.0313829	-0.81663	-0.848013	2	4	5033	631		0.0511596	-0.587723	-0.638882	1	4	5337	410		-1.55654	1	3.5	4961.5	394		-0.808521	1.5	4	5479.5	1336
TGGT1_273290	Mpv17 / PMP22 family protein		10% P8 low	-3.01707	-6.75317	-3.7361	0	2	6080	16		-2.10887	-2.24925	-0.14038	1	3	4766	2042		-1.98176	-3.50222	-1.52046	1	4	2474	634		-2.46008	-3.04974	-0.589654	3	3	3567	1470		-2.16288	1.5	2.5	4823.5	743		-0.830422	1	3.5	3620	1338
TGGT1_267100	protein phosphatase 2C domain-containing protein		10% P8 low	-6.35453	-8.12875	-1.77422	0	2	5833	1282		-0.964862	-1.68051	-0.715649	1	5	4250	205		-1.31031	-1.71341	-0.4031	2	3	3874	2511		-2.95838	-3.62157	-0.663192	2	2	3326	488		-1.2187	1	2	4579.5	885		-0.559374	1.5	4	4062	1358
TGGT1_309890	hypothetical protein		10% P8 low	-4.88675	-6.08221	-1.19545	0	2	6413	1985		1.1721	1.05205	-0.12005	0	3	7384	2452		1.22641	0.962598	-0.263811	2	5	3200	433		1.16699	0.417293	-0.749702	1	3	7482	300		-0.972577	0.5	2.5	6947.5	1142.5		-0.191931	1	4	5292	1442.5
TGGT1_311790	hypothetical protein		10% P8 low	-0.539297	-2.25766	-1.71837	3	4	3568	112		0.181632	-0.0584317	-0.240063	1	3	6760	2945		0.258535	-0.916584	-1.17512	0	6	7010	30		-1.2029	-1.92163	-0.71873	1	3	7319	792		-1.21855	2	3.5	5443.5	452		-0.707591	0.5	4.5	6885	1487.5
TGGT1_306000	AP2 domain transcription factor AP2IX-8		10% P8 low	-3.33836	-4.09725	-0.758897	1	2	5652	3566		-1.20147	-1.8886	-0.687129	2	5	5901	854		-2.19299	-2.55356	-0.360572	1	2	5335	2129		-1.96207	-3.27924	-1.31717	1	3	7462	1126		-1.03803	1	2.5	6557	2346		-0.52385	1.5	3.5	5618	1491.5
TGGT1_273560	putative kinesin heavy chain		10% P8 low	-6.17451	-9.36959	-3.19508	0	3	6569	151		-1.11915	-1.00649	0.112657	2	2	5454	1254		-1.37664	-2.07132	-0.694678	1	4	5958	1778		-2.93098	-3.76592	-0.834941	2	4	5235	967		-2.01501	1	3.5	5902	559		-0.29101	1.5	3	5706	1516
TGGT1_289216	hypothetical protein		10% P8 low	-2.10248	-3.62341	-1.52093	0	3	6876	209		0.370174	-0.00236949	-0.372544	0	3	7304	472		0.238652	0.223494	-0.0151572	1	2	3494	2604		1.00835	0.0956221	-0.912724	1	3	7458	298		-1.21683	0.5	3	7167	253.5		-0.193851	0.5	2.5	5399	1538
TGGT1_293180	NADP-specific glutamate dehydrogenase		10% P8 low	1.14373	0.132834	-1.0109	3	2	2024	1235		-0.940349	-0.818152	0.122197	3	3	2980	1945		-0.618671	-1.99182	-1.37315	1	3	4832	1140		-1.51585	-3.17519	-1.65934	0	3	7860	649		-1.33512	1.5	2.5	4942	942		-0.625477	2	3	3906	1542.5
TGGT1_230118	hypothetical protein		10% P8 low	-1.41779	-3.7048	-2.28701	0	5	6885	124		0.967401	0.744349	-0.223052	1	3	6967	1895		0.888094	0.794471	-0.0936229	1	2	6386	1233		1.02762	0.32015	-0.707474	2	4	6946	470		-1.49724	1	4.5	6915.5	297		-0.158337	1	2.5	6676.5	1564
TGGT1_243990	Dullard family phosphatase domain-containing protein		10% P8 low	-1.85342	-3.4667	-1.61327	0	2	6554	667		-0.487235	-0.39881	0.0884246	3	1	2242	2970		-0.39483	-1.32879	-0.933958	1	2	5196	299		-0.91005	-2.19428	-1.28423	3	4	6599	988		-1.44875	1.5	3	6576.5	827.5		-0.422767	2	1.5	3719	1634.5
TGGT1_225870	hypothetical protein		10% P8 low	-1.40596	-3.16449	-1.75853	1	4	3706	1262		1.46652	1.49483	0.0283079	4	3	2466	2409		1.17626	1.07786	-0.098392	2	5	2439	959		0.82527	-0.41856	-1.24383	2	5	7159	199		-1.50118	1.5	4.5	5432.5	730.5		-0.0350421	3	4	2452.5	1684
TGGT1_312490	hypothetical protein		10% P8 low	0.177297	-3.07364	-3.25093	0	5	6763	126		0.648925	1.06894	0.420012	3	1	1132	2711		0.849001	0.0355238	-0.813477	1	3	5888	660		0.38118	-0.374395	-0.755576	0	3	7805	584		-2.00325	0	4	7284	355		-0.196733	2	2	3510	1685.5
TGGT1_289290	hypothetical protein		10% P8 low	-3.92401	-6.75394	-2.82993	1	3	5722	361		-1.68023	-2.7593	-1.07907	0	3	7560	1576		-2.73921	-3.30771	-0.568505	0	3	5926	1821		-3.62999	-4.59789	-0.967895	0	2	7788	333		-1.89891	0.5	2.5	6755	347		-0.823787	0	3	6743	1698.5
TGGT1_205200	hypothetical protein		10% P8 low	-2.554	-3.90536	-1.35136	2	2	1346	1370		1.40714	1.09246	-0.314682	1	3	6948	1658		1.29559	0.931143	-0.364447	0	3	6709	1780		0.898796	0.00979246	-0.889003	0	5	7903	78		-1.12018	1	3.5	4624.5	724		-0.339565	0.5	3	6828.5	1719
TGGT1_241130	hypothetical protein		10% P8 low	-0.000747725	-1.41898	-1.41823	0	4	6798	238		1.19695	1.50218	0.305226	4	2	1540	2382		1.16269	1.14296	-0.0197305	3	2	2035	1133		1.75739	1.16291	-0.594484	2	3	3101	2546		-1.00636	1	3.5	4949.5	1392		0.142748	3.5	2	1787.5	1757.5
TGGT1_273490	putative glutamine synthetase, type I		10% P8 low	-4.40815	-6.46077	-2.05262	1	2	5168	1551		-0.528686	-0.953357	-0.424671	1	4	6191	2293		-0.795693	-1.57775	-0.782053	1	4	4584	1271		-1.01651	-2.06134	-1.04484	1	3	7123	730		-1.54873	1	2.5	6145.5	1140.5		-0.603362	1	4	5387.5	1782
TGGT1_315490	rhoptry protein ROP10		10% P8 low	0.378123	-1.26462	-1.64274	1	2	4820	1313		1.18378	0.684531	-0.499249	0	4	7502	1910		1.02685	0.710951	-0.315895	1	4	4912	1958		1.18519	0.553738	-0.631451	0	3	7879	917		-1.1371	0.5	2.5	6349.5	1115		-0.407572	0.5	4	6207	1934
TGGT1_284615	hypothetical protein		10% P8 low	-0.688055	-2.54593	-1.85788	2	3	4736	520		0.384486	0.261374	-0.123111	2	2	5910	1310		0.335449	-0.0540981	-0.389547	3	4	2644	2573		0.317387	-0.323065	-0.640452	1	4	7758	182		-1.24916	1.5	3.5	6247	351		-0.256329	2.5	3	4277	1941.5
TGGT1_295015	patched family protein		10% P8 low	0.176112	-2.99353	-3.16964	1	4	6714	541		1.48692	1.24831	-0.238617	2	3	3473	3555		1.3306	0.290357	-1.04024	1	6	5752	335		1.49832	0.819807	-0.678512	3	3	6784	1148		-1.92408	2	3.5	6749	844.5		-0.639428	1.5	4.5	4612.5	1945
TGGT1_321430	hypothetical protein		10% P8 low	-1.94817	-3.5885	-1.64033	1	3	5070	1369		-0.894333	-1.45737	-0.563036	1	4	7009	1523		-1.54029	-1.77205	-0.231764	1	3	4433	2374		-1.66882	-2.32335	-0.654536	1	3	5064	217		-1.14743	1	3	5067	793		-0.3974	1	3.5	5721	1948.5
TGGT1_220180	hypothetical protein		10% P8 low	-1.81651	-3.13435	-1.31785	1	3	4776	1938		0.318377	0.611835	0.293459	3	2	1550	1259		-0.136024	-0.752624	-0.6166	1	2	5514	2750		-1.4112	-2.36048	-0.949274	0	3	7769	368		-1.13356	0.5	3	6272.5	1153		-0.161571	2	2	3532	2004.5
TGGT1_229280	hypothetical protein		10% P8 low	-3.13794	-4.15944	-1.0215	2	2	3718	2388		0.382552	0.782942	0.40039	2	3	1205	2256		0.649488	0.432668	-0.216819	2	4	1957	1792		-0.410109	-1.58808	-1.17797	1	4	6748	546		-1.09973	1.5	3	5233	1467		0.0917854	2	3.5	1581	2024
TGGT1_318275	peptidyl-prolyl cis-trans isomerase, FKBP-type domain-containing protein		10% P8 low	-1.60622	-2.5491	-0.942885	1	2	5822	2835		0.493519	0.569082	0.0755622	1	3	4854	3861		0.90204	0.123867	-0.778173	0	6	6940	192		0.872594	-0.250578	-1.12317	0	5	7809	187		-1.03303	0.5	3.5	6815.5	1511		-0.351305	0.5	4.5	5897	2026.5
TGGT1_262980	hypothetical protein		10% P8 low	-0.00553122	-2.12645	-2.12092	1	3	5552	920		2.00125	2.02006	0.0188109	2	3	2309	2197		2.2996	1.96465	-0.334956	0	3	6599	1933		2.53464	1.94586	-0.588782	3	5	5953	501		-1.35485	2	4	5752.5	710.5		-0.158073	1	3	4454	2065
TGGT1_242040	hypothetical protein		10% P8 low	-1.45033	-3.70348	-2.25316	1	2	6112	582		0.701161	0.341776	-0.359385	4	3	2895	3660		0.630308	0.0213748	-0.608933	2	4	4773	477		0.424284	-0.643589	-1.06787	1	5	5451	220		-1.66051	1	3.5	5781.5	401		-0.484159	3	3.5	3834	2068.5
TGGT1_216840	hypothetical protein		10% P8 low	-1.58628	-2.88164	-1.29536	1	2	5713	2940		-0.735236	-1.17006	-0.434827	1	2	5002	1502		-0.786941	-0.951965	-0.165024	2	1	2453	2965		-0.413126	-1.46055	-1.04743	2	2	5644	289		-1.17139	1.5	2	5678.5	1614.5		-0.299926	1.5	1.5	3727.5	2233.5
TGGT1_209150	non-proton pumping type-II NADH dehydrogenase I		10% P8 low	0.0597933	-1.15913	-1.21893	2	3	4503	552		1.51267	1.33827	-0.174398	3	3	3964	1929		1.65745	1.46148	-0.195975	1	4	6307	2669		1.60515	0.901543	-0.703611	2	5	6220	119		-0.961268	2	4	5361.5	335.5		-0.185187	2	3.5	5135.5	2299
TGGT1_248540	hypothetical protein		10% P8 low	-2.58826	-4.2863	-1.69804	0	2	6523	1381		-1.45811	-1.72438	-0.266265	1	2	4638	4544		-1.54554	-2.4962	-0.950657	1	3	5079	113		-1.78097	-3.06745	-1.28649	1	3	7472	1280		-1.49226	0.5	2.5	6997.5	1330.5		-0.608461	1	2.5	4858.5	2328.5
TGGT1_274290	Toxoplasma gondii family B protein		10% P8 low	-1.60914	-4.09199	-2.48286	1	5	5623	387		0.518511	0.666381	0.14787	3	2	894	2973		0.104093	0.0465586	-0.0575343	1	4	4272	1687		-0.218204	-1.06332	-0.845112	1	2	4287	355		-1.66398	1	3.5	4955	371		0.0451678	2	3	2583	2330
TGGT1_203260	hypothetical protein		10% P8 low	-3.64696	-5.77628	-2.12932	1	2	5398	715		-0.561888	-0.531371	0.0305173	1	1	4332	4158		-0.691366	-0.970095	-0.278729	1	1	3395	517		-0.709284	-1.30578	-0.5965	0	2	7214	1178		-1.36291	0.5	2	6306	946.5		-0.124106	1	1	3863.5	2337.5
TGGT1_281660	hypothetical protein		10% P8 low	0.0126795	-0.837802	-0.850482	2	3	5445	2438		0.492746	-0.0450012	-0.537747	1	4	4602	481		-0.277951	-0.549096	-0.271145	2	3	3580	4261		0.0726476	-1.01447	-1.08712	0	3	7811	1334		-0.9688	1	3	6628	1886		-0.404446	1.5	3.5	4091	2371
TGGT1_253760	hypothetical protein		10% P8 low	-1.13859	-3.0589	-1.92032	1	4	6134	821		0.72217	-0.127683	-0.849853	1	4	7144	150		0.474238	0.522775	0.048537	0	1	5995	4707		-0.62955	-1.31698	-0.687432	4	3	3987	1894		-1.30387	2.5	3.5	5060.5	1357.5		-0.400658	0.5	2.5	6569.5	2428.5
TGGT1_218290	WD domain, G-beta repeat-containing protein		10% P8 low	-2.35195	-4.35776	-2.00581	0	4	6891	914		1.88623	1.32427	-0.561963	2	5	2504	668		1.78134	1.56696	-0.21438	1	3	5963	4225		1.9853	1.31416	-0.671139	2	4	4173	653		-1.33848	1	4	5532	783.5		-0.388171	1.5	4	4233.5	2446.5
TGGT1_236620	protein kinase (incomplete catalytic triad)		10% P8 low	-6.48485	-7.33979	-0.854937	1	2	3262	1518		-0.418133	-0.458362	-0.0402292	2	2	5728	4274		-0.285963	-0.51969	-0.233727	1	4	4203	722		0.259809	-1.76856	-2.02837	1	3	7279	207		-1.44165	1	2.5	5270.5	862.5		-0.136978	1.5	3	4965.5	2498
TGGT1_251820	hypothetical protein		10% P8 low	-3.65867	-4.29929	-0.640619	4	2	673	1358		0.917415	0.61939	-0.298025	0	2	7654	4876		1.23805	-0.946813	-2.18486	1	2	2060	206		1.23516	-0.930306	-2.16546	2	3	1992	261		-1.40304	3	2.5	1332.5	809.5		-1.24144	0.5	2	4857	2541
TGGT1_253470	alveolin domain containing intermediate filament IMC13		10% P8 low	-1.06356	-2.29728	-1.23372	1	4	5646	1118		-0.855827	-0.708302	0.147525	3	2	1576	2233		-0.952874	-1.30035	-0.347477	1	2	3180	2882		-1.03546	-2.04927	-1.01381	0	2	7498	118		-1.12376	0.5	3	6572	618		-0.0999762	2	2	2378	2557.5
TGGT1_226920A	hypothetical protein		10% P8 low	0.804592	-1.26129	-2.06588	1	5	6195	159		0.398585	0.335188	-0.0633966	1	3	7147	4478		0.378307	-0.107716	-0.486023	2	3	4613	1120		0.381951	-0.490323	-0.872274	1	2	7202	640		-1.46908	1	3.5	6698.5	399.5		-0.27471	1.5	3	5880	2799
TGGT1_263470	ubiquitin carboxyl-terminal hydrolase UCHL3		10% P8 low	-4.20489	-5.60257	-1.39767	2	2	1329	79		-0.972537	-0.26001	0.712528	4	2	211	3291		-1.24299	-0.832721	0.41027	2	2	2603	2311		-1.81499	-2.51712	-0.702129	2	4	5151	570		-1.0499	2	3	3240	324.5		0.561399	3	2	1407	2801
TGGT1_244690	hypothetical protein		10% P8 low	-5.25357	-7.27114	-2.01756	1	2	5412	1086		0.874575	0.979914	0.105338	1	3	4159	2340		1.00784	0.644794	-0.363045	0	2	6399	3321		0.889812	-0.297614	-1.18743	0	3	7797	63		-1.6025	0.5	2.5	6604.5	574.5		-0.128853	0.5	2.5	5279	2830.5
TGGT1_314030	hypothetical protein		10% P8 low	-4.30704	-5.61813	-1.3111	2	2	3726	1054		-0.880861	-1.07517	-0.194307	1	2	5564	4913		-1.47491	-2.2112	-0.736287	0	3	6449	777		-1.53451	-2.18993	-0.655426	1	2	6658	1289		-0.983262	1.5	2	5192	1171.5		-0.465297	0.5	2.5	6006.5	2845
TGGT1_306070	hypothetical protein		10% P8 low	-4.35287	-5.62012	-1.26725	1	4	1284	1865		-2.35406	-1.95521	0.39885	3	3	777	1296		-3.08429	-2.05157	1.03272	3	1	1425	4489		-2.1025	-2.96296	-0.860463	1	2	7243	1389		-1.06386	1	3	4263.5	1627		0.715787	3	2	1101	2892.5
TGGT1_316300	ATP-dependent DNA helicase, RecQ family protein		10% P8 low	-1.41481	-3.02859	-1.61378	2	3	3740	341		-0.41575	-0.763028	-0.347278	1	4	6380	2290		-0.188474	-0.538344	-0.349871	2	3	4449	3674		-0.0597023	-0.895056	-0.835353	1	3	6128	706		-1.22457	1.5	3	4934	523.5		-0.348575	1.5	3.5	5414.5	2982
TGGT1_293280	cyclin protein		10% P8 low	-4.42675	-6.07689	-1.65014	0	2	5859	1180		-1.17314	-0.548116	0.625026	4	1	339	4665		-2.21782	-2.43151	-0.213692	1	2	4589	1304		-2.18622	-3.03213	-0.845909	1	2	2168	208		-1.24803	0.5	2	4013.5	694		0.205667	2.5	1.5	2464	2984.5
TGGT1_292340	zinc finger, C3HC4 type (RING finger) domain-containing protein		10% P8 low	-2.57807	-3.96726	-1.38919	0	5	6778	1143		1.06577	0.863042	-0.202731	1	3	4151	3878		0.770208	0.870346	0.100138	3	3	2057	2312		0.831915	0.20434	-0.627575	0	4	7904	617		-1.00838	0	4.5	7341	880		-0.0512967	2	3	3104	3095
TGGT1_216055	hypothetical protein		10% P8 low	1.02388	-0.10598	-1.12986	1	6	6043	309		-0.850897	-1.01429	-0.163394	2	3	4231	2122		-1.4359	-1.96705	-0.531149	1	2	4875	4240		-1.93873	-2.84251	-0.903783	1	3	7417	690		-1.01682	1	4.5	6730	499.5		-0.347272	1.5	2.5	4553	3181
TGGT1_270050	hypothetical protein		10% P8 low	-3.19441	-4.99436	-1.79995	1	3	4104	1165		1.43738	1.48088	0.0434993	2	2	3182	2880		1.31002	1.15465	-0.155375	2	3	3815	3549		0.424455	-0.62739	-1.05184	1	4	3898	385		-1.4259	1	3.5	4001	775		-0.0559378	2	2.5	3498.5	3214.5
TGGT1_409540	protamine protein P1		10% P8 low	-4.72995	-6.39601	-1.66606	0	2	6337	854		-1.10542	-0.745341	0.360075	2	2	4227	6107		-1.04136	-1.93051	-0.889146	0	4	6775	535		-1.63588	-2.87101	-1.23513	0	3	7438	296		-1.4506	0	2.5	6887.5	575		-0.264535	1	3	5501	3321
TGGT1_233157	hypothetical protein		10% P8 low	0.392822	-0.553964	-0.946787	0	4	6638	1122		-2.67204	-2.79909	-0.127053	0	1	6630	6213		-3.04313	-4.02166	-0.978534	0	3	6671	480		-2.55131	-3.69876	-1.14745	0	3	7580	609		-1.04712	0	3.5	7109	865.5		-0.552793	0	2	6650.5	3346.5
TGGT1_253000	ELMO/CED-12 family protein		10% P8 low	1.8499	0.708634	-1.14127	3	5	3876	241		0.19645	0.393881	0.197432	2	3	3545	4184		0.429603	-0.208934	-0.638536	1	3	4883	2522		0.0792831	-0.838866	-0.91815	1	3	7605	1852		-1.02971	2	4	5740.5	1046.5		-0.220552	1.5	3	4214	3353
TGGT1_206570	putative kinesin		10% P8 low	-1.02756	-2.831	-1.80343	1	3	1764	314		-3.94019	-4.39284	-0.452646	1	1	5459	2399		-4.93953	-5.0306	-0.0910667	0	1	5720	4442		-3.83326	-4.69773	-0.864468	1	2	5997	1256		-1.33395	1	2.5	3880.5	785		-0.271857	0.5	1	5589.5	3420.5
TGGT1_228430	hypothetical protein		10% P8 low	-5.5528	-7.2183	-1.66549	0	2	6221	2066		2.7955	2.86328	0.0677868	2	2	1239	1224		2.83804	2.8225	-0.015539	4	2	677	5798		3.05541	2.42039	-0.635012	3	3	1606	670		-1.15025	1.5	2.5	3913.5	1368		0.0261239	3	2	958	3511
TGGT1_267312	putative myosin heavy chain		10% P8 low	-2.65456	-4.18542	-1.53086	0	5	6900	600		1.43527	1.08312	-0.352149	0	3	7810	2883		0.883267	1.05085	0.167586	2	2	2726	4362		1.28941	0.103087	-1.18632	0	3	7839	587		-1.35859	0	4	7369.5	593.5		-0.0922814	1	2.5	5268	3622.5
TGGT1_277910	thrombospondin type 1 domain-containing protein		10% P8 low	-2.91974	-3.89545	-0.975714	1	2	5593	3423		-3.60801	-3.40942	0.198584	1	0	2687	5296		-3.89288	-3.65934	0.233543	1	1	2082	2135		-3.47777	-4.60243	-1.12467	1	2	6822	1377		-1.05019	1	2	6207.5	2400		0.216063	1	0.5	2384.5	3715.5
TGGT1_250905	hypothetical protein		10% P8 low	0.675915	-0.414757	-1.09067	1	4	4584	1342		-0.37881	-0.940433	-0.561623	1	4	6525	904		-1.09107	-0.724355	0.366716	2	0	1742	6653		0.0669944	-0.993761	-1.06076	2	4	7332	1889		-1.07571	1.5	4	5958	1615.5		-0.0974533	1.5	2	4133.5	3778.5
TGGT1_267460	AP2 domain transcription factor AP2IX-1		10% P8 low	0.977809	-0.469875	-1.44768	1	3	6524	516		1.29816	1.30091	0.00275413	2	1	3347	6873		1.44047	1.10563	-0.334837	2	4	3120	719		1.24933	0.555683	-0.693646	1	2	5939	1086		-1.07066	1	2.5	6231.5	801		-0.166041	2	2.5	3233.5	3796
TGGT1_210482	hypothetical protein		10% P8 low	-0.220422	-1.7162	-1.49577	1	4	3861	1272		0.582864	0.79411	0.211246	2	1	3480	1121		0.0821127	0.153182	0.0710691	2	1	2786	6509		-0.181798	-1.20234	-1.02054	1	2	7600	574		-1.25816	1	3	5730.5	923		0.141157	2	1	3133	3815
TGGT1_313700	hypothetical protein		10% P8 low	-2.04389	-3.54762	-1.50373	1	5	5059	625		-1.25096	-1.58113	-0.330174	0	2	7509	5084		-1.15421	-1.44337	-0.289162	1	2	5576	2683		-1.49127	-2.25481	-0.763539	0	4	7722	443		-1.13363	0.5	4.5	6390.5	534		-0.309668	0.5	2	6542.5	3883.5
TGGT1_257550	hypothetical protein		10% P8 low	-3.62725	-6.54846	-2.92121	0	3	6823	329		-1.79561	-2.1001	-0.304493	1	2	5573	3231		-2.23268	-2.68303	-0.450346	0	2	6384	4557		-3.14027	-3.79532	-0.655042	2	3	4701	646		-1.78813	1	3	5762	487.5		-0.377419	0.5	2	5978.5	3894
TGGT1_257100	hypothetical protein		10% P8 low	0.199272	-2.22452	-2.42379	0	5	6663	389		1.59712	1.32296	-0.274158	0	2	7770	3420		1.70324	1.74946	0.0462189	2	2	2294	4960		2.60394	1.73587	-0.868075	2	3	7184	628		-1.64593	1	4	6923.5	508.5		-0.11397	1	2	5032	4190
TGGT1_202160	ABC1 family protein		10% P8 low	-3.8078	-5.38089	-1.5731	2	2	4438	1945		-2.24971	-1.82898	0.420726	1	0	2182	6700		-2.11553	-2.53591	-0.42038	2	3	3766	1873		-2.56368	-3.69029	-1.12661	0	3	7826	273		-1.34985	1	2.5	6132	1109		0.000172911	1.5	1.5	2974	4286.5
TGGT1_249935	hypothetical protein		10% P8 low	-2.98891	-3.91073	-0.92182	2	2	3346	2739		-0.309118	-0.0459454	0.263173	4	2	2164	5362		-0.363789	-0.456678	-0.0928883	4	3	1047	3283		-1.02848	-2.04099	-1.01251	0	3	7725	1234		-0.967163	1	2.5	5535.5	1986.5		0.0851423	4	2.5	1605.5	4322.5
TGGT1_410660	hypothetical protein		10% P8 low	-1.84247	-3.99773	-2.15526	0	2	6546	813		-4.00175	-3.50239	0.499366	1	0	2102	5235		-4.34905	-3.74321	0.605836	1	1	1230	3496		-3.83536	-4.51086	-0.675493	0	2	7660	637		-1.41538	0	2	7103	725		0.552601	1	0.5	1666	4365.5
TGGT1_315390	SAG-related sequence SRS53C		10% P8 low	-0.476441	-1.07763	-0.601186	3	4	2198	2568		-1.951	-1.98653	-0.0355329	2	1	2767	4370		-2.94706	-2.97973	-0.032666	1	1	2172	4476		-2.34331	-3.82853	-1.48522	0	2	7702	447		-1.0432	1.5	3	4950	1507.5		-0.0340994	1.5	1	2469.5	4423
TGGT1_234440	putative aminotransferase		10% P8 low	-4.68856	-6.75683	-2.06827	0	2	6460	1227		-1.15961	-0.594834	0.564771	4	1	810	6649		-1.16599	-1.43272	-0.266727	2	2	871	2233		-1.22687	-1.84132	-0.614441	2	2	690	572		-1.34136	1	2	3575	899.5		0.149022	3	1.5	840.5	4441
TGGT1_307090	hypothetical protein		10% P8 low	-3.32679	-4.72646	-1.39967	1	2	4376	4450		-0.14297	-0.825408	-0.682438	0	2	7713	1973		-1.27257	-0.609598	0.662968	4	0	992	6918		-0.553553	-1.31212	-0.758568	3	3	4714	1303		-1.07912	2	2.5	4545	2876.5		-0.00973495	2	1	4352.5	4445.5
TGGT1_254340	hypothetical protein		10% P8 low	-3.72333	-6.11309	-2.38976	1	2	5647	648		-3.13592	-2.1539	0.982028	2	0	859	7630		-3.08192	-3.73712	-0.655205	1	3	4246	1289		-3.76358	-5.05009	-1.28651	0	2	7345	849		-1.83814	0.5	2	6496	748.5		0.163411	1.5	1.5	2552.5	4459.5
TGGT1_202040	hypothetical protein		10% P8 low	-3.71638	-5.47204	-1.75565	0	3	6769	2668		1.24466	1.0026	-0.242061	1	1	6148	3310		0.79336	1.03109	0.23773	2	1	3230	5725		0.733135	-0.0964415	-0.829576	2	3	5933	798		-1.29262	1	3	6351	1733		-0.00216553	1.5	1	4689	4517.5
TGGT1_290920	oxidoreductase, 2OG-Fe(II) oxygenase family protein		10% P8 low	1.21606	-0.426559	-1.64262	1	5	6289	41		0.488337	0.344936	-0.143401	2	3	4622	4551		0.386915	0.167494	-0.219421	0	3	6719	4488		-0.600233	-1.27179	-0.671553	2	3	7522	784		-1.15709	1.5	4	6905.5	412.5		-0.181411	1	3	5670.5	4519.5
TGGT1_220420	3'5'-cyclic nucleotide phosphodiesterase domain-containing protein		10% P8 low	-4.27255	-5.9241	-1.65155	1	2	1853	918		0.631654	0.931793	0.300139	3	1	910	5793		1.01703	0.81726	-0.199767	1	3	3768	3460		1.03978	0.411328	-0.628449	0	3	7875	1008		-1.14	0.5	2.5	4864	963		0.0501863	2	2	2339	4626.5
TGGT1_213680	MmgE/PrpD family protein		10% P8 low	-0.0241639	-2.18807	-2.1639	1	4	5769	894		-1.00405	-1.0517	-0.0476481	2	1	2155	3579		-1.34268	-1.05051	0.292167	1	0	3813	6325		-0.631225	-1.53974	-0.908514	0	4	7626	318		-1.53621	0.5	4	6697.5	606		0.122259	1.5	0.5	2984	4952
TGGT1_292350	hypothetical protein		10% P8 low	-2.39973	-3.8081	-1.40837	3	2	1521	2506		0.925656	0.994866	0.0692104	2	1	2654	6194		0.541661	0.469333	-0.0723279	3	2	525	3921		0.285689	-0.433401	-0.71909	3	2	3682	746		-1.06373	3	2	2601.5	1626		-0.00155875	2.5	1.5	1589.5	5057.5
TGGT1_361480	hypothetical protein		10% P8 low	-4.09616	-5.4561	-1.35994	0	2	6301	1685		-3.25347	-2.55907	0.694397	2	1	3242	5309		-3.88773	-3.48723	0.400497	2	1	2073	4914		-3.97467	-5.76232	-1.78765	1	2	6980	244		-1.57379	0.5	2	6640.5	964.5		0.547447	2	1	2657.5	5111.5
TGGT1_272280	putative PP2C		10% P8 low	-2.94986	-3.97298	-1.02312	1	3	5430	3011		-1.24164	-1.39732	-0.155686	1	1	5702	5485		-1.94384	-1.16884	0.774998	3	1	1166	5354		-1.74205	-2.70717	-0.965123	0	3	7729	491		-0.994121	0.5	3	6579.5	1751		0.309656	2	1	3434	5419.5
TGGT1_298070	hypothetical protein		10% P8 low	0.59097	-2.32809	-2.91906	3	2	3916	1552		-1.49393	-1.77717	-0.28324	0	2	7600	5085		-2.90778	-2.54952	0.358251	1	0	3351	6033		-2.05507	-2.64296	-0.587886	2	2	4941	909		-1.75347	2.5	2	4428.5	1230.5		0.0375058	0.5	1	5475.5	5559
TGGT1_275760	hypothetical protein		10% P8 low	-4.97846	-8.18627	-3.20781	0	3	6235	102		0.692903	0.694824	0.0019208	2	1	3968	6899		-0.016925	-0.13071	-0.113785	1	1	4388	4353		-0.18854	-1.08825	-0.899713	2	3	6788	732		-2.05376	1	3	6511.5	417		-0.0559322	1.5	1	4178	5626
TGGT1_252410	hypothetical protein		10% P8 low	-0.0674799	-1.44986	-1.38238	1	3	5738	278		1.20649	1.34199	0.135493	1	0	2801	7501		1.3026	0.99529	-0.307313	0	2	6340	3859		1.4103	0.680304	-0.729992	0	4	7863	358		-1.05619	0.5	3.5	6800.5	318		-0.0859099	0.5	1	4570.5	5680
TGGT1_225320	hypothetical protein		10% P8 low	-3.27736	-4.97284	-1.69548	0	3	6602	798		1.3295	1.5094	0.179904	5	2	999	6519		1.34144	1.25649	-0.084955	2	1	2776	4847		1.66713	0.933143	-0.733991	1	3	4211	851		-1.21474	0.5	3	5406.5	824.5		0.0474744	3.5	1.5	1887.5	5683
TGGT1_226880	hypothetical protein		10% P8 low	-1.82289	-3.05544	-1.23255	1	3	6333	1360		-2.99033	-2.89173	0.0986002	0	0	5879	6175		-3.36011	-2.99592	0.364189	1	0	3867	5871		-2.89072	-3.95769	-1.06697	0	2	7588	682		-1.14976	0.5	2.5	6960.5	1021		0.231394	0.5	0	4873	6023
TGGT1_462968	putative ATPase family protein		10% P8 low	-1.71012	-3.40042	-1.6903	1	3	3229	2837		-0.512783	-0.719301	-0.206518	1	2	5925	5487		-0.58064	-0.554992	0.0256476	2	0	3977	6605		-0.380783	-1.13998	-0.759199	1	4	7585	359		-1.22475	1	3.5	5407	1598		-0.0904353	1.5	1	4951	6046
TGGT1_257610	hypothetical protein		10% P8 low	-3.11105	-4.45421	-1.34315	1	4	6048	1097		-1.8634	-1.58428	0.279112	4	1	823	6817		-2.84363	-1.859	0.984628	4	1	529	5603		-2.62458	-3.44937	-0.824786	2	2	6802	1719		-1.08397	1.5	3	6425	1408		0.63187	4	1	676	6210
TGGT1_255930	hypothetical protein		10% P8 low	-5.29801	-7.90352	-2.60551	0	2	6925	72		-1.92496	-1.77538	0.149582	2	2	5729	6250		-2.87166	-2.58764	0.284015	2	0	3112	6249		-3.16692	-4.10406	-0.937141	0	2	7700	1632		-1.77133	0	2	7312.5	852		0.216799	2	1	4420.5	6249.5
TGGT1_289920	hypothetical protein			3.63171	2.70302	-0.928684	0	6	6927	28		4.38278	3.91548	-0.467297	0	7	7923	4		4.67036	4.26832	-0.402033	0	7	6995	69		5.54605	4.75638	-0.789671	0	7	7927	3		-0.859178	0	6.5	7427	15.5		-0.434665	0	7	7459	36.5
TGGT1_295340	UV excision repair protein Rad23 protein			0.342078	-0.205713	-0.547791	1	6	1121	11		1.68918	1.10141	-0.587763	1	4	4440	23		1.57898	0.835746	-0.743238	0	6	6799	17		0.745611	-0.435132	-1.18074	1	6	7545	65		-0.864267	1	6	4333	38		-0.6655	0.5	5	5619.5	20
TGGT1_226100	haloacid dehalogenase family hydrolase domain-containing protein			-6.74869	-7.10883	-0.360138						-2.01188	-1.43677	0.575115	2	1	2673	1802		-2.05649	-1.96539	0.0911015	1	2	3849	626		-1.48091	-2.27076	-0.789846	0	2	7880	131		-0.574992	0	2		131		0.333108	1.5	1.5	3261	1214
TGGT1_208030	microneme protein MIC4			1.23341	0.885405	-0.348005	2	6	4118	256		1.89202	1.54116	-0.350856	0	6	7726	84		1.72175	0.766404	-0.95535	0	7	7021	4		0.856013	-0.537352	-1.39337	0	6	7920	8		-0.870685	1	6	6019	132		-0.653103	0	6.5	7373.5	44
TGGT1_225490	calcium-dependent protein kinase CDPK2			-2.1128	-5.04861	-2.93581	2	3	3684	219		1.50146	1.55299	0.0515325	2	2	3622	3558		1.33626	0.894609	-0.441651	0	5	6636	114		1.08721	0.816356	-0.27085	1	6	7117	48		-1.60333	1.5	4.5	5400.5	133.5		-0.195059	1	3.5	5129	1836
TGGT1_278940	HECT-domain (ubiquitin-transferase) domain-containing protein			1.40737	0.0447753	-1.36259	1	5	6391	155		1.43901	1.38763	-0.0513805	1	4	4725	1691		1.51458	1.45544	-0.0591317	2	4	2912	2482		1.29532	0.819469	-0.475846	1	5	6843	143		-0.919219	1	5	6617	149		-0.0552561	1.5	4	3818.5	2086.5
TGGT1_206690	glideosome-associated protein with multiple-membrane spans GAPM2B			0.415941	-0.474813	-0.890754	0	5	6904	165		1.18183	1.18196	0.000131932	3	0	3680	7808		1.3189	0.956077	-0.362826	0	4	6492	1129		1.47917	1.08332	-0.395847	1	5	4685	152		-0.6433	0.5	5	5794.5	158.5		-0.181347	1.5	2	5086	4468.5
TGGT1_258090	hypothetical protein			-5.8621	-7.88187	-2.01977	0	1	6915	107		0.0412255	-0.342192	-0.383417	0	2	7250	1718		-0.00388229	0.132996	0.136879	3	2	1679	3926		-0.298802	-1.20139	-0.902584	0	3	7798	239		-1.46118	0	2	7356.5	173		-0.123269	1.5	2	4464.5	2822
TGGT1_269650	FFD and TFG box motifs protein			-0.861361	-2.66442	-1.80306	1	3	5926	160		1.25072	0.518331	-0.732393	0	3	7880	1654		0.725831	0.764133	0.0383018	2	2	3779	4806		0.738602	0.47438	-0.264222	1	4	3117	195		-1.03364	1	3.5	4521.5	177.5		-0.347046	1	2.5	5829.5	3230
TGGT1_290700	hypothetical protein			2.97192	1.87226	-1.09965	1	6	5611	113		2.32214	2.33196	0.00982543	3	4	4082	2010		2.31985	2.19135	-0.128498	1	4	2807	2096		2.3462	2.03779	-0.308411	1	5	6508	247		-0.704032	1	5.5	6059.5	180		-0.0593361	2	4	3444.5	2053
TGGT1_278700	hypothetical protein			0.245234	-0.332887	-0.57812	3	5	1785	301		0.916373	0.917928	0.00155511	1	1	7350	2707		0.983479	0.599858	-0.383621	0	5	6870	869		1.11186	-0.249537	-1.36139	1	4	7595	60		-0.969756	2	4.5	4690	180.5		-0.191033	0.5	3	7110	1788
TGGT1_270970	hypothetical protein			-0.344066	-1.62708	-1.28301	3	1	1792	380		0.246236	0.459492	0.213255	3	0	472	6760		-0.0342625	0.377647	0.41191	3	1	202	3736		0.149361	-0.558141	-0.707503	4	1	978	43		-0.995257	3.5	1	1385	211.5		0.312582	3	0.5	337	5248
TGGT1_315270	hypothetical protein			-7.15475	-7.51489	-0.360138						-3.01876	-3.89897	-0.880211	1	3	5741	492		-3.63705	-3.94612	-0.30907	1	2	4852	2473		-3.23699	-4.68864	-1.45165	1	2	6467	216		-0.905895	1	2		216		-0.594641	1	2.5	5296.5	1482.5
TGGT1_273985	hypothetical protein			-1.61244	-2.57015	-0.957709	2	3	1372	190		0.920397	1.00829	0.0878902	2	6	451	254		1.12506	0.772606	-0.352449	1	3	4788	1638		1.14525	0.385962	-0.759283	2	3	4730	253		-0.858496	2	3	3051	221.5		-0.132279	1.5	4.5	2619.5	946
TGGT1_318360	hypothetical protein			3.14457	2.25309	-0.89148	1	6	6008	106		2.02752	1.95635	-0.0711751	2	4	4911	2848		2.06167	2.15728	0.0956115	3	5	1179	2593		2.42393	2.07569	-0.348238	3	3	3350	348		-0.619859	2	4.5	4679	227		0.0122182	2.5	4.5	3045	2720.5
TGGT1_226260	hypothetical protein			3.75494	3.40024	-0.354696	4	5	2286	425		2.20872	2.05053	-0.158189	2	5	1718	1197		2.37746	2.46257	0.0851152	2	3	3487	2399		3.95178	3.26934	-0.682438	1	6	7390	30		-0.518567	2.5	5.5	4838	227.5		-0.036537	2	4	2602.5	1798
TGGT1_295650	hypothetical protein			0.0972211	-1.89477	-1.992	0	6	6892	247		2.30861	2.00415	-0.304461	1	4	7356	872		2.18642	1.94749	-0.238923	2	4	1484	589		2.1278	1.57421	-0.553595	0	5	7915	234		-1.2728	0	5.5	7403.5	240.5		-0.271692	1.5	4	4420	730.5
TGGT1_304740	rhoptry kinase family protein ROP35			0.529106	0.254309	-0.274797	4	4	2090	277		1.20474	1.01437	-0.190373	2	6	4887	984		0.952232	0.846414	-0.105819	2	4	3153	2497		0.479121	-0.102231	-0.581353	3	5	6061	227		-0.428075	3.5	4.5	4075.5	252		-0.148096	2	5	4020	1740.5
TGGT1_224270	hypothetical protein			-7.40236	-7.76249	-0.360138						-3.61731	-3.95902	-0.341712	0	1	6975	5967		-4.5406	-5.55949	-1.01889	0	2	6878	318		-4.35126	-5.69606	-1.3448	0	1	7831	258		-0.852468	0	1		258		-0.680299	0	1.5	6926.5	3142.5
TGGT1_318390	hypothetical protein			-4.92924	-6.62886	-1.69962	1	1	4313	547		1.81735	1.21283	-0.60451	0	6	7890	13		1.8331	0.934101	-0.899	1	5	3663	44		2.1776	0.801108	-1.37649	1	6	7479	6		-1.53805	1	3.5	5896	276.5		-0.751755	0.5	5.5	5776.5	28.5
TGGT1_207820	putative cell-cycle-associated protein kinase MAPK			-8.11605	-8.47619	-0.360138						-4.55761	-4.69469	-0.137083	0	1	7724	551		-4.81168	-4.96677	-0.155096	0	1	6859	354		-3.91195	-4.88038	-0.968429	1	2	7137	280		-0.664284	1	2		280		-0.14609	0	1	7291.5	452.5
TGGT1_220240	hypothetical protein			2.74198	1.79389	-0.948084	1	4	699	318		1.85347	1.71734	-0.136128	2	3	2585	4161		1.86938	1.53784	-0.331536	0	7	6823	326		1.99712	1.35075	-0.646364	0	5	7896	246		-0.797224	0.5	4.5	4297.5	282		-0.233832	1	5	4704	2243.5
TGGT1_215640	zinc finger, C3HC4 type (RING finger) domain-containing protein			-5.63789	-7.42094	-1.78305	0	1	6762	503		-2.48182	-3.1391	-0.657276	1	2	5377	999		-3.88105	-3.74772	0.133332	0	1	5475	2719		-3.54298	-4.75944	-1.21647	1	1	5515	106		-1.49976	0.5	1	6138.5	304.5		-0.261972	0.5	1.5	5426	1859
TGGT1_277840	Ras family protein			-4.15212	-6.41437	-2.26225	1	2	5740	414		-0.320965	-0.512527	-0.191562	0	2	7556	4945		-0.404431	-1.49075	-1.08632	0	5	6439	191		-2.95082	-3.42702	-0.4762	2	3	4153	202		-1.36922	1.5	2.5	4946.5	308		-0.63894	0	3.5	6997.5	2568
TGGT1_218200	UDP-sugar pyrophospharylase			-7.1453	-7.50544	-0.360138						-2.63682	-2.71403	-0.0772058	1	3	4732	2615		-2.16076	-4.84405	-2.68329	0	4	7018	11		-4.27888	-4.86316	-0.584288	1	1	5428	312		-0.472213	1	1		312		-1.38025	0.5	3.5	5875	1313
TGGT1_233450	SAG-related sequence SRS29A			1.8806	1.3338	-0.546795	1	6	3619	551		2.58864	2.58151	-0.0071332	2	6	6921	125		2.74463	2.83127	0.0866464	3	6	3038	658		2.80571	2.65372	-0.151992	2	6	6693	87		-0.349393	1.5	6	5156	319		0.0397566	2.5	6	4979.5	391.5
TGGT1_207110	hypothetical protein			-6.67152	-7.03166	-0.360138						-4.47419	-4.06798	0.406207	1	0	3571	6968		-4.92104	-4.33493	0.586107	1	0	1773	6144		-3.49037	-4.69416	-1.20379	0	2	7794	326		-0.781966	0	2		326		0.496157	1	0	2672	6556
TGGT1_236870	hypothetical protein			3.92625	3.44068	-0.485567	1	5	5632	615		3.27136	3.25082	-0.0205364	3	5	1744	1038		3.47174	3.30275	-0.168987	0	6	6657	929		3.80321	3.46062	-0.342592	1	6	6564	47		-0.41408	1	5.5	6098	331		-0.0947616	1.5	5.5	4200.5	983.5
TGGT1_316190	superoxide dismutase SOD3			0.849395	0.213747	-0.635648	3	5	4766	508		0.451339	0.0641107	-0.387228	1	3	4900	1949		0.602761	0.337511	-0.26525	1	4	5853	1881		0.505895	-0.35311	-0.859006	0	5	7917	168		-0.747327	1.5	5	6341.5	338		-0.326239	1	3.5	5376.5	1915
TGGT1_220260	hypothetical protein			-0.483958	-2.57627	-2.09231	0	3	6645	454		1.38587	1.31628	-0.069597	2	3	5090	3057		1.40049	0.952865	-0.447624	2	6	4031	738		1.23	0.780286	-0.449713	0	5	7840	265		-1.27101	0	4	7242.5	359.5		-0.258611	2	4.5	4560.5	1897.5
TGGT1_275790	EGF family domain-containing protein			0.120981	-1.86639	-1.98737	1	4	6288	546		1.5445	1.59599	0.0514892	4	3	1764	2268		1.84881	1.82571	-0.0230943	4	3	1494	3176		1.6433	1.89539	0.252089	4	1	5459	186		-0.867642	2.5	2.5	5873.5	366		0.0141974	4	3	1629	2722
TGGT1_273310	hypothetical protein			1.36088	-0.222481	-1.58336	2	3	4735	29		1.03791	0.973739	-0.064174	0	1	7393	5785		0.956171	0.975956	0.0197854	4	3	1035	4516		0.527386	0.48664	-0.0407458	5	4	4579	712		-0.812054	3.5	3.5	4657	370.5		-0.0221943	2	2	4214	5150.5
TGGT1_214835	hypothetical protein			2.94646	2.69782	-0.248643	2	6	4324	550		2.29203	2.23421	-0.0578217	1	2	4213	2298		2.40328	2.32301	-0.0802711	1	4	4367	1884		2.77488	2.41018	-0.364701	0	5	7908	204		-0.306672	1	5.5	6116	377		-0.0690464	1	3	4290	2091
TGGT1_259100	hypothetical protein			0.0359321	0.240207	0.204275	1	5	3105	603		2.31456	2.13036	-0.184209	2	4	5391	954		2.12205	2.21552	0.0934738	2	4	1766	1284		1.87243	1.2633	-0.609128	1	5	5617	180		-0.202427	1	5	4361	391.5		-0.0453675	2	4	3578.5	1119
TGGT1_228110	hypothetical protein			1.25718	-1.27167	-2.52885	0	7	6942	37		2.22955	2.03269	-0.196861	2	4	6264	289		2.18149	2.13645	-0.0450437	2	4	5438	3771		2.00388	1.75528	-0.248593	2	4	7172	752		-1.38872	1	5.5	7057	394.5		-0.120952	2	4	5851	2030
TGGT1_209755A	hypothetical protein			-0.735151	-2.88135	-2.1462	0	5	6828	189		-0.323173	-0.318287	0.00488595	3	3	1714	3946		-1.13582	-1.25057	-0.114745	1	3	5200	2958		-0.989049	-1.48574	-0.496694	4	2	3994	619		-1.32145	2	3.5	5411	404		-0.0549296	2	3	3457	3452
TGGT1_243615	hypothetical protein			-4.12039	-5.88418	-1.7638	1	1	1883	203		0.0537175	0.177363	0.123646	3	1	1506	3929		-0.252529	-0.918601	-0.666073	1	5	6319	765		-1.23968	-1.66732	-0.427639	1	3	7059	607		-1.09572	1	2	4471	405		-0.271213	2	3	3912.5	2347
TGGT1_285350	putative dynein light chain			-3.51328	-5.96833	-2.45505	0	3	6739	103		0.732864	0.748315	0.0154507	1	1	2459	6836		0.728172	0.653151	-0.0750207	1	2	5068	2543		0.853857	0.469209	-0.384648	2	2	6110	708		-1.41985	1	2.5	6424.5	405.5		-0.029785	1	1.5	3763.5	4689.5
TGGT1_202190	hypothetical protein			-0.883322	-2.71435	-1.83103	0	4	6859	782		1.16371	1.25534	0.0916297	4	2	434	3500		0.967121	0.929866	-0.0372554	2	1	1183	3339		0.296633	0.395144	0.0985111	6	1	189	37		-0.866259	3	2.5	3524	409.5		0.0271871	3	1.5	808.5	3419.5
TGGT1_208490	hypothetical protein			-7.82258	-8.18272	-0.360138						-4.86772	-5.24796	-0.380241	0	1	5237	1700		-5.08744	-5.25659	-0.169149	0	1	6309	1350		-4.65566	-5.54703	-0.891371	1	1	5125	411		-0.625755	1	1		411		-0.274695	0	1	5773	1525
TGGT1_313660	hypothetical protein			-2.40968	-5.01845	-2.60877	0	3	6839	342		-0.387954	-0.37889	0.00906413	3	2	4074	3480		-0.553346	-0.699995	-0.146649	2	1	1275	4289		-0.963918	-0.994788	-0.0308702	4	2	507	481		-1.31982	2	2.5	3673	411.5		-0.0687926	2.5	1.5	2674.5	3884.5
TGGT1_222970	putative inositol(myo)-1(or 4)-monophosphatase 2			-0.848718	-3.41281	-2.56409	1	5	4568	472		-0.637999	-0.703117	-0.0651183	2	3	1582	2941		-0.972401	-1.05506	-0.082655	2	1	3150	4193		-1.27728	-1.85233	-0.575057	1	4	7037	357		-1.56957	1	4.5	5802.5	414.5		-0.0738867	2	2	2366	3567
TGGT1_306480	CAM kinase, CDPK family			0.22495	-1.95513	-2.18008	1	3	1631	221		0.487775	0.420867	-0.0669083	2	1	4621	6866		0.32425	0.268316	-0.0559338	2	4	3292	1814		0.133977	0.492079	0.358102	2	3	992	616		-0.910987	1.5	3	1311.5	418.5		-0.0614211	2	2.5	3956.5	4340
TGGT1_211600	hypothetical protein			0.972055	-0.898715	-1.87077	0	5	6910	311		2.01714	1.66097	-0.356168	1	5	6828	68		2.11848	1.57005	-0.548433	0	6	6929	183		1.73707	1.66496	-0.0721124	2	4	1187	528		-0.971441	1	4.5	4048.5	419.5		-0.4523	0.5	5.5	6878.5	125.5
TGGT1_217875	hypothetical protein			1.40806	0.521368	-0.886695	1	4	6563	805		2.35727	2.2524	-0.104869	2	3	4270	4485		2.38799	2.11528	-0.272714	1	5	3710	694		2.44529	2.19566	-0.249632	0	7	7866	42		-0.568163	0.5	5.5	7214.5	423.5		-0.188792	1.5	4	3990	2589.5
TGGT1_289340	hypothetical protein			0.326296	-0.349689	-0.675985	1	3	5966	465		0.428341	0.312494	-0.115848	1	2	7219	6254		0.207089	-0.479657	-0.686747	2	3	1684	1263		-0.387261	-0.959225	-0.571965	1	4	3931	384		-0.623975	1	3.5	4948.5	424.5		-0.401297	1.5	2.5	4451.5	3758.5
TGGT1_312690	hypothetical protein			-1.2894	-1.45643	-0.167031	1	4	1262	589		0.882567	1.10074	0.218172	4	0	638	7682		0.591681	0.705689	0.114009	2	2	1048	4590		0.773663	0.637111	-0.136552	1	3	7675	263		-0.151792	1	3.5	4468.5	426		0.16609	3	1	843	6136
TGGT1_314700	hypothetical protein			3.62656	3.25821	-0.368348	1	5	6754	794		3.16449	2.95922	-0.205263	1	5	6796	968		3.4573	3.38095	-0.0763433	2	4	3950	2043		4.3021	3.93502	-0.367077	2	7	5620	61		-0.367713	1.5	6	6187	427.5		-0.140803	1.5	4.5	5373	1505.5
TGGT1_227952	14-3-3 superfamily protein			-1.56898	-4.15022	-2.58124	3	3	3785	526		-0.320605	-0.41771	-0.0971049	3	3	4547	4018		-0.384602	-1.11319	-0.728589	1	6	4400	551		-2.20883	-2.2598	-0.0509638	5	3	1888	341		-1.3161	4	3	2836.5	433.5		-0.412847	2	4.5	4473.5	2284.5
TGGT1_314830	putative pre-mRNA splicing factor subunit			-7.9278	-8.28793	-0.360138						-3.20107	-3.40719	-0.206115	0	1	6797	1623		-3.40262	-3.78618	-0.383564	0	2	6742	584		-2.52308	-3.49559	-0.972513	0	3	7822	439		-0.666325	0	3		439		-0.294839	0	1.5	6769.5	1103.5
TGGT1_288945	hypothetical protein			1.34722	1.27596	-0.0712595	3	2	337	594		1.25055	1.16853	-0.0820152	3	5	3230	580		1.14065	0.913707	-0.226947	1	5	5641	573		0.519489	0.302099	-0.21739	3	4	2836	285		-0.144325	3	3	1586.5	439.5		-0.154481	2	5	4435.5	576.5
TGGT1_215210	hypothetical protein			-2.83208	-4.07467	-1.24259	2	1	3131	641		2.39579	1.96145	-0.434336	0	6	7905	109		2.52459	2.0589	-0.465687	0	6	6946	131		2.30318	1.93838	-0.3648	0	4	7786	250		-0.803696	1	2.5	5458.5	445.5		-0.450012	0	6	7425.5	120
TGGT1_297670	hypothetical protein			2.16803	1.50139	-0.666643	1	4	5027	535		1.85358	1.22449	-0.629093	2	4	4127	272		1.8067	1.2797	-0.526993	2	3	4548	267		1.93575	1.48535	-0.450397	0	4	7698	356		-0.55852	0.5	4	6362.5	445.5		-0.578043	2	3.5	4337.5	269.5
TGGT1_226390	hypothetical protein			0.445548	-0.314748	-0.760296	0	4	6829	769		1.63705	1.48065	-0.156402	2	5	5843	779		1.55903	1.05966	-0.499367	2	3	4705	1240		1.6793	0.972946	-0.706358	1	5	2773	126		-0.733327	0.5	4.5	4801	447.5		-0.327884	2	4	5274	1009.5
TGGT1_262950	hypothetical protein			-7.57807	-7.93821	-0.360138						-2.7892	-2.31192	0.477284	2	2	1712	4117		-2.96103	-3.39229	-0.431255	1	2	3199	546		-4.15118	-5.17899	-1.02781	0	1	7735	449		-0.693972	0	1		449		0.0230143	1.5	2	2455.5	2331.5
TGGT1_275650	hypothetical protein			-7.76517	-8.12531	-0.360138						-3.21757	-3.49478	-0.27721	1	2	5725	6249		-4.37559	-5.37704	-1.00144	0	2	6468	928		-4.2055	-5.15214	-0.946633	0	2	7733	450		-0.653385	0	2		450		-0.639326	0.5	2	6096.5	3588.5
TGGT1_311100	zinc finger (CCCH type) motif-containing protein			3.2679	3.06667	-0.201234	1	4	5048	902		4.06282	3.55838	-0.504448	0	7	7911	43		4.29	3.73305	-0.556948	1	7	6462	27		5.34603	3.99437	-1.35167	0	10	7929	1		-0.776449	0.5	7	6488.5	451.5		-0.530698	0.5	7	7186.5	35
TGGT1_271280	putative 60S ribosome subunit biogenesis protein NIP7			-7.7901	-8.15024	-0.360138						-3.60117	-4.05796	-0.456792	2	2	3123	35		-3.81315	-4.44084	-0.627696	1	1	3413	88		-3.30795	-4.33511	-1.02716	1	2	7148	452		-0.693647	1	2		452		-0.542244	1.5	1.5	3268	61.5
TGGT1_233430	hypothetical protein			-3.83032	-5.30666	-1.47634	0	2	6882	200		1.61388	2.11044	0.496561	4	3	28	2407		1.35892	1.97375	0.614831	4	1	160	5118		1.14206	1.02532	-0.11674	3	2	354	718		-0.796541	1.5	2	3618	459		0.555696	4	2	94	3762.5
TGGT1_309265	oxidoreductase, short chain dehydrogenase/reductase family protein			-6.53096	-6.8911	-0.360138						-0.277895	0.0234331	0.301328	2	1	1250	4000		-0.428032	-0.345596	0.0824363	1	2	3708	2791		-0.0302292	-0.629003	-0.598774	0	2	7619	482		-0.479456	0	2		482		0.191882	1.5	1.5	2479	3395.5
TGGT1_264260	hypothetical protein			0.714048	-1.24986	-1.96391	1	4	3809	188		0.702167	0.779217	0.0770505	2	2	4289	5125		0.926715	0.497503	-0.429212	1	4	5655	373		0.231828	-0.259411	-0.491239	0	4	7874	780		-1.22757	0.5	4	5841.5	484		-0.176081	1.5	3	4972	2749
TGGT1_204130	perforin-like protein PLP1			-7.97821	-8.33835	-0.360138						-0.828407	-0.919175	-0.0907678	1	3	6789	3438		-1.36115	-2.74296	-1.38181	1	4	3930	90		-4.18785	-5.11397	-0.926111	0	3	7730	485		-0.643124	0	3		485		-0.736288	1	3.5	5359.5	1764
TGGT1_245560	hypothetical protein			-2.11833	-6.18247	-4.06414	1	4	6131	51		2.42537	2.22429	-0.201079	1	5	4821	1351		2.36467	2.27045	-0.0942247	3	2	657	4861		2.29879	1.95039	-0.348408	3	3	1513	920		-2.20627	2	3.5	3822	485.5		-0.147652	2	3.5	2739	3106
TGGT1_267690	hypothetical protein			-6.07048	-8.12391	-2.05342	0	1	5664	694		-1.53567	-2.08034	-0.544677	0	1	7478	4793		-2.78974	-3.4094	-0.619659	0	3	5885	1287		-3.36064	-4.10587	-0.745228	2	1	4304	317		-1.39933	1	1	4984	505.5		-0.582168	0	2	6681.5	3040
TGGT1_268230	hypothetical protein			1.94125	1.93864	-0.00260949	4	4	1606	326		3.19265	3.08143	-0.111221	2	4	5930	1363		3.26263	3.24077	-0.0218638	3	4	461	3023		3.77323	3.52465	-0.248577	3	4	3946	704		-0.125593	3.5	4	2776	515		-0.0665427	2.5	4	3195.5	2193
TGGT1_249630	glutathione S-transferase, N-terminal domain-containing protein			1.91222	1.28349	-0.628735	1	4	6517	884		1.92353	1.84312	-0.0804176	2	3	4100	3475		1.5249	1.26591	-0.25899	2	4	3554	2571		1.70848	1.10868	-0.599793	2	4	5932	164		-0.614264	1.5	4	6224.5	524		-0.169704	2	3.5	3827	3023
TGGT1_214130	hypothetical protein			-6.31782	-6.67796	-0.360138						0.0634225	0.0289807	-0.0344418	2	1	3574	4710		-0.0636736	-0.0365886	0.0270851	1	2	3412	3425		-0.104738	-0.80917	-0.704432	1	2	2814	524		-0.532285	1	2		524		-0.00367835	1.5	1.5	3493	4067.5
TGGT1_246500	surp module domain-containing protein			-6.50467	-6.86481	-0.360138						-3.65685	-4.39479	-0.73794	1	1	3852	458		-4.09198	-4.52041	-0.428428	0	1	6425	1175		-3.41836	-4.31905	-0.90069	1	1	5104	525		-0.630414	1	1		525		-0.583184	0.5	1	5138.5	816.5
TGGT1_226840	hypothetical protein			-0.512637	-1.51023	-0.997596	1	3	6057	988		-0.738134	-0.326396	0.411738	2	2	2041	4848		-1.04924	-0.681574	0.367665	1	1	2703	5230		-0.506676	-1.22357	-0.716891	0	3	7901	80		-0.857244	0.5	3	6979	534		0.389702	1.5	1.5	2372	5039
TGGT1_321800	EGF family domain-containing protein			1.81038	1.69799	-0.112394	2	6	4097	364		0.769244	0.682235	-0.0870097	3	1	3149	7338		0.649978	1.08392	0.433938	5	0	752	6929		1.2211	1.45117	0.230067	4	2	2843	709		0.0588367	3	4	3470	536.5		0.173464	4	0.5	1950.5	7133.5
TGGT1_279380	hypothetical protein			0.236374	-2.63862	-2.875	3	4	2616	87		1.5409	1.82095	0.28005	7	1	43	4949		1.84637	1.56916	-0.277209	2	4	2440	643		1.85378	1.63689	-0.216889	2	4	5274	1003		-1.54594	2.5	4	3945	545		0.00142059	4.5	2.5	1241.5	2796
TGGT1_269940	zinc finger motif, C2HC5-type protein			0.63379	-0.749226	-1.38302	0	3	6868	562		-2.48123	-2.27636	0.204879	3	1	416	2748		-3.34657	-3.2797	0.0668675	3	1	692	496		-2.8929	-3.19878	-0.305879	4	1	1673	530		-0.844448	2	2	4270.5	546		0.135873	3	1	554	1622
TGGT1_305498	hypothetical protein			2.65284	2.2539	-0.398938	2	6	5052	586		1.95681	1.38997	-0.566837	1	4	6329	1869		1.95134	1.63643	-0.314905	1	4	4341	2256		1.78365	1.85378	0.0701275	2	3	1107	509		-0.164405	2	4.5	3079.5	547.5		-0.440871	1	4	5335	2062.5
TGGT1_289660	hypothetical protein			1.71919	2.29709	0.577892	4	2	1661	591		1.43876	1.01697	-0.421793	2	4	2074	1235		1.30703	0.917979	-0.389055	2	3	2308	2077		1.68235	0.87332	-0.809026	2	4	5192	517		-0.115567	3	3	3426.5	554		-0.405424	2	3.5	2191	1656
TGGT1_203985	hypothetical protein			-1.86423	-3.89221	-2.02798	2	4	3358	245		1.55151	1.65469	0.103176	3	2	2144	454		1.75113	1.67288	-0.0782448	2	3	2237	1055		1.87596	1.58042	-0.295534	1	3	7269	877		-1.16176	1.5	3.5	5313.5	561		0.0124654	2.5	2.5	2190.5	754.5
TGGT1_312500	hypothetical protein			-6.00784	-7.5605	-1.55266	0	1	6789	478		-3.29991	-3.38178	-0.08187	1	2	5690	4121		-3.45476	-3.21409	0.240669	1	2	5308	3472		-3.14405	-4.55838	-1.41433	0	3	7578	656		-1.4835	0	2	7183.5	567		0.0793996	1	2	5499	3796.5
TGGT1_321600	hypothetical protein			-3.71532	-4.3146	-0.599282	0	2	6673	726		-1.7873	-1.25843	0.528867	3	2	2082	6110		-2.25666	-2.88324	-0.626577	1	3	5428	996		-2.91679	-3.95254	-1.03576	1	1	3698	416		-0.81752	0.5	1.5	5185.5	571		-0.0488552	2	2.5	3755	3553
TGGT1_295658	zinc finger in N-recognin protein			-6.50405	-6.76144	-0.257389	1	1	1492	1074		-1.62606	-1.60146	0.0245989	1	1	4021	6042		-1.7666	-1.90825	-0.141651	2	2	2620	1712		-2.10605	-3.25806	-1.15201	0	3	7906	72		-0.704698	0.5	2	4699	573		-0.0585259	1.5	1.5	3320.5	3877
TGGT1_227870	Tim10/DDP family zinc finger superfamily protein			-6.91953	-8.58213	-1.6626	1	1	4120	1026		0.485817	-0.11564	-0.601457	0	6	7740	195		0.011597	-0.526256	-0.537853	0	5	6614	1856		-0.633455	-1.85511	-1.22165	3	4	5054	121		-1.44213	2	2.5	4587	573.5		-0.569655	0	5.5	7177	1025.5
TGGT1_278965	hypothetical protein			-2.82351	-5.4352	-2.61169	0	4	6737	127		0.382603	0.780571	0.397968	4	1	586	5547		0.444127	0.654379	0.210252	2	0	3284	6578		0.0186886	-0.524322	-0.543011	3	3	3860	1029		-1.57735	1.5	3.5	5298.5	578		0.30411	3	0.5	1935	6062.5
TGGT1_280380	poly(ADP-ribose) glycohydrolase			1.12291	0.0355629	-1.08734	1	5	6585	416		2.98791	3.09088	0.10297	2	3	87	1983		3.12455	3.2794	0.154853	2	2	685	5438		3.43077	3.71112	0.280349	2	4	377	757		-0.403498	1.5	4.5	3481	586.5		0.128911	2	2.5	386	3710.5
TGGT1_300040	ubiquitin-conjugating enzyme subfamily protein			1.3996	1.02255	-0.377051	3	4	1946	1157		2.26099	2.535	0.274011	5	2	1507	4509		2.45048	2.38418	-0.0663023	2	4	5584	2066		2.83991	2.38028	-0.45963	0	6	7922	18		-0.41834	1.5	5	4934	587.5		0.103855	3.5	3	3545.5	3287.5
TGGT1_239100	ribosomal protein RPS7			-6.97818	-7.33832	-0.360138						-3.97431	-4.18707	-0.212753	2	1	1649	201		-4.50271	-4.96966	-0.466957	0	1	6537	1001		-3.89386	-5.07583	-1.18197	0	1	6868	590		-0.771055	0	1		590		-0.339855	1	1	4093	601
TGGT1_253670	hypothetical protein			-5.32415	-6.87061	-1.54646	0	3	6810	420		-1.54105	-1.15134	0.38971	3	1	4320	6450		-1.48843	-2.05158	-0.563148	2	1	3907	2922		-1.40307	-2.23314	-0.83007	2	1	5232	774		-1.18827	1	2	6021	597		-0.0867186	2.5	1	4113.5	4686
TGGT1_408920	hypothetical protein			-3.25933	-6.6615	-3.40217	1	3	5702	42		-0.105723	-0.381071	-0.275347	1	3	7001	3232		-0.394377	-0.529534	-0.135157	3	3	3313	3230		-1.61409	-1.88491	-0.270825	2	3	4272	1170		-1.8365	1.5	3	4987	606		-0.205252	2	3	5157	3231
TGGT1_255175	hypothetical protein			-3.93989	-6.43396	-2.49407	1	5	5978	385		-0.743418	-1.02057	-0.277155	1	1	6604	1652		-0.793397	-1.19419	-0.400797	2	3	2232	2363		-0.946901	-1.39141	-0.44451	4	3	3993	831		-1.46929	2.5	4	4985.5	608		-0.338976	1.5	2	4418	2007.5
TGGT1_227640	hypothetical protein			0.337607	0.40795	0.0703434	3	3	674	833		1.59423	1.83308	0.238845	4	2	1086	1205		1.53031	1.2765	-0.253814	1	4	4670	2409		0.985933	0.233863	-0.75207	3	4	6576	386		-0.340863	3	3.5	3625	609.5		-0.00748441	2.5	3	2878	1807
TGGT1_309140	transducin beta-like protein TBL1			-7.67325	-8.03338	-0.360138						-5.38494	-5.50369	-0.118755	0	0	6046	6637		-5.44536	-5.62931	-0.18395	0	1	5389	2828		-4.6705	-5.76588	-1.09538	0	1	7667	611		-0.727759	0	1		611		-0.151352	0	0.5	5717.5	4732.5
TGGT1_314670	hypothetical protein			1.02978	0.319615	-0.710162	0	4	6599	1108		0.851553	1.12944	0.277888	3	3	709	260		1.09138	0.80893	-0.282446	2	3	4058	4008		1.26424	0.869549	-0.394688	1	4	4689	115		-0.552425	0.5	4	5644	611.5		-0.00227852	2.5	3	2383.5	2134
TGGT1_215990	putative helicase			-5.77796	-7.37297	-1.59501	1	1	4222	1208		0.0269027	-0.232014	-0.258917	1	3	5995	2701		0.111597	-2.16555	-2.27714	0	5	6962	70		-1.1827	-2.48755	-1.30485	2	3	1015	16		-1.44993	1.5	2	2618.5	612		-1.26803	0.5	4	6478.5	1385.5
TGGT1_292325	hypothetical protein			1.63182	-0.798069	-2.42989	0	6	6953	9		1.89789	1.75882	-0.139075	1	3	7409	2234		1.66097	1.72093	0.0599675	2	3	4817	4862		2.14055	1.60332	-0.537234	0	2	7628	1215		-1.48356	0	4	7290.5	612		-0.0395537	1.5	3	6113	3548
TGGT1_223550	hypothetical protein			-0.743147	-3.60707	-2.86393	1	4	6614	768		-0.142423	-0.384789	-0.242366	1	1	2858	5789		-0.361536	-1.15802	-0.796482	0	1	5894	242		-0.0928498	-0.618637	-0.525787	1	3	5468	471		-1.69486	1	3.5	6041	619.5		-0.519424	0.5	1	4376	3015.5
TGGT1_321390	hypothetical protein			-3.49406	-4.25681	-0.762746	1	3	3560	1023		1.88838	1.6552	-0.233182	4	4	1968	679		1.99235	1.56807	-0.424277	2	3	5111	775		1.89182	1.23949	-0.652326	2	4	4193	238		-0.707536	1.5	3.5	3876.5	630.5		-0.32873	3	3.5	3539.5	727
TGGT1_305760	hypothetical protein			-6.17886	-7.84169	-1.66283	0	1	5227	1154		-1.87918	-1.83377	0.0454049	1	1	5673	3790		-2.05362	-2.3962	-0.342574	0	3	6288	1959		-2.89899	-3.79843	-0.899437	1	3	2737	109		-1.28113	0.5	2	3982	631.5		-0.148585	0.5	2	5980.5	2874.5
TGGT1_272670	peptidase family M3 protein			-6.35305	-6.71318	-0.360138						-3.06791	-3.32586	-0.257954	0	1	6754	2386		-3.49793	-3.62398	-0.126048	0	1	5376	2833		-2.33286	-3.76055	-1.42769	0	2	7658	636		-0.893912	0	2		636		-0.192001	0	1	6065	2609.5
TGGT1_225110	AP2 domain transcription factor AP2X-2			-1.81233	-2.70878	-0.896449	1	3	4472	510		0.373324	-0.139118	-0.512442	0	3	7499	2415		0.479352	0.035404	-0.443948	0	4	6562	1433		-0.629219	-0.843794	-0.214575	1	3	4744	767		-0.555512	1	3	4608	638.5		-0.478195	0	3.5	7030.5	1924
TGGT1_308965	hypothetical protein			1.75482	2.34064	0.585824	5	3	473	635		1.62921	1.61056	-0.0186471	3	1	4084	7127		1.54511	1.42944	-0.11567	2	2	5081	4977		1.82643	1.20081	-0.62562	1	5	7650	643		-0.0198977	3	4	4061.5	639		-0.0671587	2.5	1.5	4582.5	6052
TGGT1_366730	hypothetical protein			0.211932	0.483121	0.271189	1	4	437	271		2.26249	2.24196	-0.0205293	2	1	797	6728		2.40365	2.45913	0.0554806	2	3	2581	4136		2.84229	2.75086	-0.0914338	0	4	7803	1015		0.0898775	0.5	4	4120	643		0.0174756	2	2	1689	5432
TGGT1_216720	hypothetical protein			3.59317	2.7719	-0.82127	1	6	6128	206		2.75785	2.75933	0.00148428	2	2	4103	5252		2.70177	2.7908	0.0890266	2	2	2420	4128		2.82193	2.56676	-0.255166	3	3	3846	1088		-0.538218	2	4.5	4987	647		0.0452554	2	2	3261.5	4690
TGGT1_238970	hypothetical protein			-3.18865	-3.36916	-0.180512	1	2	2585	1092		0.811798	0.773532	-0.0382665	3	2	2781	5259		0.75213	0.612468	-0.139662	3	4	1736	2433		0.794965	0.183806	-0.611159	3	4	5066	205		-0.395836	2	3	3825.5	648.5		-0.0889644	3	3	2258.5	3846
TGGT1_205250	rhoptry protein ROP18			0.100798	-1.6599	-1.76069	1	4	5563	823		1.54736	1.34604	-0.20132	1	3	6860	2355		1.50671	0.964298	-0.542412	0	3	6453	934		1.24814	0.731756	-0.516381	1	4	5136	475		-1.13854	1	4	5349.5	649		-0.371866	0.5	3	6656.5	1644.5
TGGT1_269315	hypothetical protein			-1.56202	-2.82916	-1.26714	1	4	5489	938		0.514236	0.86088	0.346644	4	3	2529	4722		0.746461	0.458199	-0.288262	1	4	4994	752		0.44374	-0.162021	-0.60576	0	4	7796	361		-0.93645	0.5	4	6642.5	649.5		0.0291908	2.5	3.5	3761.5	2737
TGGT1_248590	hypothetical protein			-2.66819	-4.8645	-2.19631	2	2	3831	211		1.71834	1.51285	-0.205498	2	5	6198	559		1.63419	1.43166	-0.202527	3	6	2651	757		1.66338	1.39563	-0.267747	3	4	991	1090		-1.23203	2.5	3	2411	650.5		-0.204013	2.5	5.5	4424.5	658
TGGT1_307810	hypothetical protein			-1.63179	-3.43693	-1.80514	0	3	6479	377		0.418209	0.721706	0.303496	4	3	1555	3284		0.296954	0.449865	0.152912	3	2	1850	1519		0.0800081	-0.205918	-0.285926	1	3	4753	925		-1.04553	0.5	3	5616	651		0.228204	3.5	2.5	1702.5	2401.5
TGGT1_311300	cyclic nucleotide-binding domain-containing protein			1.63735	1.56302	-0.0743314	3	4	3885	1273		1.19172	1.43311	0.241396	5	1	149	7261		1.27781	1.68511	0.407302	5	2	447	3241		1.52755	1.62113	0.0935801	3	3	748	31		0.00962434	3	3.5	2316.5	652		0.324349	5	1.5	298	5251
TGGT1_262500	hypothetical protein			-0.631747	-3.34596	-2.71422	2	3	5214	212		0.891527	0.612232	-0.279295	1	3	7348	2519		0.643519	0.651907	0.00838792	4	4	732	2557		0.484509	0.317871	-0.166638	2	3	984	1093		-1.44043	2	3	3099	652.5		-0.135454	2.5	3.5	4040	2538
TGGT1_319350	SAG-related sequence SRS17B			0.148228	0.167421	0.0191925	3	2	1675	1268		1.55542	0.915168	-0.640247	1	6	6810	26		1.41137	0.74929	-0.662081	0	8	7003	55		1.25727	0.310613	-0.946658	0	6	7918	39		-0.463733	1.5	4	4796.5	653.5		-0.651164	0.5	7	6906.5	40.5
TGGT1_262630	hypothetical protein			1.39291	-1.50769	-2.9006	1	5	6317	78		1.33097	1.48227	0.151301	2	1	1898	6101		1.64431	1.565	-0.0793182	2	4	4962	4025		1.78565	1.38421	-0.401433	2	4	6153	1231		-1.65102	1.5	4.5	6235	654.5		0.0359913	2	2.5	3430	5063
TGGT1_295360	hypothetical protein			1.27571	0.663545	-0.612165	2	6	5692	505		1.30185	1.25879	-0.0430566	2	4	6493	2553		1.14813	1.041	-0.107136	2	5	4618	1806		0.926455	0.414769	-0.511687	2	5	6685	804		-0.561926	2	5.5	6188.5	654.5		-0.0750963	2	4.5	5555.5	2179.5
TGGT1_224800	hypothetical protein			-3.40149	-4.17522	-0.773723	0	3	6610	776		-0.806168	-0.685321	0.120847	1	1	3415	6282		-0.81272	-1.15047	-0.337752	1	2	5613	2723		-1.26781	-2.07082	-0.803009	2	2	5486	547		-0.788366	1	2.5	6048	661.5		-0.108453	1	1.5	4514	4502.5
TGGT1_236850	hypothetical protein			-6.23587	-7.48466	-1.24879	0	1	6378	1265		-0.687776	-1.32094	-0.633165	2	3	3004	420		-0.773911	-1.52964	-0.755732	1	3	6082	2655		-1.55375	-3.18915	-1.63539	0	5	7907	66		-1.44209	0	3	7142.5	665.5		-0.694448	1.5	3	4543	1537.5
TGGT1_251440	putative troponin c, isotype gamma			-4.70469	-7.10145	-2.39676	0	2	6935	56		0.273997	-0.320314	-0.594311	0	3	7523	612		-1.23013	-1.34816	-0.118029	1	3	3245	1440		-2.58609	-2.77068	-0.184584	1	2	3134	1282		-1.29067	0.5	2	5034.5	669		-0.35617	0.5	3	5384	1026
TGGT1_236510	hypothetical protein			-5.96494	-7.01697	-1.05202	0	1	6525	1007		-1.58956	-1.43205	0.157506	1	0	3651	6819		-1.4663	-1.62443	-0.158129	0	2	5516	2146		-2.02474	-2.52811	-0.503372	1	2	6475	334		-0.777698	0.5	1.5	6500	670.5		-0.000311364	0.5	1	4583.5	4482.5
TGGT1_285895	AP2 domain transcription factor AP2V-2			-4.97165	-5.8199	-0.848253	0	1	6432	1161		-1.32708	-1.40835	-0.0812694	0	2	7196	1586		-1.42321	-1.64804	-0.224825	0	2	6738	596		-1.52556	-2.66079	-1.13524	0	2	7849	190		-0.991744	0	1.5	7140.5	675.5		-0.153047	0	2	6967	1091
TGGT1_242090	zinc finger (CCCH type) motif-containing protein			0.40482	-0.979586	-1.38441	2	2	5007	1327		0.491837	0.585215	0.093378	2	2	4969	1196		0.4714	0.467523	-0.00387703	4	2	2327	1753		-0.127855	-0.549385	-0.42153	2	5	4343	41		-0.902968	2	3.5	4675	684		0.0447505	3	2	3648	1474.5
TGGT1_254690	phospholipase/carboxylesterase			0.490068	-2.00809	-2.49816	2	3	3513	20		1.21658	1.31528	0.0986925	5	1	850	3531		1.24143	0.99053	-0.250904	1	1	4960	1898		0.846386	0.764206	-0.0821802	3	3	2290	1354		-1.29017	2.5	3	2901.5	687		-0.0761059	3	1	2905	2714.5
TGGT1_278565	hypothetical protein			1.26537	0.629345	-0.636021	1	4	6279	724		1.81416	1.85918	0.0450187	3	2	3387	6281		1.53642	1.67743	0.141017	2	3	761	5212		1.98023	1.74645	-0.233776	4	4	3883	657		-0.434898	2.5	4	5081	690.5		0.0930178	2.5	2.5	2074	5746.5
TGGT1_297310	hypothetical protein			-5.90891	-7.31609	-1.40718	0	1	5239	1283		-2.03294	-2.33814	-0.305199	1	2	4511	1451		-3.13659	-3.51673	-0.380143	0	2	5687	2440		-3.70229	-5.53395	-1.83166	0	2	7352	104		-1.61942	0	1.5	6295.5	693.5		-0.342671	0.5	2	5099	1945.5
TGGT1_225170	hypothetical protein			1.75866	1.60857	-0.150091	4	3	3640	275		2.41834	2.42118	0.00284956	1	4	7574	3791		2.3518	2.46533	0.113535	3	3	2070	5023		2.33586	2.85529	0.519431	4	5	53	1122		0.18467	4	4	1846.5	698.5		0.0581923	2	3.5	4822	4407
TGGT1_233310	putative peptidase D			-1.6193	-2.98154	-1.36224	0	4	6858	293		0.296341	-0.265737	-0.562078	0	3	7688	1291		0.0436303	-0.358486	-0.402117	1	4	1599	459		-0.671241	-1.03162	-0.360384	0	3	7699	1107		-0.86131	0	3.5	7278.5	700		-0.482097	0.5	3.5	4643.5	875
TGGT1_207140	SAG-related sequence SRS49B			1.65741	0.707089	-0.950317	2	3	3671	493		0.883226	1.20947	0.326249	2	2	2463	5381		1.04878	0.476611	-0.572166	1	4	4784	2290		1.34276	0.762724	-0.580034	2	4	3721	912		-0.765175	2	3.5	3696	702.5		-0.122959	1.5	3	3623.5	3835.5
TGGT1_259030	hypothetical protein			-1.97633	-4.26579	-2.28946	0	4	6837	716		1.74833	1.89511	0.146779	3	1	4301	3876		1.69896	1.8146	0.115642	1	2	5824	5572		1.70194	1.43455	-0.267392	0	5	7889	702		-1.27843	0	4.5	7363	709		0.131211	2	1.5	5062.5	4724
TGGT1_207920	hypothetical protein			-6.62327	-7.65098	-1.02771	0	1	6374	1286		0.28554	0.192103	-0.0934369	2	2	5222	4696		0.0678457	-0.252747	-0.320593	1	3	4626	2346		-0.519198	-0.517142	0.00205523	4	4	2079	142		-0.512828	2	2.5	4226.5	714		-0.207015	1.5	2.5	4924	3521
TGGT1_216710	transporter, major facilitator family protein			-0.9121	-2.06372	-1.15162	1	4	4323	630		2.19851	2.23344	0.0349376	1	1	7225	6656		2.19267	2.37619	0.183526	4	2	837	4997		1.75755	1.24765	-0.509899	1	3	4354	801		-0.830759	1	3.5	4338.5	715.5		0.109232	2.5	1.5	4031	5826.5
TGGT1_271610	pyrroline-5-carboxylate reductase			1.24896	1.57127	0.322312	4	4	1397	1407		1.78951	1.60112	-0.188387	1	5	6836	946		1.61049	1.30883	-0.30166	1	5	6543	227		1.71558	0.682225	-1.03336	2	4	3339	29		-0.355523	3	4	2368	718		-0.245024	1	5	6689.5	586.5
TGGT1_245980	hypothetical protein			0.935956	-0.0375945	-0.97355	1	6	5087	7		1.57444	1.6289	0.0544636	3	1	2825	5584		1.76879	1.64633	-0.122463	2	3	4656	3278		1.89308	1.47508	-0.417996	2	3	7395	1430		-0.695773	1.5	4.5	6241	718.5		-0.0339998	2.5	2	3740.5	4431
TGGT1_309030	hypothetical protein			-0.649383	-1.83614	-1.18676	1	4	6508	487		-0.35616	-0.179456	0.176704	2	2	3297	4540		-0.380811	-0.156419	0.224392	2	1	3064	3946		-0.896251	-0.174595	0.721656	4	1	3693	962		-0.232552	2.5	2.5	5100.5	724.5		0.200548	2	1.5	3180.5	4243
TGGT1_212030	hypothetical protein			2.89475	2.84688	-0.047869	2	5	5733	1349		1.69708	1.70879	0.0117075	2	4	5413	2664		1.51491	1.36741	-0.147499	2	4	4834	3773		1.73271	1.13711	-0.595596	1	3	4916	120		-0.321732	1.5	4	5324.5	734.5		-0.0678955	2	4	5123.5	3218.5
TGGT1_283570	hypothetical protein			-2.37426	-3.14848	-0.774221	0	3	6589	831		-0.801896	-0.788848	0.013048	1	2	5538	3354		-1.37538	-0.777452	0.597929	2	1	1748	5298		-1.9147	-2.11136	-0.19666	4	1	3749	639		-0.48544	2	2	5169	735		0.305489	1.5	1.5	3643	4326
TGGT1_200295	hypothetical protein			-3.8011	-5.56858	-1.76748	0	4	6493	631		0.830014	0.813568	-0.0164455	3	2	1209	2152		0.96978	0.773596	-0.196184	2	4	3028	1770		0.654078	0.711186	0.0571074	3	3	3977	840		-0.855187	1.5	3.5	5235	735.5		-0.106315	2.5	3	2118.5	1961
TGGT1_306570	hypothetical protein			-2.7977	-4.45617	-1.65847	2	2	1832	687		1.00639	0.971917	-0.034477	3	2	2269	2876		1.00351	0.854954	-0.148558	2	3	3691	383		1.10239	0.687539	-0.414851	1	3	5503	802		-1.03666	1.5	2.5	3667.5	744.5		-0.0915177	2.5	2.5	2980	1629.5
TGGT1_310420	hypothetical protein			-0.0257721	0.125638	0.15141	3	3	2290	1408		0.96585	0.998468	0.0326181	2	1	4524	7148		0.648117	0.180445	-0.467672	1	3	6242	3358		0.976737	-0.0435395	-1.02028	1	7	7820	83		-0.434433	2	5	5055	745.5		-0.217527	1.5	2	5383	5253
TGGT1_275370	SAG-related sequence SRS47C			-0.392504	-1.99172	-1.59922	3	2	169	302		1.85553	1.57646	-0.279069	0	3	7804	1812		1.50326	0.878942	-0.624317	1	7	4735	236		1.56926	1.19309	-0.376178	2	3	3512	1194		-0.987697	2.5	2.5	1840.5	748		-0.451693	0.5	5	6269.5	1024
TGGT1_282055	protein phosphatase PP2C-hn			0.441255	-0.155536	-0.596791	1	6	6741	254		0.526001	0.606332	0.0803312	3	2	996	4578		0.424979	0.364399	-0.0605807	3	3	3616	3233		0.523015	0.348174	-0.174841	1	4	7782	1248		-0.385816	1	5	7261.5	751		0.00987522	3	2.5	2306	3905.5
TGGT1_269990	hypothetical protein			-1.49695	-2.94575	-1.4488	3	4	3503	185		0.276302	0.529442	0.25314	4	2	1476	4693		0.0905069	0.393084	0.302577	5	2	475	6068		-1.41084	0.207871	1.61871	6	1	9	1322		0.0849558	4.5	2.5	1756	753.5		0.277859	4.5	2	975.5	5380.5
TGGT1_219828	HMG (high mobility group) box domain-containing protein			1.0039	-0.358583	-1.36249	1	5	5139	492		1.53038	1.62764	0.0972547	2	2	5477	4929		1.55075	1.42129	-0.129464	0	3	6349	3933		0.420483	0.428947	0.00846373	3	3	993	1017		-0.677011	2	4	3066	754.5		-0.0161046	1	2.5	5913	4431
TGGT1_211000	hypothetical protein			-4.8792	-7.14525	-2.26605	0	2	6561	397		0.179706	0.0730896	-0.106617	1	2	4201	204		-0.44063	0.0120139	0.452644	1	2	1282	5223		-0.269382	-0.815931	-0.54655	1	3	6945	1124		-1.4063	0.5	2.5	6753	760.5		0.173014	1	2	2741.5	2713.5
TGGT1_243400	hypothetical protein			-2.83419	-3.2935	-0.459311	2	2	3348	987		-0.656174	-0.322894	0.333279	4	1	482	2271		-1.38046	-0.982933	0.397531	3	0	213	6689		-0.702859	-0.595022	0.107836	3	2	3159	534		-0.175737	2.5	2	3253.5	760.5		0.365405	3.5	0.5	347.5	4480
TGGT1_275840	protein phosphatase 2C domain-containing protein			-0.21425	-0.626157	-0.411907	1	4	5211	1106		-0.785333	-0.822331	-0.0369981	1	2	4861	2425		-0.615321	-0.963234	-0.347913	0	3	6525	1493		-0.840944	-1.03274	-0.191795	1	2	6239	418		-0.301851	1	3	5725	762		-0.192456	0.5	2.5	5693	1959
TGGT1_290923	hypothetical protein			2.83744	2.27976	-0.557678	3	5	802	248		1.68562	2.0905	0.404879	8	1	22	6136		1.88289	2.0957	0.212808	5	1	1455	5160		1.74805	2.02277	0.274727	4	3	2143	1285		-0.141475	3.5	4	1472.5	766.5		0.308844	6.5	1	738.5	5648
TGGT1_227560	putative IWS1 transcription factor			0.794198	0.391544	-0.402654	2	4	713	1501		2.24153	2.15654	-0.0849876	2	4	4306	2209		2.29123	1.66815	-0.623087	1	6	982	6		1.91911	0.799451	-1.11966	2	5	1075	36		-0.761157	2	4.5	894	768.5		-0.354037	1.5	5	2644	1107.5
TGGT1_259290	SAG-related sequence SRS26C			-0.938851	-2.35906	-1.42021	0	5	6634	601		1.30138	1.22786	-0.0735154	3	1	4108	2431		1.37485	1.29215	-0.0826971	3	3	2394	3279		1.35159	1.09065	-0.260936	2	3	6592	943		-0.840572	1	4	6613	772		-0.0781062	3	2	3251	2855
TGGT1_237015	hypothetical protein			4.74863	4.40828	-0.34035	1	6	6014	1134		2.66656	2.61416	-0.0523984	2	4	2323	2145		2.92336	2.58729	-0.336072	3	5	1770	1189		3.22672	2.75671	-0.470013	2	5	1731	412		-0.405181	1.5	5.5	3872.5	773		-0.194235	2.5	4.5	2046.5	1667
TGGT1_268790	hypothetical protein			2.073	1.74897	-0.324028	2	4	4087	1206		1.35797	1.64455	0.286579	5	2	313	4880		1.43373	1.29345	-0.140281	2	4	4186	2054		1.69041	1.06404	-0.62637	1	5	4691	354		-0.475199	1.5	4.5	4389	780		0.0731491	3.5	3	2249.5	3467
TGGT1_262120	IQ calmodulin-binding motif domain-containing protein			3.03669	2.60869	-0.428001	2	5	4328	980		1.75381	1.51824	-0.23557	2	4	3627	2997		1.90331	1.90369	0.000379	2	3	5054	4833		1.86125	1.49891	-0.362345	2	4	5478	580		-0.395173	2	4.5	4903	780		-0.117596	2	3.5	4340.5	3915
TGGT1_265830	phosphodiesterase/alkaline phosphatase D family protein			-4.07334	-5.89756	-1.82422	0	2	6692	679		-1.45217	-1.48246	-0.030288	2	1	1626	2546		-1.84957	-1.94404	-0.0944767	1	2	4617	3512		-2.50388	-2.95247	-0.448589	2	2	1550	882		-1.13641	1	2	4121	780.5		-0.0623823	1.5	1.5	3121.5	3029
TGGT1_289610	hypothetical protein			0.584898	-1.06108	-1.64598	1	5	6448	270		0.87476	1.13102	0.256264	3	2	4045	1107		1.00748	0.922219	-0.0852619	2	4	1356	1054		0.927563	0.946958	0.0193953	3	2	3216	1291		-0.813291	2	3.5	4832	780.5		0.0855009	2.5	3	2700.5	1080.5
TGGT1_204010	hypothetical protein			2.20101	1.99906	-0.201949	2	5	2432	396		2.12902	2.04343	-0.0855945	1	4	6692	1208		2.19658	2.0014	-0.195189	2	6	2564	428		2.16705	2.01114	-0.155911	3	4	3152	1165		-0.17893	2.5	4.5	2792	780.5		-0.140392	1.5	5	4628	818
TGGT1_264430	hypothetical protein			-0.924606	-3.45593	-2.53133	0	4	6937	47		2.25197	2.58588	0.333914	3	1	1349	6892		2.10747	1.9973	-0.110168	2	2	2079	4782		1.76378	1.42448	-0.3393	2	3	7065	1515		-1.43531	1	3.5	7001	781		0.111873	2.5	1.5	1714	5837
TGGT1_288800	endonuclease/exonuclease/phosphatase family protein			0.977013	-0.11466	-1.09167	2	4	5202	729		2.03268	1.78584	-0.246838	1	5	5963	556		1.91863	1.8007	-0.117925	1	4	976	915		1.86943	1.89226	0.0228333	4	2	2761	837		-0.53442	3	3	3981.5	783		-0.182381	1	4.5	3469.5	735.5
TGGT1_310090	hypothetical protein			-0.710027	-0.22014	0.489887	2	3	621	955		0.832408	0.439443	-0.392965	1	3	4309	182		0.496078	-0.21725	-0.713328	1	3	4391	1532		-0.137259	-1.03679	-0.899535	1	3	5921	618		-0.204824	1.5	3	3271	786.5		-0.553146	1	3	4350	857
TGGT1_216400	meiotic recombination protein DMC1 family protein			-1.47836	-2.17117	-0.69281	1	4	5148	1390		-0.303205	-0.981758	-0.678553	2	3	4623	2126		-0.74738	-1.24692	-0.499541	1	2	2277	123		-0.941765	-1.71058	-0.768819	1	1	441	184		-0.730815	1	2.5	2794.5	787		-0.589047	1.5	2.5	3450	1124.5
TGGT1_203250	hypothetical protein			1.33047	0.247919	-1.08255	1	4	6446	457		1.63141	1.34572	-0.285688	2	4	4434	827		1.38056	1.26334	-0.11722	1	3	4488	4482		1.17031	1.10794	-0.0623655	3	4	3896	1118		-0.57246	2	4	5171	787.5		-0.201454	1.5	3.5	4461	2654.5
TGGT1_269417	hypothetical protein			2.91	3.0565	0.146493	3	5	2448	762		1.5358	1.68397	0.148167	3	3	2982	2554		1.77366	1.7106	-0.0630513	2	1	4737	5980		1.74809	1.38091	-0.367175	2	3	5036	813		-0.110341	2.5	4	3742	787.5		0.0425579	2.5	2	3859.5	4267
TGGT1_229270	hypothetical protein			-2.96941	-5.07362	-2.10421	0	6	6889	305		2.6923	2.5705	-0.121803	1	2	658	2978		2.72002	2.66217	-0.0578497	2	2	605	4447		2.96955	2.78651	-0.183035	2	4	5335	1274		-1.14362	1	5	6112	789.5		-0.0898263	1.5	2	631.5	3712.5
TGGT1_240440	hypothetical protein			-8.01429	-8.37442	-0.360138						-4.55973	-4.69136	-0.131631	1	1	4975	3627		-4.98042	-4.89708	0.083336	0	1	5536	2631		-4.65892	-5.73203	-1.07311	1	1	7019	790		-0.716623	1	1		790		-0.0241476	0.5	1	5255.5	3129
TGGT1_228410	Tubulin-tyrosine ligase family protein			-1.28501	-3.46147	-2.17646	0	3	6731	861		0.800519	0.537843	-0.262676	1	3	7306	3511		0.644072	0.792446	0.148374	2	1	1504	6549		0.136891	-0.136911	-0.273802	3	2	4338	720		-1.22513	1.5	2.5	5534.5	790.5		-0.0571508	1.5	2	4405	5030
TGGT1_243465	hypothetical protein			1.77816	1.04556	-0.732598	1	3	6104	702		-1.57975	-2.09948	-0.519724	1	3	5681	2613		-2.70896	-2.01407	0.694891	1	2	1119	2618		-2.60246	-3.39911	-0.796653	3	2	5249	879		-0.764626	2	2.5	5676.5	790.5		0.0875834	1	2.5	3400	2615.5
TGGT1_203910	TBC domain-containing protein			-1.54863	-2.26463	-0.715997	0	2	6072	1559		2.35	2.04984	-0.300157	0	4	7609	1002		2.54269	1.86221	-0.680474	0	5	6644	432		2.5333	1.65954	-0.873766	0	5	7867	23		-0.794882	0	3.5	6969.5	791		-0.490315	0	4.5	7126.5	717
TGGT1_310173	hypothetical protein			-0.182371	0.391848	0.574219	2	5	3086	1147		-0.309351	-0.383138	-0.0737875	2	1	1304	4873		-0.397012	-0.842411	-0.445399	1	4	5465	1466		-0.92331	-1.83499	-0.911678	2	3	6809	440		-0.16873	2	4	4947.5	793.5		-0.259593	1.5	2.5	3384.5	3169.5
TGGT1_221590	dual specificity phosphatase, catalytic domain-containing protein			1.53926	1.05465	-0.484618	2	4	4773	1095		0.243232	0.217477	-0.0257541	4	1	2889	3414		-0.087424	0.00680497	0.094229	2	2	4423	3226		-0.00733172	-0.109574	-0.102243	3	3	5236	500		-0.29343	2.5	3.5	5004.5	797.5		0.0342374	3	1.5	3656	3320
TGGT1_278530	putative multiprotein bridging factor type 1 family transcriptional co-activator			0.0277873	-0.7519	-0.779687	1	3	4737	1076		1.54414	1.24227	-0.301869	2	2	6159	4151		1.08022	1.10638	0.026169	1	1	5261	6339		0.576839	-0.160253	-0.737092	2	3	4042	521		-0.758389	1.5	3	4389.5	798.5		-0.13785	1.5	1.5	5710	5245
TGGT1_215895	AP2 domain-containing protein			-2.66935	-4.53806	-1.86872	1	2	3900	933		2.98555	2.89786	-0.0876913	1	2	6962	4298		2.94881	3.16197	0.213161	3	1	1876	6562		3.15669	2.58871	-0.567977	1	4	6049	669		-1.21835	1	3	4974.5	801		0.0627349	2	1.5	4419	5430
TGGT1_288730	hypothetical protein			-0.959804	-1.73447	-0.774666	1	5	1333	399		-0.904246	-1.03048	-0.126238	2	1	5138	4031		-0.725242	-1.40651	-0.68127	0	2	6369	124		-0.837796	-1.5196	-0.681802	1	3	2760	1204		-0.728234	1	4	2046.5	801.5		-0.403754	1	1.5	5753.5	2077.5
TGGT1_247710	casein kinase I			2.05764	1.64712	-0.410524	3	4	2037	1245		1.23661	1.38764	0.15103	5	2	1583	4149		1.43023	1.51672	0.0864851	3	2	2765	5337		2.33234	2.35205	0.0197062	3	6	5284	360		-0.195409	3	5	3660.5	802.5		0.118757	4	2	2174	4743
TGGT1_231990	hypothetical protein			1.89625	0.970273	-0.925979	4	3	1628	765		1.88577	2.17342	0.287649	1	3	534	4183		2.22573	2.159	-0.0667351	5	1	365	3865		2.28098	2.10483	-0.176151	3	4	6660	841		-0.551065	3.5	3.5	4144	803		0.110457	3	2	449.5	4024
TGGT1_229290	kelch repeat-containing protein			-0.291584	0.460038	0.751622	2	3	2494	1519		0.956527	1.0406	0.0840736	1	5	3186	180		0.771134	0.294063	-0.477072	0	4	6712	1215		1.10089	0.44869	-0.652201	1	4	6777	90		0.0497104	1.5	3.5	4635.5	804.5		-0.196499	0.5	4.5	4949	697.5
TGGT1_270640	RNA recognition motif-containing protein			4.16161	4.11128	-0.0503306	5	5	52	153		3.27709	3.64647	0.369386	4	3	360	5500		3.62698	4.07499	0.448009	5	2	376	2873		4.72457	4.97026	0.245694	4	2	1542	1461		0.0976819	4.5	3.5	797	807		0.408698	4.5	2.5	368	4186.5
TGGT1_264940	kelch repeat-containing protein			-6.48256	-7.49786	-1.0153	0	1	6522	1024		-2.58066	-3.151	-0.570337	0	3	7316	3382		-3.4196	-4.05076	-0.631163	0	2	6062	2040		-3.77709	-5.16818	-1.39109	2	2	5673	594		-1.20319	1	1.5	6097.5	809		-0.60075	0	2.5	6689	2711
TGGT1_289050	putative FIKK kinase			3.35918	2.73363	-0.625547	2	6	2461	76		3.22118	3.35072	0.129534	5	1	1233	6945		3.56039	3.56497	0.00457962	3	3	2781	5279		4.0981	4.01545	-0.0826485	2	4	2050	1545		-0.354098	2	5	2255.5	810.5		0.067057	4	2	2007	6112
TGGT1_226570	hypothetical protein			1.212	-0.179709	-1.39171	1	6	5770	175		2.37989	2.36344	-0.0164485	1	2	6986	4833		2.26202	2.23398	-0.0280438	2	3	4195	3260		1.62989	1.28369	-0.346193	1	3	7191	1448		-0.868952	1	4.5	6480.5	811.5		-0.0222462	1.5	2.5	5590.5	4046.5
TGGT1_238895	hypothetical protein			-7.78535	-8.14548	-0.360138						-4.57736	-4.91996	-0.342608	0	2	7110	1737		-5.08257	-5.1485	-0.0659247	0	1	6190	1518		-4.87864	-5.46903	-0.59039	2	1	4396	814		-0.475264	2	1		814		-0.204267	0	1.5	6650	1627.5
TGGT1_221630	hypothetical protein			-0.712626	-1.07127	-0.35864	1	4	2029	362		-1.24156	-1.39665	-0.155097	1	2	4945	2908		-1.26227	-1.63177	-0.369499	0	3	6460	884		-1.17319	-1.80396	-0.63077	1	2	7253	1268		-0.494705	1	3	4641	815		-0.262298	0.5	2.5	5702.5	1896
TGGT1_248560	hypothetical protein			-1.96344	-4.42692	-2.46347	2	3	2109	146		0.611171	0.146113	-0.465059	1	2	4735	2116		0.489157	0.688199	0.199042	2	3	2832	4747		-0.1038	0.496279	0.600079	3	3	1157	1488		-0.931696	2.5	3	1633	817		-0.133008	1.5	2.5	3783.5	3431.5
TGGT1_258820	hypothetical protein			-7.73349	-8.09363	-0.360138						-1.53421	-1.34564	0.188571	3	1	1934	6179		-1.30566	-1.86082	-0.555163	0	2	6428	3304		-4.01668	-4.04452	-0.0278363	3	2	3942	821		-0.193987	3	2		821		-0.183296	1.5	1.5	4181	4741.5
TGGT1_203340	metallo-beta-lactamase domain-containing protein			-4.22866	-5.90558	-1.67692	0	1	6411	1557		-0.679635	-1.37868	-0.699049	1	3	5465	174		-1.55051	-2.07034	-0.519832	1	2	4642	923		-0.577355	-1.58102	-1.00367	0	3	7898	86		-1.34029	0	2	7154.5	821.5		-0.60944	1	2.5	5053.5	548.5
TGGT1_247400	hypothetical protein			2.72403	1.41478	-1.30925	0	4	6796	337		1.95296	2.0263	0.0733383	2	4	4120	2404		1.76148	2.01503	0.253553	3	2	805	295		1.59165	2.02362	0.43197	4	3	2775	1306		-0.43864	2	3.5	4785.5	821.5		0.163445	2.5	3	2462.5	1349.5
TGGT1_211015	hypothetical protein			-3.27234	-5.80341	-2.53107	0	3	6812	240		1.33179	1.12835	-0.203444	2	2	2521	3905		1.21209	0.764188	-0.447901	2	3	3370	3805		0.927794	0.482943	-0.444851	2	1	3674	1422		-1.48796	1	2	5243	831		-0.325673	2	2.5	2945.5	3855
TGGT1_255500	hypothetical protein			1.77059	1.34496	-0.425631	1	5	2048	1144		0.499161	0.606815	0.107654	4	1	701	4816		0.0829211	-0.317261	-0.400182	3	1	1710	129		0.366264	-0.0670017	-0.433266	2	1	6457	522		-0.429448	1.5	3	4252.5	833		-0.146264	3.5	1	1205.5	2472.5
TGGT1_224940	hypothetical protein			-2.65976	-2.1954	0.464356	2	3	785	1565		0.297194	-0.0325375	-0.329732	2	4	6691	2556		-0.00410958	0.00845726	0.0125668	3	3	3754	2930		0.128228	-0.889835	-1.01806	2	5	5380	105		-0.276854	2	4	3082.5	835		-0.158582	2.5	3.5	5222.5	2743
TGGT1_364130	hypothetical protein			-5.70618	-8.55319	-2.84701	0	3	6686	354		0.763284	0.510087	-0.253196	1	4	7479	477		0.541258	-0.0470131	-0.588271	1	6	4490	137		-1.85132	-1.3351	0.516222	3	3	775	1318		-1.16539	1.5	3	3730.5	836		-0.420733	1	5	5984.5	307
TGGT1_236020	BT1 family protein			-2.14162	-3.32631	-1.18469	0	2	6545	720		0.772297	0.818457	0.0461601	3	2	2726	4044		0.681961	0.882528	0.200567	2	2	508	5102		0.498772	0.257371	-0.241401	1	3	387	954		-0.713046	0.5	2.5	3466	837		0.123363	2.5	2	1617	4573
TGGT1_313050	oxidoreductase, short chain dehydrogenase/reductase family protein			-0.320498	-1.33931	-1.01881	0	3	6752	1167		1.38509	1.3587	-0.0263944	3	1	1839	7208		1.45489	1.43923	-0.0156553	2	4	3892	3816		1.18821	0.822775	-0.365438	1	4	7515	514		-0.692126	0.5	3.5	7133.5	840.5		-0.0210248	2.5	2.5	2865.5	5512
TGGT1_258230	rhoptry kinase family protein ROP20			-0.33789	-0.693012	-0.355122	1	4	2424	1103		0.0913135	-0.214914	-0.306228	3	1	918	1977		0.0794007	0.0805728	0.0011721	2	2	1815	2614		0.252563	-0.663673	-0.916237	2	2	5147	585		-0.635679	1.5	3	3785.5	844		-0.152528	2.5	1.5	1366.5	2295.5
TGGT1_271935	hypothetical protein			2.5695	2.52302	-0.0464822	4	5	3434	1310		3.00037	3.09437	0.0940033	3	3	3419	4353		3.0647	3.1659	0.101207	3	5	2318	2023		3.2618	3.17475	-0.08705	3	5	1667	381		-0.0667661	3.5	5	2550.5	845.5		0.0976051	3	4	2868.5	3188
TGGT1_305470	hypothetical protein			-5.99309	-7.71514	-1.72204	1	1	4239	866		-1.86561	-1.86107	0.00453606	0	3	7464	2252		-1.92418	-2.40836	-0.484179	0	3	6486	1715		-2.44278	-3.12018	-0.677403	1	2	7063	829		-1.19972	1	1.5	5651	847.5		-0.239821	0	3	6975	1983.5
TGGT1_213520	peptidase M20D, amidohydrolase			-5.32957	-7.46962	-2.14004	0	2	6407	95		0.419899	0.39061	-0.029289	0	0	7389	7457		0.287585	-0.127151	-0.414736	0	3	6668	2757		0.376185	0.328263	-0.0479219	1	3	7140	1601		-1.09398	0.5	2.5	6773.5	848		-0.222013	0	1.5	7028.5	5107
TGGT1_311360	protein kinase G AGC kinase family member PKG			-7.03651	-8.56989	-1.53339	0	1	5281	1056		-3.45138	-4.09315	-0.641764	0	2	6016	147		-4.2919	-4.76388	-0.471977	0	3	6595	887		-3.85336	-4.99875	-1.14539	0	2	7359	651		-1.33939	0	1.5	6320	853.5		-0.55687	0	2.5	6305.5	517
TGGT1_273478	putative dynein heavy chain			-2.3625	-5.85785	-3.49536	0	4	6625	67		1.34078	1.03278	-0.307995	3	2	2959	1253		1.22085	1.27962	0.0587643	3	1	2435	6148		1.22595	1.01483	-0.211122	1	3	4755	1643		-1.85324	0.5	3.5	5690	855		-0.124616	3	1.5	2697	3700.5
TGGT1_314550	hypothetical protein			0.836184	-1.35066	-2.18685	1	5	6314	344		0.962807	1.10255	0.139742	3	2	4450	504		0.753825	0.939546	0.185722	2	2	3307	2804		1.17483	0.991966	-0.182863	3	3	6405	1369		-1.18485	2	4	6359.5	856.5		0.162732	2.5	2	3878.5	1654
TGGT1_251640	ubiquitin-conjugating enzyme subfamily protein			-1.50447	-3.43265	-1.92818	2	1	4448	369		-2.66293	-1.68034	0.982597	2	0	184	6808		-2.13886	-2.80723	-0.668364	2	2	2323	1435		-3.15086	-2.87513	0.275728	2	1	3143	1344		-0.826226	2	1	3795.5	856.5		0.157117	2	1	1253.5	4121.5
TGGT1_281630	hydroxyacylglutathione hydrolase			0.103884	-1.46386	-1.56774	2	3	2133	809		1.50827	1.20066	-0.307611	2	4	4706	2597		1.5508	1.12737	-0.42343	0	5	6547	588		1.35886	1.04884	-0.310028	0	4	7871	916		-0.938884	1	3.5	5002	862.5		-0.36552	1	4.5	5626.5	1592.5
TGGT1_257430	hypothetical protein			-3.51528	-5.19777	-1.68249	1	1	5414	1194		-2.06338	-1.9539	0.109484	1	2	5006	2979		-2.35121	-3.14945	-0.798238	1	3	2665	2501		-1.52413	-2.40799	-0.883855	1	2	6382	540		-1.28317	1	1.5	5898	867		-0.344377	1	2.5	3835.5	2740
TGGT1_209530	hypothetical protein			-3.46278	-5.15382	-1.69104	1	1	4427	540		-2.0236	-1.61693	0.406664	2	1	2679	5205		-2.69867	-1.87811	0.820561	1	1	1614	4719		-2.27899	-2.69544	-0.416459	1	2	5216	1198		-1.05375	1	1.5	4821.5	869		0.613612	1.5	1	2146.5	4962
TGGT1_408550	hypothetical protein			0.57516	-0.443201	-1.01836	1	4	618	699		-0.0412441	0.470252	0.511496	5	1	729	7159		-0.174604	0.270219	0.444822	3	4	575	1205		0.206253	-0.540021	-0.746274	0	3	7857	1039		-0.882318	0.5	3.5	4237.5	869		0.478159	4	2.5	652	4182
TGGT1_228300	CCDC25 protein			-0.55838	-0.649437	-0.0910571	2	2	3616	1581		0.768258	0.906878	0.13862	2	1	4689	6771		0.908084	0.815688	-0.0923963	0	1	6323	5485		0.811374	-0.584383	-1.39576	2	5	6072	158		-0.743407	2	3.5	4844	869.5		0.0231118	1	1	5506	6128
TGGT1_242000	DUF51 family protein			0.00504692	-1.97503	-1.98008	2	4	5760	741		1.15283	0.882318	-0.270511	2	4	4562	1252		1.49929	1.17142	-0.327865	0	3	6714	1883		0.696743	0.548512	-0.148231	2	3	2218	1001		-1.06416	2	3.5	3989	871		-0.299188	1	3.5	5638	1567.5
TGGT1_246160	hypothetical protein			-3.13958	-5.69077	-2.55119	0	2	6177	99		-1.32735	-0.766254	0.561091	3	0	139	7791		-1.71789	-1.43368	0.284211	1	1	3102	5715		-1.90281	-1.63273	0.270085	1	2	1421	1646		-1.14055	0.5	2	3799	872.5		0.422651	2	0.5	1620.5	6753
TGGT1_289890	hypothetical protein			-5.45637	-6.39851	-0.942136	0	1	6519	1034		-2.93037	-3.78833	-0.857954	0	1	5909	53		-3.28193	-3.75568	-0.473748	0	1	4645	472		-3.08262	-3.53886	-0.45624	2	1	4923	713		-0.699188	1	1	5721	873.5		-0.665851	0	1	5277	262.5
TGGT1_250020	hypothetical protein			0.569297	-0.644144	-1.21344	1	5	6584	569		2.01054	2.23568	0.225136	4	3	195	3332		2.13424	2.1156	-0.0186405	3	2	2553	4121		2.16553	1.98803	-0.177497	2	4	4528	1179		-0.695469	1.5	4.5	5556	874		0.103248	3.5	2.5	1374	3726.5
TGGT1_301160	SAG-related sequence SRS19C			-2.52673	-2.87779	-0.351062	1	2	3772	1085		-0.0954118	-0.563101	-0.46769	2	4	4232	863		-0.628518	-1.07896	-0.45044	1	3	5775	1610		-0.665615	-0.852345	-0.18673	1	3	7052	665		-0.268896	1	2.5	5412	875		-0.459065	1.5	3.5	5003.5	1236.5
TGGT1_236975	Toxoplasma gondii family D protein			-2.09845	-3.6688	-1.57035	2	2	4523	1695		1.94894	1.76849	-0.180457	3	5	843	750		2.09331	1.79034	-0.302971	1	5	5342	1676		2.41144	1.82835	-0.583092	0	6	7919	59		-1.07672	1	4	6221	877		-0.241714	2	5	3092.5	1213
TGGT1_223080	hypothetical protein			-5.49331	-6.56207	-1.06876	0	1	6172	1658		-2.77352	-3.31332	-0.539802	0	2	7731	93		-2.89323	-3.33477	-0.441541	0	2	6530	211		-2.0024	-2.88397	-0.881568	0	2	7533	108		-0.975164	0	1.5	6852.5	883		-0.490672	0	2	7130.5	152
TGGT1_275990	hypothetical protein			-8.10225	-8.46239	-0.360138						-5.57824	-5.382	0.196239	1	1	2357	4319		-6.00667	-5.99221	0.0144651	0	1	5121	3203		-5.09109	-5.66798	-0.576886	2	1	4446	883		-0.468512	2	1		883		0.105352	0.5	1	3739	3761
TGGT1_289690	glyceraldehyde-3-phosphate dehydrogenase GAPDH1			-1.34952	-1.00666	0.342856	2	3	2443	1500		-0.61413	-0.308367	0.305763	2	0	2450	7284		-0.286864	-0.884067	-0.597203	0	4	6876	321		-0.964642	-2.0658	-1.10115	0	3	7763	270		-0.379149	1	3	5103	885		-0.14572	1	2	4663	3802.5
TGGT1_288820	hypothetical protein			-1.44972	-3.66197	-2.21225	0	4	6664	1072		1.88548	1.70867	-0.176812	1	4	7528	1932		1.77923	1.39612	-0.383116	1	5	5494	1299		1.74718	1.4093	-0.337884	3	4	4018	699		-1.27507	1.5	4	5341	885.5		-0.279964	1	4.5	6511	1615.5
TGGT1_237425	AP2 domain transcription factor AP2X-6			-3.44917	-5.03675	-1.58759	0	3	6220	1096		-0.0977878	-0.019267	0.0785208	1	0	5974	6864		-0.0185989	-0.310335	-0.291736	0	1	5625	2142		0.149225	-0.43944	-0.588664	0	1	7622	693		-1.08813	0	2	6921	894.5		-0.106608	0.5	0.5	5799.5	4503
TGGT1_246540	cytochrome c1, heme protein			-7.99964	-8.35978	-0.360138						-4.88336	-5.07311	-0.189746	1	1	5526	4536		-5.83153	-5.26809	0.563444	1	0	2355	5778		-4.75059	-5.48767	-0.737075	0	1	7280	897		-0.548606	0	1		897		0.186849	1	0.5	3940.5	5157
TGGT1_235187A	hypothetical protein			-2.77315	-4.89183	-2.11868	1	2	6143	563		2.1873	2.37743	0.190136	2	2	2470	2194		2.30803	2.32553	0.0174985	1	2	5186	4797		2.26449	1.93597	-0.328523	0	3	7790	1233		-1.2236	0.5	2.5	6966.5	898		0.103817	1.5	2	3828	3495.5
TGGT1_270000	NAD dependent epimerase/dehydratase family protein			-1.91867	-3.36289	-1.44421	1	2	2397	441		-2.57796	-2.66264	-0.0846799	0	1	6816	3918		-3.0109	-3.01693	-0.00602528	0	1	5700	4312		-2.75201	-3.1635	-0.411489	2	2	4568	1358		-0.927851	1.5	2	3482.5	899.5		-0.0453526	0	1	6258	4115
TGGT1_223910	acyltransferase domain-containing protein			-2.05419	-2.98655	-0.932355	1	3	5912	1731		-0.970897	-0.849541	0.121356	3	3	2516	275		-1.93317	-1.70969	0.223485	2	3	3113	2068		-2.56762	-3.37433	-0.806713	2	1	2248	70		-0.869534	1.5	2	4080	900.5		0.17242	2.5	3	2814.5	1171.5
TGGT1_209250	hypothetical protein			-1.56206	-2.55715	-0.995092	1	4	5484	1694		2.46123	2.6555	0.194269	3	3	68	663		2.57282	2.74904	0.176215	3	2	571	4173		2.94601	2.78655	-0.159467	2	5	878	107		-0.577279	1.5	4.5	3181	900.5		0.185242	3	2.5	319.5	2418
TGGT1_311490	hypothetical protein			-3.47438	-4.69571	-1.22133	0	4	6801	436		1.07707	1.10883	0.031764	4	3	1277	3413		0.880041	1.15472	0.274675	4	0	744	6761		1.13563	0.922326	-0.213304	3	2	3969	1372		-0.717317	1.5	3	5385	904		0.153219	4	1.5	1010.5	5087
TGGT1_309180	hypothetical protein			-1.20244	-1.86907	-0.666627	1	5	1740	1142		0.296462	0.217248	-0.0792136	2	1	3170	5537		-0.392448	-0.406466	-0.0140181	2	3	1533	4274		-0.609547	-1.27406	-0.664515	2	3	3365	666		-0.665571	1.5	4	2552.5	904		-0.0466158	2	2	2351.5	4905.5
TGGT1_225140	BT1 family protein			1.11165	0.792361	-0.319292	3	4	4705	1597		0.554518	0.738201	0.183683	5	2	1145	6407		0.492223	0.382362	-0.109861	2	3	3179	2847		0.271605	-0.128606	-0.400211	3	5	5029	226		-0.359752	3	4.5	4867	911.5		0.0369106	3.5	2.5	2162	4627
TGGT1_226890	hypothetical protein			-7.38944	-7.74958	-0.360138						-4.9172	-4.90557	0.011631	0	1	5696	3803		-5.13861	-4.80494	0.333671	0	0	3446	4986		-4.60823	-4.79082	-0.182592	2	1	3733	913		-0.271365	2	1		913		0.172651	0	0.5	4571	4394.5
TGGT1_281620	aldo/keto reductase family oxidoreductase			-3.42878	-4.89773	-1.46895	0	5	6884	197		1.94377	1.77013	-0.173641	1	4	5003	1269		2.06169	1.7173	-0.34439	0	4	6730	591		1.79649	1.5237	-0.272788	1	3	6690	1631		-0.870871	0.5	4	6787	914		-0.259016	0.5	4	5866.5	930
TGGT1_315260	alanine dehydrogenase			-0.949497	-2.72109	-1.77159	0	7	6943	33		2.29778	2.3533	0.0555211	3	4	2992	3272		2.62821	2.35951	-0.268703	1	5	6351	298		2.61975	2.65853	0.0387814	4	3	1479	1802		-0.866406	2	5	4211	917.5		-0.106591	2	4.5	4671.5	1785
TGGT1_240090	putative rhoptry kinase family protein ROP34			0.787015	-0.635804	-1.42282	1	8	5799	49		1.5207	1.49852	-0.022183	2	3	4775	2950		1.508	1.40193	-0.106073	3	5	4987	1537		1.01586	1.19699	0.181132	5	4	1565	1786		-0.620843	3	6	3682	917.5		-0.0641282	2.5	4	4881	2243.5
TGGT1_308960	ATPase, AAA family protein			-2.00335	-5.25315	-3.2498	0	4	6656	1071		1.16615	1.21812	0.0519655	2	1	5490	4844		1.62855	1.48637	-0.142183	1	3	5440	3502		1.8097	1.3076	-0.502104	1	3	5325	766		-1.87595	0.5	3.5	5990.5	918.5		-0.0451087	1.5	2	5465	4173
TGGT1_229500	hypothetical protein			-3.08409	-4.38287	-1.29878	0	3	6813	421		1.78977	1.61061	-0.179159	2	2	4096	3528		1.841	1.69908	-0.141924	2	4	4747	2007		1.91638	1.47195	-0.44443	3	4	6846	1421		-0.871607	1.5	3.5	6829.5	921		-0.160541	2	3	4421.5	2767.5
TGGT1_409150	hypothetical protein			-0.574265	-2.13147	-1.55721	3	1	4070	1090		1.53881	1.84561	0.306795	2	1	3467	7516		1.66002	1.73582	0.0757984	2	1	4153	6259		1.96807	1.53519	-0.432884	1	4	7493	756		-0.995047	2	2.5	5781.5	923		0.191297	2	1	3810	6887.5
TGGT1_253110	kinesin motor domain-containing protein			-1.06364	-4.69723	-3.63359	0	5	6850	53		0.150469	0.630002	0.479533	3	1	3320	7352		0.226832	-0.0232926	-0.250125	2	3	4550	4250		-0.41356	-0.184468	0.229092	3	3	3861	1799		-1.70225	1.5	4	5355.5	926		0.114704	2.5	2	3935	5801
TGGT1_228690	phosphatidylinositol 3- and 4-kinase			-5.96936	-6.67481	-0.705444	2	1	1962	1312		-1.1363	-1.69812	-0.561819	0	3	7330	2004		-1.25701	-2.96662	-1.70962	0	4	6971	130		-1.57211	-2.97707	-1.40495	0	2	7792	544		-1.0552	1	1.5	4877	928		-1.13572	0	3.5	7150.5	1067
TGGT1_300130	apical membrane antigen 1 domain-containing protein			0.725394	0.351517	-0.373877	3	2	546	1428		0.0161147	-0.825942	-0.842057	2	5	4714	89		-0.717159	-1.43987	-0.722708	0	4	6579	707		-1.63758	-1.45116	0.186429	4	2	1038	428		-0.093724	3.5	2	792	928		-0.782383	1	4.5	5646.5	398
TGGT1_214350	putative GTP-binding protein			-2.49353	-5.32556	-2.83202	1	3	4560	50		0.739924	0.868048	0.128124	3	4	1548	2334		0.10713	0.323431	0.2163	4	2	1855	6201		-1.24611	-1.14157	0.104542	4	3	1293	1817		-1.36374	2.5	3	2926.5	933.5		0.172212	3.5	3	1701.5	4267.5
TGGT1_238440	SAG-related sequence SRS22A			2.327	2.20738	-0.11962	2	5	4816	1599		-1.70006	-2.39312	-0.693056	0	3	7743	264		-1.59977	-2.5529	-0.953125	0	4	6574	705		-1.69208	-2.71015	-1.01807	2	3	6582	275		-0.568846	2	4	5699	937		-0.82309	0	3.5	7158.5	484.5
TGGT1_288845	hypothetical protein			-0.781897	-0.798705	-0.0168083	3	5	2266	990		1.43988	1.19863	-0.241253	2	5	4000	395		1.24205	1.39169	0.149648	3	0	1331	6898		1.50066	1.24012	-0.260538	2	4	7336	886		-0.138673	2.5	4.5	4801	938		-0.0458026	2.5	2.5	2665.5	3646.5
TGGT1_240980	hypothetical protein			1.35388	0.699863	-0.654013	0	3	6661	1855		0.951621	0.574554	-0.377067	1	3	6156	1041		1.09055	1.12126	0.03071	1	4	5104	2217		1.78813	0.812548	-0.975578	1	4	6562	24		-0.814795	0.5	3.5	6611.5	939.5		-0.173178	1	3.5	5630	1629
TGGT1_267775	hypothetical protein			-5.57667	-7.58437	-2.0077	0	2	6873	218		-2.67141	-2.75365	-0.0822432	1	1	5605	2890		-3.34733	-3.01157	0.335757	1	0	4543	6465		-3.85151	-3.85705	-0.00554789	2	2	4673	1663		-1.00662	1	2	5773	940.5		0.126757	1	0.5	5074	4677.5
TGGT1_266290	hypothetical protein			-3.33636	-3.94336	-0.607	1	1	3630	1576		-2.15549	-1.60516	0.550326	2	1	3042	3337		-2.47864	-3.45355	-0.974901	1	2	4273	3466		-2.99825	-3.97163	-0.973383	2	2	3737	322		-0.790192	1.5	1.5	3683.5	949		-0.212288	1.5	1.5	3657.5	3401.5
TGGT1_209583	hypothetical protein			2.8536	2.90997	0.0563634	3	4	1779	839		1.95817	1.9224	-0.0357699	3	1	575	6950		2.12503	2.04428	-0.0807509	1	3	5366	3294		2.13111	2.01444	-0.116673	2	4	6845	1060		-0.0301547	2.5	4	4312	949.5		-0.0582604	2	2	2970.5	5122
TGGT1_232440	Brf1p family coiled coil protein			-4.48605	-5.26414	-0.778088	0	2	6193	1651		0.0630883	-0.336132	-0.399221	1	2	5228	2459		-0.216166	-0.827031	-0.610865	0	3	5776	1115		-0.756956	-1.5415	-0.784548	0	3	7832	254		-0.781318	0	2.5	7012.5	952.5		-0.505043	0.5	2.5	5502	1787
TGGT1_258910	hypothetical protein			-4.43366	-5.01651	-0.582851	0	3	6257	732		0.853112	0.57048	-0.282632	1	5	6315	794		0.829373	0.805047	-0.0243259	2	4	4721	2774		1.11522	0.284173	-0.831051	1	4	7673	1175		-0.706951	0.5	3.5	6965	953.5		-0.153479	1.5	4.5	5518	1784
TGGT1_319640	hypothetical protein			1.40403	0.593339	-0.810693	1	5	5808	774		1.8809	1.95283	0.0719394	4	1	2063	1957		1.98601	2.05452	0.0685093	3	5	941	2686		2.02447	2.07358	0.0491089	4	4	949	1138		-0.380792	2.5	4.5	3378.5	956		0.0702243	3.5	3	1502	2321.5
TGGT1_311390	tRNA (guanine(9)-N(1))-methyltransferase			-0.896399	-2.80269	-1.90629	1	4	5814	1451		1.51054	1.61318	0.102633	2	3	1684	1298		1.7516	1.59907	-0.152529	3	3	2848	1590		2.00022	1.57835	-0.421871	0	4	7855	468		-1.16408	0.5	4	6834.5	959.5		-0.024948	2.5	3	2266	1444
TGGT1_244080	hypothetical protein			-1.99204	-2.59119	-0.599153	1	3	3312	405		0.832875	0.554123	-0.278752	1	3	5075	4278		0.775204	-0.25444	-1.02964	0	6	6964	350		0.202758	-0.828135	-1.03089	1	3	5874	1516		-0.815023	1	3	4593	960.5		-0.654198	0.5	4.5	6019.5	2314
TGGT1_256090	glycerophosphodiester phosphodiesterase family protein			1.60934	1.99084	0.3815	1	4	1760	1868		2.87606	2.62903	-0.247032	1	3	5630	3879		3.12127	2.86851	-0.252759	1	5	4572	1794		3.39699	2.90308	-0.493906	1	6	7736	58		-0.0562029	1	5	4748	963		-0.249895	1	4	5101	2836.5
TGGT1_316420	leucine rich repeat-containing protein			-1.84416	-3.1179	-1.27373	2	1	5310	907		-1.15916	-1.72233	-0.563165	0	4	7038	591		-1.46746	-1.58248	-0.115021	1	3	4528	718		-1.22329	-1.30755	-0.0842556	2	3	6127	1033		-0.678994	2	2	5718.5	970		-0.339093	0.5	3.5	5783	654.5
TGGT1_228160	acid phosphatase			1.8343	1.2361	-0.598202	1	7	6316	110		1.09328	1.25183	0.15855	5	4	2486	2930		1.28942	0.975861	-0.313556	3	3	1926	3844		1.18231	1.1698	-0.0125119	5	4	224	1836		-0.305357	3	5.5	3270	973		-0.077503	4	3.5	2206	3387
TGGT1_286200	hypothetical protein			0.00832039	-1.1986	-1.20692	1	4	3269	954		2.20893	2.08104	-0.127895	1	3	3567	3920		2.05283	2.00249	-0.0503415	2	1	5114	6361		1.9038	1.69491	-0.208889	3	4	5944	993		-0.707906	2	4	4606.5	973.5		-0.0891183	1.5	2	4340.5	5140.5
TGGT1_291050	putative histone kinase SNF1			-2.15022	-3.20804	-1.05782	3	3	3799	731		-0.0458876	0.272689	0.318576	5	1	1244	4819		-0.212991	-0.0862607	0.12673	6	2	140	4159		-0.490337	-0.687442	-0.197105	6	2	502	1217		-0.627463	4.5	2.5	2150.5	974		0.222653	5.5	1.5	692	4489
TGGT1_294610	putative histone lysine methyltransferase, SET			-6.10546	-7.00334	-0.89788	1	1	2455	593		-2.69156	-2.45623	0.235326	1	1	6421	7180		-2.76473	-3.16735	-0.402623	0	2	6444	4201		-3.26554	-3.38264	-0.117096	1	2	5218	1355		-0.507488	1	1.5	3836.5	974		-0.0836485	0.5	1.5	6432.5	5690.5
TGGT1_304910	hypothetical protein			-7.46197	-7.82211	-0.360138						-3.40991	-3.90455	-0.494637	1	2	5738	3587		-4.14735	-4.11179	0.0355615	0	1	6214	1486		-3.75907	-4.37095	-0.611888	0	1	7523	976		-0.486013	0	1		976		-0.229538	0.5	1.5	5976	2536.5
TGGT1_288220	hypothetical protein			1.8359	0.343528	-1.49237	1	4	6264	253		-1.11988	-1.32226	-0.20238	2	1	3619	1580		-1.28129	-1.8576	-0.57631	0	4	6629	2111		-2.02644	-2.40493	-0.378483	1	3	7469	1716		-0.935426	1	3.5	6866.5	984.5		-0.389345	1	2.5	5124	1845.5
TGGT1_209945	hypothetical protein			-1.96877	-3.21859	-1.24981	1	4	4667	964		0.456483	0.486916	0.0304328	2	4	3299	389		0.0157052	0.0666389	0.0509337	1	2	3363	985		0.149759	-0.362656	-0.512416	2	3	6414	1006		-0.881115	1.5	3.5	5540.5	985		0.0406832	1.5	3	3331	687
TGGT1_293300	Yip1 domain-containing protein			-6.93053	-7.29067	-0.360138						-2.48793	-3.27649	-0.788556	0	2	6683	1046		-2.94173	-3.366	-0.424276	0	2	5869	2340		-4.03859	-5.13397	-1.09538	0	1	6879	985		-0.727759	0	1		985		-0.606416	0	2	6276	1693
TGGT1_270700	hypothetical protein			2.21325	2.41546	0.20221	4	4	2105	1482		2.0233	1.95723	-0.0660666	2	5	1508	2134		2.12918	2.09978	-0.0294015	4	4	2902	3817		2.43694	1.75834	-0.678597	2	5	7113	506		-0.238193	3	4.5	4609	994		-0.047734	3	4.5	2205	2975.5
TGGT1_286650	hypothetical protein			-1.9688	-3.32993	-1.36112	2	3	3141	1214		-0.356064	-0.440355	-0.0842908	2	2	4951	3529		-0.401303	0.160699	0.562002	5	2	560	5940		-0.264428	-0.770197	-0.505769	1	4	5494	776		-0.933446	1.5	3.5	4317.5	995		0.238855	3.5	2	2755.5	4734.5
TGGT1_266690	hypothetical protein			-0.637996	-2.4301	-1.79211	1	4	4358	394		1.44892	0.923093	-0.525828	2	4	5837	48		1.1066	0.619665	-0.48694	2	3	4157	2544		1.06023	0.554924	-0.505303	2	3	3542	1602		-1.14871	1.5	3.5	3950	998		-0.506384	2	3.5	4997	1296
TGGT1_275770	hypothetical protein			-3.56515	-4.41542	-0.850274	0	2	6321	1426		-0.858381	-0.705307	0.153074	2	2	3631	5461		-1.02745	-1.79668	-0.769235	0	4	6827	850		-1.33394	-2.24453	-0.910585	2	2	5965	581		-0.880429	1	2	6143	1003.5		-0.30808	1	3	5229	3155.5
TGGT1_257130	zinc finger (CCCH type) motif-containing protein			-0.364806	-2.01533	-1.65053	3	3	3385	1162		1.62105	1.48982	-0.131224	1	2	7091	1309		1.6125	1.41332	-0.199178	1	1	5172	753		0.574282	1.087	0.512716	2	1	544	846		-0.568906	2.5	2	1964.5	1004		-0.165201	1	1.5	6131.5	1031
TGGT1_268035	hypothetical protein			-5.01296	-5.54571	-0.53275	0	1	6146	1727		-0.651487	-0.274621	0.376865	3	2	455	983		-1.08096	-1.3583	-0.277341	2	1	3464	731		-0.888831	-1.95764	-1.06881	3	3	3251	284		-0.800779	1.5	2	4698.5	1005.5		0.0497623	2.5	1.5	1959.5	857
TGGT1_313385	hypothetical protein			-0.572194	-4.34152	-3.76933	2	3	3142	22		0.206023	-0.341347	-0.54737	1	5	7103	487		-0.24956	-0.563786	-0.314226	1	2	5740	3440		-1.59788	-1.75396	-0.156083	2	3	2816	1995		-1.9627	2	3	2979	1008.5		-0.430798	1	3.5	6421.5	1963.5
TGGT1_305810	hypothetical protein			0.134682	-0.339275	-0.473957	1	4	5143	1880		1.93896	1.69676	-0.2422	1	5	5041	521		1.84445	1.9309	0.0864436	2	3	1793	1868		2.75682	1.98614	-0.770679	1	4	7392	138		-0.622318	1	4	6267.5	1009		-0.0778781	1.5	4	3417	1194.5
TGGT1_258240	chromodomain helicase DNA binding protein CHD1/SWI2/SNF2			-2.53326	-4.66082	-2.12756	0	2	6428	482		0.457675	-0.200426	-0.6581	0	2	7481	1629		-0.24166	-0.943209	-0.701549	2	3	3448	739		-2.17826	-1.32976	0.848503	3	1	1578	1537		-0.639529	1.5	1.5	4003	1009.5		-0.679824	1	2.5	5464.5	1184
TGGT1_202930	hypothetical protein			3.29126	2.9999	-0.291361	3	4	3668	1473		1.64204	1.67133	0.0292842	4	2	2848	4144		1.69716	1.72551	0.0283531	2	4	3430	3539		1.54877	1.68108	0.132311	4	4	1657	551		-0.079525	3.5	4	2662.5	1012		0.0288187	3	3	3139	3841.5
TGGT1_270040	hypothetical protein			3.43924	3.30832	-0.130919	3	5	5451	1228		2.25473	2.0271	-0.22763	1	3	5936	2440		1.74814	1.36217	-0.385971	0	3	6632	2137		1.73067	1.33518	-0.395497	1	4	7320	799		-0.263208	2	4.5	6385.5	1013.5		-0.306801	0.5	3	6284	2288.5
TGGT1_211460	hypothetical protein			1.17238	-0.488823	-1.6612	0	3	6770	1462		2.49579	2.222	-0.27379	0	4	7893	1248		2.50904	2.24396	-0.265081	1	5	2215	279		2.65374	2.52392	-0.129816	1	4	6853	569		-0.895508	0.5	3.5	6811.5	1015.5		-0.269436	0.5	4.5	5054	763.5
TGGT1_226700	putative nuclease			-0.72586	-2.0119	-1.28604	1	4	5091	1394		0.968143	1.10544	0.137297	2	2	604	4709		0.984257	0.975016	-0.00924131	2	1	4243	3329		0.627264	1.1391	0.511838	5	1	168	641		-0.387101	3	2.5	2629.5	1017.5		0.0640276	2	1.5	2423.5	4019
TGGT1_223930	RNA recognition motif-containing protein			-8.07418	-8.43432	-0.360138						0.454734	-0.115349	-0.570083	1	6	5917	36		-0.187681	-1.41041	-1.22273	0	6	6930	62		-2.52683	-3.15601	-0.629184	3	3	5250	1020		-0.494661	3	3		1020		-0.896407	0.5	6	6423.5	49
TGGT1_300090	hypothetical protein			-1.00148	-1.18013	-0.178647	2	2	1340	1543		-3.18378	-4.25772	-1.07395	0	2	7707	2894		-4.04932	-4.79506	-0.745745	0	1	6158	271		-4.23126	-5.04757	-0.816303	0	2	7179	502		-0.497475	1	2	4259.5	1022.5		-0.909846	0	1.5	6932.5	1582.5
TGGT1_221585	hypothetical protein			3.34877	3.36724	0.0184693	4	5	919	544		1.88186	1.71778	-0.164077	3	4	4075	3251		1.86381	1.86008	-0.00372824	2	4	3897	3894		1.77772	1.9777	0.199982	4	4	1134	1506		0.109226	4	4.5	1026.5	1025		-0.0839028	2.5	4	3986	3572.5
TGGT1_232130	hypothetical protein			-6.00917	-7.44648	-1.43731	0	1	6238	1192		0.347159	0.16657	-0.180589	0	1	7644	3007		-0.0441778	-0.499857	-0.455679	1	5	5978	294		-1.62296	-1.79077	-0.167808	5	4	3836	864		-0.802561	2.5	2.5	5037	1028		-0.318134	0.5	3	6811	1650.5
TGGT1_238860	hypothetical protein			2.16571	1.61598	-0.549731	3	4	1104	1983		-1.47938	-1.73252	-0.253142	2	3	2288	276		-1.72864	-2.68564	-0.957002	1	3	5639	315		-2.58323	-2.41935	0.163885	5	2	865	73		-0.192923	4	3	984.5	1028		-0.605072	1.5	3	3963.5	295.5
TGGT1_213580	hypothetical protein			3.17651	3.08669	-0.0898232	3	3	1360	2053		2.66617	2.15469	-0.51148	1	5	6867	77		2.99834	2.06811	-0.930238	1	6	2886	5		3.89192	2.10958	-1.78233	1	6	5195	4		-0.936079	2	4.5	3277.5	1028.5		-0.720859	1	5.5	4876.5	41
TGGT1_221640	hypothetical protein			-5.43477	-6.50521	-1.07044	0	2	6445	1129		-0.449196	-0.582943	-0.133747	2	1	5588	3262		-0.855529	-2.16418	-1.30865	0	6	6975	292		-3.29471	-3.32295	-0.0282415	4	2	3047	929		-0.549342	2	2	4746	1029		-0.721199	1	3.5	6281.5	1777
TGGT1_210408	HMG (high mobility group) box domain-containing protein			-7.72283	-8.08297	-0.360138						-1.39527	-1.69009	-0.294827	1	3	1348	2019		-2.66353	-3.68481	-1.02128	1	3	4733	698		-4.75106	-5.65457	-0.903509	0	1	6870	1031		-0.631823	0	1		1031		-0.658053	1	3	3040.5	1358.5
TGGT1_221490	cell cycle regulator protein			-0.798119	-4.89331	-4.09519	2	4	3805	5		0.371033	-0.18409	-0.555123	0	4	7648	659		-0.172796	-0.9765	-0.803705	1	5	5670	759		-2.22262	-2.2576	-0.0349712	5	3	3309	2060		-2.06508	3.5	3.5	3557	1032.5		-0.679414	0.5	4.5	6659	709
TGGT1_278770	hypothetical protein			0.240913	-1.21126	-1.45218	1	4	5065	919		1.66874	1.76149	0.0927571	2	2	5656	6208		1.18081	1.50205	0.321238	2	2	2718	3925		1.38538	1.50749	0.122103	3	3	3236	1146		-0.665037	2	3.5	4150.5	1032.5		0.206998	2	2	4187	5066.5
TGGT1_297488	hypothetical protein			-3.66785	-4.45265	-0.784806	0	2	6818	374		-0.580284	-1.03983	-0.459547	2	2	4076	1397		-0.791114	-0.878208	-0.0870945	3	2	2673	4119		-1.28899	-1.59898	-0.309994	2	3	6574	1691		-0.5474	1	2.5	6696	1032.5		-0.273321	2.5	2	3374.5	2758
TGGT1_289540	hypothetical protein			2.53341	1.96979	-0.563618	2	5	6090	804		1.03123	1.13166	0.100425	4	1	1553	6954		1.4518	1.06781	-0.383984	2	4	3817	1347		1.45799	1.06939	-0.388606	2	2	1897	1265		-0.476112	2	3.5	3993.5	1034.5		-0.141779	3	2.5	2685	4150.5
TGGT1_252510	hypothetical protein			-3.72124	-5.16353	-1.44229	2	3	3897	1851		-2.43784	-2.14376	0.29408	2	2	2145	1251		-2.20866	-2.69107	-0.48241	1	3	4052	84		-2.95579	-3.45424	-0.498447	1	3	6519	221		-0.970368	1.5	3	5208	1036		-0.0941646	1.5	2.5	3098.5	667.5
TGGT1_320135	hypothetical protein			1.9074	1.28562	-0.621783	3	5	5030	291		1.96771	1.9267	-0.0410176	3	3	4124	4486		1.93009	1.83093	-0.09916	2	4	4401	2420		1.81118	1.78948	-0.0217016	3	3	4614	1784		-0.321742	3	4	4822	1037.5		-0.0700888	2.5	3.5	4262.5	3453
TGGT1_209540	hypothetical protein			-5.61659	-7.19453	-1.57794	0	1	6712	627		-3.87458	-3.74415	0.130426	1	0	3880	6509		-4.13109	-4.08188	0.0492122	0	1	5944	1938		-4.27641	-4.9485	-0.672089	1	1	5551	1450		-1.12501	0.5	1	6131.5	1038.5		0.089819	0.5	0.5	4912	4223.5
TGGT1_306010	hypothetical protein			-2.34018	-5.04377	-2.70359	0	4	6894	1084		1.77954	1.68712	-0.092424	2	3	5975	4015		1.96228	1.40741	-0.554865	0	7	6970	57		1.62484	1.35605	-0.268785	1	4	7653	994		-1.48619	0.5	4	7273.5	1039		-0.323644	1	5	6472.5	2036
TGGT1_232030	hypothetical protein			1.50631	1.09765	-0.408661	0	7	6941	93		2.07689	2.00529	-0.0715995	1	4	6186	247		2.18596	2.22321	0.0372469	2	1	5402	6651		2.36521	2.19848	-0.166725	4	3	5496	1985		-0.287693	2	5	6218.5	1039		-0.0171763	1.5	2.5	5794	3449
TGGT1_238500	SAG-related sequence SRS22F			-1.81883	-3.31194	-1.49311	2	3	5043	879		0.919823	0.900954	-0.0188683	5	3	1625	4301		0.789644	0.491136	-0.298508	1	4	5343	599		0.986495	0.714802	-0.271694	3	3	1611	1201		-0.882404	2.5	3	3327	1040		-0.158688	3	3.5	3484	2450
TGGT1_313322	hypothetical protein			0.750262	-0.116707	-0.866968	1	3	5213	1858		1.58742	1.44757	-0.139856	1	3	1319	1592		1.50554	0.711237	-0.794308	2	4	4581	308		1.23403	0.375475	-0.858558	1	3	6668	224		-0.862763	1	3	5940.5	1041		-0.467082	1.5	3.5	2950	950
TGGT1_304770	ubiquitin-conjugating enzyme subfamily protein			-7.81014	-8.17028	-0.360138						-5.55859	-5.41654	0.142046						-5.90561	-5.11176	0.793844	1	0				-4.76345	-5.67873	-0.915288	0	1	7516	1042		-0.637713	0	1		1042		0.467945	1	0
TGGT1_409390	hypothetical protein			1.48103	1.36674	-0.114292	2	3	1182	173		-0.468905	-0.6214	-0.152494	4	3	2847	363		-0.816173	-1.29179	-0.475615	1	4	5937	1570		-1.1146	-1.57624	-0.461636	1	3	7608	1915		-0.287964	1.5	3	4395	1044		-0.314055	2.5	3.5	4392	966.5
TGGT1_222430	HECT-domain (ubiquitin-transferase) domain-containing protein			0.290589	-1.29399	-1.58458	1	5	5529	287		-0.696643	-0.504786	0.191857	2	1	5019	7351		-0.841714	-0.454967	0.386747	2	2	2063	4957		-0.575572	-0.387049	0.188523	4	1	3048	1803		-0.698027	2.5	3	4288.5	1045		0.289302	2	1.5	3541	6154
TGGT1_244030	inner membrane complex protein IMC3			2.40593	2.64866	0.242723	4	3	563	491		0.896465	0.712648	-0.183817	2	2	1805	4735		0.793	0.93895	0.14595	3	2	2169	4823		0.841555	0.429547	-0.412008	2	3	4768	1599		-0.0846426	3	3	2665.5	1045		-0.0189337	2.5	2	1987	4779
TGGT1_263710	acyl-CoA:cholesterol acyltransferase alpha ACAT1-alpha			-2.93698	-3.27129	-0.334312	0	2	6142	1756		1.30398	0.804486	-0.499498	3	2	657	311		1.49933	1.35424	-0.145089	1	2	5164	4118		1.86302	1.38804	-0.474982	0	4	7878	340		-0.404647	0	3	7010	1048		-0.322294	2	2	2910.5	2214.5
TGGT1_244920	Toxoplasma gondii family B protein			0.0989223	-0.681345	-0.780268	3	1	237	1961		-3.93465	-3.94242	-0.00776879	1	2	5943	1846		-4.78704	-4.6563	0.130741	1	2	1360	1160		-4.27648	-5.35546	-1.07897	1	1	4197	136		-0.92962	2	1	2217	1048.5		0.0614862	1	2	3651.5	1503
TGGT1_224850	putative polyadenylate binding protein			-7.18817	-7.54831	-0.360138						-4.7834	-4.37062	0.412774	1	0	2142	6868		-4.70001	-4.80095	-0.100942	0	1	6104	1670		-4.03402	-4.54869	-0.514669	1	1	5122	1055		-0.437404	1	1		1055		0.155916	0.5	0.5	4123	4269
TGGT1_231400B	tubulin/FtsZ family, GTPase domain-containing protein			-1.73169	-1.98989	-0.258192	1	2	4092	1525		-2.72272	-2.8114	-0.0886842	0	2	6458	2182		-3.58251	-3.29875	0.283764	0	0	3939	4561		-2.90931	-3.4362	-0.526893	0	2	7384	586		-0.392542	0.5	2	5738	1055.5		0.09754	0	1	5198.5	3371.5
TGGT1_313025	hypothetical protein			-0.287607	-1.18091	-0.893307	1	4	4563	1824		2.23572	2.35015	0.114428	4	2	1443	936		2.30087	2.31359	0.012717	2	4	5547	2463		2.69377	2.04428	-0.64949	2	5	3758	290		-0.771399	1.5	4.5	4160.5	1057		0.0635723	3	3	3495	1699.5
TGGT1_276120	putative histone lysine methyltransferase, SET			1.95345	1.64069	-0.312757	1	5	2146	549		-0.286568	-0.475446	-0.188878	1	2	1136	4926		-0.10585	-0.52337	-0.41752	0	4	6336	962		-0.609364	-0.0755652	0.533799	3	3	1726	1568		0.110521	2	4	1936	1058.5		-0.303199	0.5	3	3736	2944
TGGT1_310780	dense granule protein GRA4			2.58127	2.16243	-0.418842	4	4	3137	466		2.64002	2.46889	-0.171134	1	7	7457	78		2.78646	2.82777	0.0413074	4	2	1553	2117		2.85529	2.92409	0.0688045	1	3	6662	1652		-0.175019	2.5	3.5	4899.5	1059		-0.0649133	2.5	4.5	4505	1097.5
TGGT1_255215	hypothetical protein			-0.137376	-0.24227	-0.104894	4	2	1258	1798		1.1197	0.922089	-0.197615	3	4	2412	2972		1.36829	1.14399	-0.224293	4	2	1247	1641		1.16995	0.279103	-0.890844	3	3	4297	327		-0.497869	3.5	2.5	2777.5	1062.5		-0.210954	3.5	3	1829.5	2306.5
TGGT1_204460	putative hydroxymethylglutaryl-CoA lyase			-3.07669	-3.64972	-0.573036	1	3	4491	1928		1.89468	1.80557	-0.0891069	3	3	2900	3304		2.14199	1.96766	-0.174328	2	3	2821	360		2.09386	1.78642	-0.307435	2	4	1598	200		-0.440236	1.5	3.5	3044.5	1064		-0.131718	2.5	3	2860.5	1832
TGGT1_210715	hypothetical protein			-0.0187566	-1.52312	-1.50436	0	7	6932	199		1.86876	1.89707	0.0283119	3	3	2626	4570		1.89854	1.82996	-0.0685727	2	4	4065	2874		1.81878	2.10678	0.287996	4	3	278	1933		-0.608182	2	5	3605	1066		-0.0201304	2.5	3.5	3345.5	3722
TGGT1_260830	hypothetical protein			1.71433	1.55419	-0.160142	2	4	2533	840		1.84978	1.64923	-0.200547	2	5	341	1001		1.89858	1.47391	-0.424662	0	6	6715	391		1.72598	1.01605	-0.709938	2	4	6730	1295		-0.43504	2	4	4631.5	1067.5		-0.312604	1	5.5	3528	696
TGGT1_294320	Oxysterol-binding protein			-5.05565	-6.65517	-1.59952	0	3	6224	1530		2.34289	2.35055	0.00766209	2	1	1899	1454		2.50682	2.05403	-0.45279	1	5	4689	681		2.20682	1.98035	-0.226475	2	3	3804	606		-0.912996	1	3	5014	1068		-0.222564	1.5	3	3294	1067.5
TGGT1_270220	hypothetical protein			-7.68554	-8.04568	-0.360138						-4.62005	-5.15795	-0.537899	0	1	5325	1283		-4.91886	-5.31397	-0.395104	0	1	6353	1277		-4.38848	-5.45054	-1.06206	0	1	6907	1069		-0.711097	0	1		1069		-0.466501	0	1	5839	1280
TGGT1_250740	Yip1 domain-containing protein			-3.42011	-4.92493	-1.50482	1	2	4547	1600		-0.71433	-0.528461	0.18587	2	0	1590	7686		-0.493591	-2.01429	-1.5207	1	4	5070	516		-1.74417	-2.07005	-0.325888	4	1	857	541		-0.915353	2.5	1.5	2702	1070.5		-0.667414	1.5	2	3330	4101
TGGT1_202410	hypothetical protein			-6.07923	-7.51052	-1.43129	1	1	4926	1895		0.178327	0.291565	0.113238	1	4	5456	1838		-0.296258	0.0232539	0.319512	1	3	2637	3189		0.389372	-0.391459	-0.780831	1	5	7766	249		-1.10606	1	3	6346	1072		0.216375	1	3.5	4046.5	2513.5
TGGT1_217550	hypothetical protein			-1.7385	-0.57948	1.15902	1	2	625	1511		2.74693	2.94403	0.197101	4	3	1535	4179		2.81049	2.82401	0.0135217	4	3	3495	4199		2.95635	2.76439	-0.191964	4	5	2074	633		0.483528	2.5	3.5	1349.5	1072		0.105311	4	3	2515	4189
TGGT1_232180	UBA/TS-N domain-containing protein			-3.43797	-5.994	-2.55603	0	3	6233	463		-3.46139	-3.05837	0.403022	1	2	3060	2418		-3.44911	-3.91624	-0.467133	0	2	6385	1229		-3.77885	-4.16253	-0.383679	0	1	7273	1684		-1.46985	0	2	6753	1073.5		-0.0320554	0.5	2	4722.5	1823.5
TGGT1_203350	hypothetical protein			-1.0968	-1.75655	-0.659749	2	3	3729	1483		0.481164	-0.499491	-0.980655	3	4	4154	105		0.0615411	-0.38864	-0.450182	2	4	1536	2170		-0.555175	-1.19169	-0.636516	2	2	979	667		-0.648133	2	2.5	2354	1075		-0.715418	2.5	4	2845	1137.5
TGGT1_238077	hypothetical protein			-1.86737	-2.02555	-0.158178	3	1	2267	1757		1.27659	1.25565	-0.0209453	1	2	6733	287		1.03238	1.7177	0.685316	4	1	272	1270		1.08842	1.47626	0.387842	4	2	1263	393		0.114832	3.5	1.5	1765	1075		0.332185	2.5	1.5	3502.5	778.5
TGGT1_214880	hypothetical protein			-2.09226	-1.84037	0.251896	2	4	2046	1253		0.533461	0.664416	0.130955	3	2	1488	2829		0.295193	0.0316977	-0.263495	0	4	6306	1102		-0.224755	-0.260166	-0.0354114	2	3	6150	898		0.108242	2	3.5	4098	1075.5		-0.06627	1.5	3	3897	1965.5
TGGT1_254820	hypothetical protein			-2.85465	-3.90005	-1.0454	0	2	6513	940		-3.42103	-3.7141	-0.293072	0	1	7020	6003		-3.66725	-4.28181	-0.614557	0	1	4678	2446		-4.49489	-5.13173	-0.636842	0	1	7437	1214		-0.841119	0	1.5	6975	1077		-0.453814	0	1	5849	4224.5
TGGT1_281030	hypothetical protein			1.33624	-0.0120596	-1.3483	0	6	6950	25		-0.360154	-0.163693	0.196462	4	2	2304	6061		-0.485063	-0.579434	-0.0943709	5	2	442	3910		-0.845945	-0.546359	0.299586	2	1	2220	2132		-0.524358	1	3.5	4585	1078.5		0.0510454	4.5	2	1373	4985.5
TGGT1_293830	methyltransferase domain-containing protein			-2.37902	-3.76234	-1.38333	0	3	6231	638		-0.879549	-0.639828	0.239721	2	1	4236	1174		-0.910405	-1.99442	-1.08401	0	5	6813	779		-1.5328	-1.68332	-0.150521	1	2	3953	1521		-0.766923	0.5	2.5	5092	1079.5		-0.422146	1	3	5524.5	976.5
TGGT1_269960	14-3-3 superfamily protein			-6.72262	-8.43202	-1.70941	0	1	6713	610		-0.598352	-0.475855	0.122497	1	3	6787	3460		-0.939865	-1.33295	-0.393086	1	3	5722	3142		-2.31751	-2.9407	-0.623192	2	3	6577	1552		-1.1663	1	2	6645	1081		-0.135294	1	3	6254.5	3301
TGGT1_257690	hypothetical protein			-0.12717	-0.541281	-0.41411	2	3	2451	1261		-2.02767	-1.0077	1.01996	3	1	1813	6080		-1.8363	-2.19027	-0.353975	1	4	684	607		-2.26002	-2.31147	-0.0514555	3	1	5873	902		-0.232783	2.5	2	4162	1081.5		0.332995	2	2.5	1248.5	3343.5
TGGT1_285770	hypothetical protein			-4.35334	-4.33841	0.0149348	1	2	2043	2031		-3.30952	-4.09528	-0.785761	0	2	7151	2095		-4.52955	-5.2384	-0.708848	1	1	4110	380		-3.85038	-5.37497	-1.5246	0	2	7872	146		-0.754831	0.5	2	4957.5	1088.5		-0.747305	0.5	1.5	5630.5	1237.5
TGGT1_224710	hypothetical protein			-1.70889	-3.97699	-2.2681	0	4	6641	666		0.237043	0.483777	0.246734	2	1	5011	6231		0.228824	-0.129423	-0.358248	2	2	53	3780		-1.12143	-0.238837	0.882591	4	1	454	1512		-0.692754	2	2.5	3547.5	1089		-0.0557571	2	1.5	2532	5005.5
TGGT1_267642	hypothetical protein			0.323551	-1.19786	-1.52142	2	2	4520	644		0.019239	-0.0463141	-0.0655531	3	4	4167	633		-0.446034	-0.688117	-0.242083	2	2	4564	5074		-0.831675	-1.0763	-0.244623	3	1	3847	1536		-0.88302	2.5	1.5	4183.5	1090		-0.153818	2.5	3	4365.5	2853.5
TGGT1_239480	RNB family domain-containing protein			-5.33684	-6.44109	-1.10425	1	2	4957	1906		0.768589	0.689973	-0.0786164	0	2	6651	2317		0.643628	0.64539	0.00176167	1	2	4778	1679		1.33349	0.718515	-0.614973	0	3	7824	274		-0.859613	0.5	2.5	6390.5	1090		-0.0384274	0.5	2	5714.5	1998
TGGT1_363620	hypothetical protein			-2.66587	-4.21812	-1.55225	2	3	5309	1848		1.16846	1.25446	0.0859987	1	3	7018	4779		0.801879	0.895106	0.0932265	4	4	2231	3938		0.569093	0.106016	-0.463077	3	4	5926	338		-1.00766	2.5	3.5	5617.5	1093		0.0896126	2.5	3.5	4624.5	4358.5
TGGT1_290900	hydrolase, NUDIX family protein			-1.91744	-3.44706	-1.52963	1	2	5577	849		-0.463368	-0.303761	0.159608	1	1	6752	6655		-0.630019	-0.515495	0.114524	2	1	3269	5776		-0.280101	-0.804697	-0.524597	2	1	3488	1343		-1.02711	1.5	1.5	4532.5	1096		0.137066	1.5	1	5010.5	6215.5
TGGT1_242900	Toxoplasma gondii family A protein			1.29192	-0.0741747	-1.3661	1	3	2609	967		0.979024	0.605025	-0.373999	3	2	1361	2359		0.724	0.439467	-0.284533	2	4	2056	1745		0.434186	0.537343	0.103157	3	4	3561	1225		-0.63147	2	3.5	3085	1096		-0.329266	2.5	3	1708.5	2052
TGGT1_313677	hypothetical protein			-0.747241	-3.04787	-2.30063	1	2	6121	859		-0.196748	-0.153823	0.042925	2	2	4569	3266		-0.495301	-0.377503	0.117798	2	1	1135	1691		-0.200629	-0.676533	-0.475904	1	3	7526	1336		-1.38826	1	2.5	6823.5	1097.5		0.0803616	2	1.5	2852	2478.5
TGGT1_266700	hypothetical protein			-1.72616	-2.57703	-0.85087	1	2	6001	2025		3.2243	2.75048	-0.473818	2	3	833	185		3.2861	2.98425	-0.301842	2	3	296	724		3.63077	3.18426	-0.446509	1	3	608	170		-0.64869	1	2.5	3304.5	1097.5		-0.38783	2	3	564.5	454.5
TGGT1_305920	endonuclease III family 1 protein			1.18761	0.96584	-0.221769	2	3	1256	1960		0.476167	-0.235951	-0.712118	0	6	7652	218		-0.154082	-0.171008	-0.0169262	2	2	1266	2915		-0.150134	-0.410348	-0.260214	2	4	4155	236		-0.240992	2	3.5	2705.5	1098		-0.364522	1	4	4459	1566.5
TGGT1_257110	hypothetical protein			-7.77814	-8.13828	-0.360138						-2.73535	-3.7803	-1.04495	1	3	4994	1293		-3.91104	-4.17159	-0.260556	0	2	6663	744		-3.92491	-4.37774	-0.452835	2	1	5720	1099		-0.406486	2	1		1099		-0.652754	0.5	2.5	5828.5	1018.5
TGGT1_232040	hypothetical protein			1.11762	0.937293	-0.180331	2	3	3531	533		0.683893	0.549056	-0.134837	2	2	5418	2681		0.691071	0.554336	-0.136736	3	2	2312	3011		-0.586333	0.559613	1.14595	3	4	2040	1665		0.482808	2.5	3.5	2785.5	1099		-0.135786	2.5	2	3865	2846
TGGT1_362290	hypothetical protein			-1.88658	-3.12035	-1.23377	3	3	417	1156		2.36975	2.39733	0.0275773	2	4	3709	1506		2.43842	2.61944	0.181023	1	2	2860	5716		2.60357	2.61843	0.0148658	1	3	6059	1048		-0.60945	2	3	3238	1102		0.1043	1.5	3	3284.5	3611
TGGT1_286810	hypothetical protein			-3.92659	-5.1812	-1.25461	0	2	5864	609		-0.0448986	0.302139	0.347038	5	2	352	5366		-0.477171	-0.536587	-0.0594162	3	1	2008	4936		-1.18754	-1.3357	-0.148154	1	3	3129	1597		-0.701382	0.5	2.5	4496.5	1103		0.143811	4	1.5	1180	5151
TGGT1_206520	hypothetical protein			2.24039	1.20875	-1.03164	0	6	6771	228		3.08543	3.01112	-0.0743099	1	4	5430	1817		3.05827	3.05167	-0.00660166	2	3	4696	3840		2.89034	3.00317	0.112836	3	3	4725	1978		-0.459401	1.5	4.5	5748	1103		-0.0404558	1.5	3.5	5063	2828.5
TGGT1_409830	putative cytochrome protein B			0.691672	0.748206	0.056534	3	5	3904	1254		1.51272	1.37633	-0.136382	3	3	3516	3428		1.37871	1.32239	-0.05632	1	2	1133	3872		1.18886	0.791414	-0.397447	1	4	7440	956		-0.170457	2	4.5	5672	1105		-0.0963511	2	2.5	2324.5	3650
TGGT1_408960	SAG-related sequence protein SRS26A			-1.13063	-2.40571	-1.27507	1	4	4532	1019		-0.510938	-0.718729	-0.207791	1	4	6217	745		-0.518754	-0.894121	-0.375367	0	3	6552	986		-1.41015	-1.39306	0.0170851	2	3	3814	1192		-0.628994	1.5	3.5	4173	1105.5		-0.291579	0.5	3.5	6384.5	865.5
TGGT1_249280	hypothetical protein			-5.76141	-6.77971	-1.0183	1	1	3484	522		0.808491	0.43055	-0.37794	3	2	1976	3498		0.660499	0.0147278	-0.645771	1	3	2760	3030		-0.915671	-0.539821	0.375851	3	3	3944	1692		-0.321223	2	2	3714	1107		-0.511856	2	2.5	2368	3264
TGGT1_204505	hypothetical protein			-1.68862	-2.96858	-1.27996	1	4	5920	432		0.620504	0.95216	0.331657	5	2	1058	5926		0.463588	0.365293	-0.0982956	3	2	3310	1989		-0.82645	-0.135333	0.691117	3	3	3720	1783		-0.294421	2	3.5	4820	1107.5		0.11668	4	2	2184	3957.5
TGGT1_225010	hypothetical protein			-3.1344	-5.23368	-2.09929	1	1	1345	336		-1.86205	-2.08839	-0.226341	2	1	3124	2586		-3.05248	-2.20709	0.845386	1	0	1921	5305		-2.5525	-3.173	-0.620501	1	1	6359	1883		-1.35989	1	1	3852	1109.5		0.309523	1.5	0.5	2522.5	3945.5
TGGT1_204110	eIF2 kinase IF2K-C			-2.10222	-3.76011	-1.6579	0	1	6371	494		-1.44521	-0.585368	0.859842	5	0	284	7876		-0.869729	-1.93685	-1.06712	0	3	6638	47		-1.82319	-1.62524	0.197957	2	2	2354	1725		-0.729969	1	1.5	4362.5	1109.5		-0.103641	2.5	1.5	3461	3961.5
TGGT1_243430	OTU family cysteine protease			-0.0441172	-0.859296	-0.815179	2	3	4848	2048		0.558708	-0.211944	-0.770653	1	4	6463	1120		0.576876	-0.417402	-0.994278	2	3	3700	623		-0.143119	-1.11707	-0.973948	2	3	5340	178		-0.894563	2	3	5094	1113		-0.882465	1.5	3.5	5081.5	871.5
TGGT1_246600	ABC1 family protein			-0.162383	-1.28558	-1.1232	1	3	6613	1014		0.991866	1.00877	0.0169015	2	3	5585	3892		1.0588	0.721204	-0.337593	0	4	6758	1503		0.610262	0.487455	-0.122807	2	3	6402	1213		-0.623003	1.5	3	6507.5	1113.5		-0.160346	1	3.5	6171.5	2697.5
TGGT1_310620	starch binding domain-containing protein			0.14793	-2.0952	-2.24313	0	4	6872	74		0.124792	-0.145607	-0.2704	1	5	7021	370		-0.0993801	0.180251	0.279631	2	0	804	6869		0.158178	-0.173012	-0.331189	1	3	6624	2160		-1.28716	0.5	3.5	6748	1117		0.00461577	1.5	2.5	3912.5	3619.5
TGGT1_276820	hypothetical protein			-4.22798	-8.46772	-4.23974	0	3	6549	168		1.16133	1.16068	-0.00065107	2	3	2190	3289		1.27153	1.27727	0.00574352	2	4	1676	2568		1.46196	1.46573	0.00377342	3	2	786	2068		-2.11798	1.5	2.5	3667.5	1118		0.00254623	2	3.5	1933	2928.5
TGGT1_320250	SAG-related sequence SRS15A			1.48347	0.575386	-0.908088	1	4	6320	767		1.33602	1.63844	0.302428	2	5	2029	571		1.68855	1.66224	-0.0263066	3	5	1415	2213		1.26014	1.59298	0.332836	3	4	3247	1469		-0.287626	2	4	4783.5	1118		0.138061	2.5	5	1722	1392
TGGT1_236250	regulator of chromosome condensation (RCC1) repeat-containing protein			-6.08458	-6.84169	-0.757117	0	1	6116	1791		-3.37476	-3.41404	-0.0392805	1	2	4865	4282		-3.62128	-3.60345	0.0178316	1	2	3875	2261		-3.75681	-4.52828	-0.771478	2	1	6197	446		-0.764297	1	1	6156.5	1118.5		-0.0107245	1	2	4370	3271.5
TGGT1_289615	hypothetical protein			0.178892	0.864485	0.685592	5	2	214	2141		0.570604	0.644921	0.0743166	2	4	5442	2073		0.731644	0.237418	-0.494227	0	7	6919	274		0.961642	-0.624239	-1.58588	1	5	7047	100		-0.450144	3	3.5	3630.5	1120.5		-0.209955	1	5.5	6180.5	1173.5
TGGT1_301180	SAG-related sequence SRS19F			1.84358	1.50838	-0.335197	1	5	1852	1459		-0.289093	-0.678333	-0.38924	0	3	7853	3285		-0.627503	-1.82808	-1.20057	1	3	6198	1214		-0.974683	-1.59227	-0.61759	4	2	1205	787		-0.476393	2.5	3.5	1528.5	1123		-0.794906	0.5	3	7025.5	2249.5
TGGT1_267960	hypothetical protein			-1.43131	-3.99709	-2.56578	1	4	4386	330		1.58358	1.40464	-0.178946	1	2	5872	4125		1.22729	1.39138	0.164092	2	2	1177	4230		0.822232	1.37683	0.554599	3	2	851	1917		-1.00559	2	3	2618.5	1123.5		-0.00742683	1.5	2	3524.5	4177.5
TGGT1_315150	putative eukaryotic initiation factor-4E			-3.66994	-4.03853	-0.36859	1	1	3441	2083		-1.60515	-1.76281	-0.157663	1	3	6245	543		-1.52038	-1.8106	-0.290217	1	2	3893	2585		-1.50981	-3.01455	-1.50474	2	3	5407	165		-0.936666	1.5	2	4424	1124		-0.22394	1	2.5	5069	1564
TGGT1_221700	hypothetical protein			-4.66059	-6.40654	-1.74595	0	2	6171	489		1.61135	1.58924	-0.0221167	4	3	2048	5502		1.50614	1.29501	-0.211126	0	4	6697	2172		0.0393354	0.112614	0.0732785	4	4	2043	1763		-0.836333	2	3	4107	1126		-0.116621	2	3.5	4372.5	3837
TGGT1_222110	PUB domain-containing protein			2.08111	0.997199	-1.08391	4	2	1821	1087		-0.382149	-0.489415	-0.107265	2	3	2243	1798		-0.315061	-0.713688	-0.398627	1	3	5774	2492		-0.430214	-1.18378	-0.753566	3	4	5307	1166		-0.918737	3.5	3	3564	1126.5		-0.252946	1.5	3	4008.5	2145
TGGT1_202390	S15 sporozoite-expressed protein			-2.48506	-4.34201	-1.85695	1	3	3826	1539		-0.0343323	0.0986624	0.132995	2	0	3546	7409		0.0125756	-0.00122078	-0.0137964	1	1	5519	4101		0.365687	-0.189953	-0.555639	1	3	2328	715		-1.20629	1	3	3077	1127		0.0595991	1.5	0.5	4532.5	5755
TGGT1_283580	DnaJ domain-containing protein			0.490885	0.0549728	-0.435912	2	2	4843	2049		-1.2117	-1.65789	-0.446197	1	2	6473	1304		-1.12665	-1.78746	-0.660811	2	2	2356	260		-1.90905	-2.73044	-0.821393	2	2	5022	206		-0.628653	2	2	4932.5	1127.5		-0.553504	1.5	2	4414.5	782
TGGT1_232090	3-hydroxyacyl-CoA dehydrogenase, NAD binding domain-containing protein			-1.4558	-2.61598	-1.16019	1	3	4809	2071		1.80761	1.73407	-0.0735472	3	3	5389	4160		2.07688	1.86168	-0.2152	3	5	3756	2474		2.29562	1.71682	-0.5788	3	7	2423	185		-0.869493	2	5	3616	1128		-0.144374	3	4	4572.5	3317
TGGT1_206660	hypothetical protein			-2.49003	-3.20302	-0.712986	2	2	1408	1284		0.505768	0.382966	-0.122802	1	2	4302	5223		0.643028	0.434948	-0.20808	4	2	548	553		0.443743	0.426514	-0.0172292	4	3	1605	973		-0.365108	3	2.5	1506.5	1128.5		-0.165441	2.5	2	2425	2888
TGGT1_264970	hypothetical protein			-6.55559	-8.14346	-1.58787	0	1	5667	1521		0.252809	-0.0266666	-0.279476	2	3	4570	916		-0.0433794	-0.264359	-0.220979	1	2	4411	958		-0.360512	-0.280534	0.079978	2	2	4325	737		-0.753944	1	1.5	4996	1129		-0.250228	1.5	2.5	4490.5	937
TGGT1_305635	hypothetical protein			-2.2589	-2.56432	-0.305426	1	3	2355	960		0.329396	0.319205	-0.0101914	1	1	5845	5263		0.304083	-0.109265	-0.413348	2	3	3712	2377		-0.66533	-0.585116	0.0802139	4	1	2225	1302		-0.112606	2.5	2	2290	1131		-0.21177	1.5	2	4778.5	3820
TGGT1_292020	cysteine repeat modular protein CRMPB			-7.73911	-8.09925	-0.360138						-3.84689	-4.23839	-0.391497	0	1	7294	4268		-4.59755	-4.47679	0.120763	0	1	5710	2338		-4.17792	-4.53253	-0.354611	1	1	3716	1133		-0.357374	1	1		1133		-0.135367	0	1	6502	3303
TGGT1_240530	hypothetical protein			-4.82728	-6.62237	-1.79509	0	3	6706	1531		1.27656	0.847743	-0.428812	1	3	6950	2845		1.43897	1.48344	0.0444654	2	2	2716	4963		1.94071	1.58405	-0.35666	2	4	3354	736		-1.07587	1	3.5	5030	1133.5		-0.192173	1.5	2.5	4833	3904
TGGT1_251830	hypothetical protein			1.20505	0.438391	-0.766657	2	5	3140	660		1.17122	0.831681	-0.339538	1	4	7254	876		1.33325	0.751429	-0.581821	1	3	6446	1207		0.943694	0.88876	-0.0549343	2	3	3878	1607		-0.410796	2	4	3509	1133.5		-0.46068	1	3.5	6850	1041.5
TGGT1_202590	hypothetical protein			-4.98582	-5.878	-0.892178	1	1	3152	2073		0.509024	0.86041	0.351386	3	1	398	5316		0.805149	0.540721	-0.264428	2	4	340	463		0.899416	0.117914	-0.781502	3	2	2229	198		-0.83684	2	1.5	2690.5	1135.5		0.0434789	2.5	2.5	369	2889.5
TGGT1_217670	ribosomal protein RPS6			-5.91895	-6.92209	-1.00314	0	1	6556	959		-0.646176	-0.611053	0.035123	1	1	5048	2660		-1.09554	-0.818005	0.277535	2	1	2287	4310		-0.73954	-1.39046	-0.650923	0	2	7555	1312		-0.827032	0	1.5	7055.5	1135.5		0.156329	1.5	1	3667.5	3485
TGGT1_267580	cyclin2 related protein			-6.08519	-8.02965	-1.94445	0	2	6587	836		-1.01966	-1.14779	-0.128123	1	3	4881	76		-1.12328	-1.96894	-0.845663	0	3	7008	36		-1.61667	-2.01111	-0.394435	2	1	4156	1437		-1.16944	1	1.5	5371.5	1136.5		-0.486893	0.5	3	5944.5	56
TGGT1_255340	tetratricopeptide repeat-containing protein			-4.66476	-6.40698	-1.74221	1	1	5597	974		-0.0942653	-0.420441	-0.326176	2	2	725	1239		-0.754105	-0.726015	0.0280899	1	1	1116	2999		-1.05996	-1.34193	-0.281969	3	1	3234	1300		-1.01209	2	1	4415.5	1137		-0.149043	1.5	1.5	920.5	2119
TGGT1_207880	hypothetical protein			-1.44367	-3.29681	-1.85314	1	4	4078	1018		0.212008	-0.207424	-0.419432	2	2	4681	2094		0.189905	0.154472	-0.0354325	2	2	3737	3509		-0.135805	0.0266041	0.162409	2	3	1952	1264		-0.845364	1.5	3.5	3015	1141		-0.227432	2	2	4209	2801.5
TGGT1_249350	esterase/lipase/thioesterase domain-containing protein			-0.179513	-1.11593	-0.93642	1	5	6160	81		1.69575	1.41377	-0.281981	2	4	5883	544		1.64329	1.72916	0.0858697	3	3	1132	1907		1.22459	1.62989	0.405298	4	2	2804	2202		-0.265561	2.5	3.5	4482	1141.5		-0.0980557	2.5	3.5	3507.5	1225.5
TGGT1_286932	ATPase family associated with various cellular activities (AAA) domain-containing protein			-2.87037	-3.73975	-0.869378	1	2	6062	1925		-1.84849	-2.24992	-0.401429	0	1	6771	1585		-2.10177	-2.25685	-0.155079	2	1	1930	911		-1.9331	-2.32347	-0.390375	1	2	5893	362		-0.629876	1	2	5977.5	1143.5		-0.278254	1	1	4350.5	1248
TGGT1_221560	hypothetical protein			-0.668805	-2.33925	-1.67044	1	4	6165	780		0.710181	0.736307	0.0261259	4	3	1509	3353		0.377251	0.483686	0.106435	3	1	3508	6570		-0.340042	0.468526	0.808568	2	3	435	1508		-0.430937	1.5	3.5	3300	1144		0.0662807	3.5	2	2508.5	4961.5
TGGT1_319870	ubiquitin-conjugating enzyme subfamily protein			-3.15464	-5.47085	-2.31621	0	2	6349	316		-1.188	-1.26218	-0.0741765	3	2	1092	1801		-1.66955	-2.25883	-0.589278	1	2	3927	909		-1.95376	-2.33518	-0.381421	1	1	6477	1973		-1.34882	0.5	1.5	6413	1144.5		-0.331727	2	2	2509.5	1355
TGGT1_312120	hypothetical protein			-1.43492	-3.08414	-1.64922	1	4	6351	1386		1.00229	1.00412	0.00183085	2	1	5395	5317		1.2817	1.20243	-0.0792734	3	1	1955	2148		1.02106	0.569386	-0.451677	2	4	6513	907		-1.05045	1.5	4	6432	1146.5		-0.0387213	2.5	1	3675	3732.5
TGGT1_291130	hypothetical protein			-2.30753	-6.07023	-3.7627	1	3	5096	44		2.42855	2.22619	-0.202361	3	5	3355	1119		2.46448	2.49608	0.0315939	4	4	3301	4616		2.31189	2.36786	0.0559647	4	2	6392	2249		-1.85337	2.5	2.5	5744	1146.5		-0.0853836	3.5	4.5	3328	2867.5
TGGT1_228140	hypothetical protein			-5.90609	-8.44289	-2.5368	0	1	5875	182		-2.08663	-1.47173	0.614907	3	2	676	5457		-2.64863	-2.95363	-0.305003	0	2	5634	2379		-3.04947	-3.23957	-0.190108	1	1	2848	2114		-1.36346	0.5	1	4361.5	1148		0.154952	1.5	2	3155	3918
TGGT1_262440	hypothetical protein			0.918367	0.920132	0.00176523	4	2	2490	882		0.888411	0.670564	-0.217847	1	3	5411	3860		0.896495	0.399433	-0.497061	1	2	5231	2801		0.737342	0.224328	-0.513014	1	2	6138	1414		-0.255625	2.5	2	4314	1148		-0.357454	1	2.5	5321	3330.5
TGGT1_297150	MORN repeat-containing protein			-0.402519	-2.53472	-2.1322	2	2	5090	1344		-2.15258	-1.9942	0.158385	1	0	1918	6424		-2.22697	-2.0489	0.178073	1	2	3132	3632		-1.88374	-2.27511	-0.391374	1	2	7014	958		-1.26179	1.5	2	6052	1151		0.168229	1	1	2525	5028
TGGT1_284780	hypothetical protein			-1.88898	-2.54027	-0.65129	2	2	1581	2195		0.331811	0.101798	-0.230013	2	5	2505	1350		-0.160919	0.193441	0.354361	3	2	1422	5569		-0.0705873	-1.16092	-1.09034	1	5	7324	111		-0.870813	1.5	3.5	4452.5	1153		0.0621736	2.5	3.5	1963.5	3459.5
TGGT1_229320	Cof family hydrolase subfamily protein			-3.72325	-6.38687	-2.66362	0	4	6905	164		1.40324	1.43315	0.029911	3	2	659	4281		1.59438	1.25347	-0.340909	3	3	2723	1919		0.330517	0.946526	0.616008	3	3	165	2152		-1.02381	1.5	3.5	3535	1158		-0.155499	3	2.5	1691	3100
TGGT1_258570	hypothetical protein			1.3665	1.01084	-0.355661	1	3	3192	2024		-0.481449	0.0312601	0.512709	2	1	1938	7356		-0.89909	-0.840126	0.0589635	3	4	3168	2782		-0.800887	-1.4059	-0.605015	3	2	6082	292		-0.480338	2	2.5	4637	1158		0.285836	2.5	2.5	2553	5069
TGGT1_232475	hypothetical protein			-3.34365	-5.71518	-2.37153	1	3	5190	945		1.73726	2.0021	0.264839	4	1	436	6046		1.71101	1.8967	0.185698	4	1	1363	6779		1.79516	2.1024	0.30724	4	2	1724	1379		-1.03215	2.5	2.5	3457	1162		0.225269	4	1	899.5	6412.5
TGGT1_312875	hypothetical protein			0.362196	1.2983	0.936105	2	3	1499	2178		-0.268326	-1.07834	-0.810015	0	4	7467	793		-1.49854	-1.79262	-0.294072	1	3	5844	2567		-0.868899	-1.7188	-0.849906	1	3	6116	147		0.0430996	1.5	3	3807.5	1162.5		-0.552043	0.5	3.5	6655.5	1680
TGGT1_310320	calreticulin family protein			0.786663	-1.56511	-2.35177	1	5	6360	80		0.0339337	-0.761475	-0.795408	0	5	7497	743		-0.507168	-0.631442	-0.124274	2	2	3916	4269		-0.615625	-1.02582	-0.410191	1	2	6711	2246		-1.38098	1	3.5	6535.5	1163		-0.459841	1	3.5	5706.5	2506
TGGT1_205150	ACR, YagE family COG1723 domain-containing protein			-5.5153	-7.92991	-2.41461	0	2	5855	65		-0.570553	-0.544448	0.0261058	1	1	3005	3988		-0.529014	-0.734461	-0.205447	1	2	5469	1644		-0.658636	-0.904474	-0.245838	1	2	4681	2262		-1.33022	0.5	2	5268	1163.5		-0.0896706	1	1.5	4237	2816
TGGT1_278430	Toxoplasma gondii family A protein			-1.47852	-2.30251	-0.823985	1	4	5317	1876		-1.08371	-1.63565	-0.551946	1	3	5992	713		-1.17755	-2.0413	-0.86375	0	4	6860	1349		-1.45896	-2.43046	-0.971504	0	2	7487	457		-0.897744	0.5	3	6402	1166.5		-0.707848	0.5	3.5	6426	1031
TGGT1_207950	hypothetical protein			-2.75795	-4.02085	-1.2629	2	4	3147	1393		2.44874	2.19959	-0.249152	3	3	3506	3050		2.4533	2.32163	-0.131665	4	3	2316	3630		2.56871	2.16808	-0.400633	2	4	7181	941		-0.831767	2	4	5164	1167		-0.190408	3.5	3	2911	3340
TGGT1_274180	hypothetical protein			-6.36057	-7.48677	-1.1262	0	1	6592	824		0.33463	-0.0534153	-0.388046	0	4	7863	644		-0.593052	-0.376273	0.216779	2	1	3187	5008		-1.19805	-1.73888	-0.540832	1	3	7464	1511		-0.833517	0.5	2	7028	1167.5		-0.0856335	1	2.5	5525	2826
TGGT1_235670	hypothetical protein			1.27567	0.474716	-0.800955	2	4	5353	1397		-0.0803564	0.366557	0.446913	2	3	2191	2117		0.236399	-0.779529	-1.01593	1	4	5565	389		-0.725863	-0.96104	-0.235177	3	2	4226	939		-0.518066	2.5	3	4789.5	1168		-0.284508	1.5	3.5	3878	1253
TGGT1_260160	hypothetical protein			-1.31033	-4.04762	-2.73729	2	4	5431	1494		-2.65056	-2.10366	0.546896	1	1	2117	5188		-3.11376	-2.93699	0.176768	0	0	5453	5214		-2.38925	-2.90286	-0.513612	1	3	6527	844		-1.62545	1.5	3.5	5979	1169		0.361832	0.5	0.5	3785	5201
TGGT1_208980	hypothetical protein			-1.30345	-3.30549	-2.00204	1	4	4096	263		-1.15038	-0.185106	0.965274	4	2	554	4504		-1.50288	-1.36609	0.136795	2	1	1980	4285		-1.62775	-1.59749	0.0302524	4	1	1170	2083		-0.985895	2.5	2.5	2633	1173		0.551035	3	1.5	1267	4394.5
TGGT1_307015	hypothetical protein			3.14825	2.40595	-0.742298	2	5	1451	71		1.89385	1.71523	-0.178621	1	2	6497	2689		2.07991	2.02389	-0.0560158	1	2	4704	4574		1.693	1.7678	0.074799	2	3	5906	2276		-0.33375	2	4	3678.5	1173.5		-0.117318	1	2	5600.5	3631.5
TGGT1_213380	hypothetical protein			-2.2037	-4.81414	-2.61043	1	3	5715	286		2.49124	2.21227	-0.278971	0	3	7672	879		2.66294	2.33702	-0.325916	1	4	1552	1419		2.26308	2.23854	-0.0245349	4	2	4895	2062		-1.31748	2.5	2.5	5305	1174		-0.302444	0.5	3.5	4612	1149
TGGT1_265310	putative heat shock protein 40			-6.70808	-8.08644	-1.37836	0	1	6740	560		-1.2502	-1.44509	-0.194894	1	3	6195	829		-2.06151	-3.23647	-1.17496	1	4	4158	2661		-3.7354	-4.3793	-0.643903	3	3	3849	1791		-1.01113	1.5	2	5294.5	1175.5		-0.684929	1	3.5	5176.5	1745
TGGT1_208850	SAG-related sequence SRS11			1.28379	1.33646	0.0526672	3	4	278	1641		0.489738	0.0561218	-0.433616	1	5	5565	1018		0.155163	-0.0983589	-0.253522	1	4	4652	2159		0.164333	-0.486653	-0.650986	2	3	6400	710		-0.29916	2.5	3.5	3339	1175.5		-0.343569	1	4.5	5108.5	1588.5
TGGT1_216585	hypothetical protein			0.545812	-0.0471186	-0.592931	1	3	4856	2055		2.60859	2.514	-0.0945914	3	1	614	5903		2.68104	2.38027	-0.300765	0	4	6737	2216		2.67669	2.69163	0.0149451	3	3	1791	303		-0.288993	2	3	3323.5	1179		-0.197678	1.5	2.5	3675.5	4059.5
TGGT1_251660	hypothetical protein			1.98415	1.58581	-0.398337	3	5	4691	908		0.260555	0.00785152	-0.252703	2	3	2360	2602		-0.954153	-0.673903	0.280251	2	1	2759	5304		-0.373303	-1.06616	-0.692858	1	1	6780	1453		-0.545597	2	3	5735.5	1180.5		0.0137737	2	2	2559.5	3953
TGGT1_225690	hypothetical protein			-1.73557	-0.818173	0.917397	2	3	587	1549		-2.50229	-2.55473	-0.0524378	0	1	7093	6200		-2.98377	-2.86619	0.117573	0	1	4890	2512		-2.53127	-2.93776	-0.406491	1	2	6772	812		0.255453	1.5	2.5	3679.5	1180.5		0.0325674	0	1	5991.5	4356
TGGT1_278882	GDA1/CD39 (nucleoside phosphatase) family protein			-3.5995	-4.66018	-1.06068	1	4	731	1395		-1.11164	-1.30799	-0.196351	2	2	4720	3244		-2.26444	-1.86239	0.402042	3	1	1988	4357		-1.84396	-2.08233	-0.238366	2	2	6425	968		-0.649522	1.5	3	3578	1181.5		0.102845	2.5	1.5	3354	3800.5
TGGT1_272560	SAG-related sequence SRS31B			2.91108	2.7762	-0.134879	3	5	2522	1507		1.36739	1.3088	-0.058598	4	3	2189	1496		1.47589	1.27862	-0.197263	1	2	5886	1516		1.40542	1.21865	-0.186769	3	3	3138	860		-0.160824	3	4	2830	1183.5		-0.127931	2.5	2.5	4037.5	1506
TGGT1_297230	Vps53 family protein			-7.2566	-7.61674	-0.360138						-4.91051	-5.05147	-0.140961	0	1	6481	2683		-5.17906	-5.13261	0.0464511	0	1	5221	3073		-4.92714	-5.49145	-0.56431	0	1	7474	1186		-0.462224	0	1		1186		-0.047255	0	1	5851	2878
TGGT1_267540	AGC kinase			1.13455	-0.148045	-1.2826	1	6	5101	31		-0.0155084	-0.0103297	0.00517874	2	0	4415	7649		-0.0311284	0.0436855	0.074814	2	3	4003	4896		0.123364	-0.321057	-0.444421	3	3	1519	2343		-0.863509	2	4.5	3310	1187		0.0399964	2	1.5	4209	6272.5
TGGT1_298060	Toxoplasma gondii family C protein			1.08015	1.03013	-0.0500234	3	5	4435	1001		0.428704	0.66611	0.237406	4	4	84	1069		0.433584	0.351971	-0.0816132	3	5	2476	1874		0.478772	0.419902	-0.05887	1	2	7286	1374		-0.0544467	2	3.5	5860.5	1187.5		0.0778962	3.5	4.5	1280	1471.5
TGGT1_295020	Sterol-sensing domain of SREBP cleavage-activation domain-containing protein			0.877317	0.9673	0.0899829	1	5	3369	525		1.33389	1.45909	0.125204	3	2	2506	3469		1.51415	1.20893	-0.305216	1	3	6173	764		1.44272	1.4156	-0.0271113	1	1	6377	1850		0.0314358	1	3	4873	1187.5		-0.090006	2	2.5	4339.5	2116.5
TGGT1_247370	hypothetical protein			-5.08741	-8.14863	-3.06122	0	2	6948	30		-2.18534	-1.67662	0.508716	5	2	643	6141		-3.43298	-3.15526	0.277724	2	2	2404	3671		-4.12002	-4.77092	-0.650902	0	1	6933	2346		-1.85606	0	1.5	6940.5	1188		0.39322	3.5	2	1523.5	4906
TGGT1_249540	hypothetical protein			0.202462	-2.16482	-2.36728	3	3	4525	214		1.58351	1.6763	0.0927904	3	6	983	696		1.57805	1.63773	0.0596833	1	3	6479	3738		1.13944	1.16954	0.0300993	4	3	3972	2162		-1.16859	3.5	3	4248.5	1188		0.0762369	2	4.5	3731	2217
TGGT1_242610	WD domain, G-beta repeat-containing protein			-6.24329	-7.15902	-0.915732	1	1	3504	1842		-1.61078	-1.90698	-0.296202	0	2	7739	4007		-2.60292	-2.1619	0.441026	3	1	359	4144		-3.31592	-4.38286	-1.06694	1	2	3556	539		-0.991334	1	1.5	3530	1190.5		0.0724122	1.5	1.5	4049	4075.5
TGGT1_213760	hypothetical protein			-5.19298	-5.60015	-0.407163	0	1	6055	1976		-1.90064	-2.26064	-0.359999	0	2	7466	928		-3.39755	-3.06021	0.337336	1	2	3475	2985		-3.54832	-4.55503	-1.00671	0	2	7756	405		-0.706938	0	1.5	6905.5	1190.5		-0.0113315	0.5	2	5470.5	1956.5
TGGT1_265850	hypothetical protein			-3.74946	-5.37241	-1.62295	0	3	6461	1666		0.776398	0.292781	-0.483617	2	3	5086	251		0.504253	0.0975838	-0.40667	2	5	4037	527		0.219548	-0.2447	-0.464248	3	3	6087	726		-1.0436	1.5	3	6274	1196		-0.445143	2	4	4561.5	389
TGGT1_254470	hypothetical protein			1.73851	1.06614	-0.672377	2	4	3464	973		1.50439	1.43351	-0.0708809	4	3	2682	3008		1.34393	1.26157	-0.0823562	1	3	5393	3640		1.00573	0.688445	-0.317285	2	4	6764	1420		-0.494831	2	4	5114	1196.5		-0.0766185	2.5	3	4037.5	3324
TGGT1_297495	hypothetical protein			-2.16256	-3.22103	-1.05847	1	4	3637	1639		-0.725396	-1.47659	-0.751196	1	6	5971	250		-1.83362	-1.59997	0.233645	4	3	556	3151		-2.19787	-2.26663	-0.0687545	4	2	3918	762		-0.563614	2.5	3	3777.5	1200.5		-0.258775	2.5	4.5	3263.5	1700.5
TGGT1_294630	hypothetical protein			-1.66293	-1.96445	-0.301526	2	2	1801	1788		1.82889	1.71842	-0.110464	1	3	6964	1367		1.93374	1.72335	-0.210389	1	2	4825	4969		1.92558	1.36458	-0.561006	2	4	6174	615		-0.431266	2	3	3987.5	1201.5		-0.160426	1	2.5	5894.5	3168
TGGT1_293900	sporozoite protein with an altered thrombospondin repeat SPATR			-4.4893	-4.69698	-0.207676	2	3	1483	1153		0.755171	0.543018	-0.212154	4	2	2728	3950		0.470704	0.186222	-0.284482	2	4	5462	3667		-0.517936	-1.28117	-0.763229	3	3	4559	1253		-0.485453	2.5	3	3021	1203		-0.248318	3	3	4095	3808.5
TGGT1_297360	hypothetical protein			-2.06877	-4.30868	-2.23991	1	5	6124	621		-0.849514	-1.80847	-0.958958	0	5	7321	167		-1.77424	-1.46509	0.309151	1	1	3366	4304		-1.25522	-1.74584	-0.490621	1	3	7477	1788		-1.36526	1	4	6800.5	1204.5		-0.324903	0.5	3	5343.5	2235.5
TGGT1_201400	Sin3-associated polypeptide SAP18			-6.57708	-8.01311	-1.43603	0	1	5851	2268		0.906766	0.3818	-0.524966	0	6	7916	447		0.698403	0.296755	-0.401648	0	4	6691	1366		-0.561037	-2.48065	-1.91962	1	5	7212	148		-1.67782	0.5	3	6531.5	1208		-0.463307	0	5	7303.5	906.5
TGGT1_305820	SGS domain-containing protein			-2.22066	-3.16268	-0.942021	2	3	1665	2134		1.0041	0.676444	-0.32766	4	4	784	2071		0.79302	0.714848	-0.0781717	1	5	5260	1340		0.820783	0.468217	-0.352566	2	5	1625	282		-0.647293	2	4	1645	1208		-0.202916	2.5	4.5	3022	1705.5
TGGT1_208710	DNA/RNA non-specific endonuclease			0.164243	0.115471	-0.0487718	2	3	1101	2162		-0.89615	-1.44537	-0.54922	1	4	4683	362		-1.71043	-1.7545	-0.0440772	1	1	4823	5555		-1.74663	-3.50982	-1.76319	3	3	6403	256		-0.905979	2.5	3	3752	1209		-0.296648	1	2.5	4753	2958.5
TGGT1_206390	hypothetical protein			-0.617506	-2.77366	-2.15615	2	5	5164	442		-1.8961	-1.40691	0.489197	1	3	3592	2822		-1.72607	-2.35903	-0.632953	1	4	5679	1043		-2.97913	-2.73167	0.247454	2	2	1777	1983		-0.954348	2	3.5	3470.5	1212.5		-0.0718781	1	3.5	4635.5	1932.5
TGGT1_231815	hypothetical protein			-2.68089	-4.11132	-1.43042	2	2	3716	1464		0.512176	0.726221	0.214044	3	1	515	6339		0.595023	0.564939	-0.0300842	4	2	1053	3523		0.841855	0.290668	-0.551187	2	4	3752	963		-0.990805	2	3	3734	1213.5		0.0919801	3.5	1.5	784	4931
TGGT1_316100	queuine trna-ribosyltransferase domain-containing protein			2.2378	1.30812	-0.929681	0	6	6934	57		1.35462	1.22456	-0.13006	2	4	1999	1602		1.23715	1.01045	-0.226701	3	3	2535	3620		0.934394	1.09844	0.164049	4	3	2167	2382		-0.382816	2	4.5	4550.5	1219.5		-0.178381	2.5	3.5	2267	2611
TGGT1_262160	hypothetical protein			-0.900161	-2.99874	-2.09858	2	3	4450	276		-2.12501	-1.49514	0.629873	3	1	1461	4211		-0.979979	-1.4845	-0.504525	2	2	1449	2549		-1.84064	-1.62916	0.211476	1	2	4945	2169		-0.943551	1.5	2.5	4697.5	1222.5		0.0626739	2.5	1.5	1455	3380
TGGT1_263420	ubiquitin-specific protease USP4			-3.66728	-6.32525	-2.65797	1	3	6005	1363		-1.34833	-0.805425	0.5429	2	1	1516	2835		-0.877635	-1.29568	-0.418042	3	2	1343	877		-1.0559	-1.28649	-0.230581	2	3	3957	1084		-1.44427	1.5	3	4981	1223.5		0.0624292	2.5	1.5	1429.5	1856
TGGT1_297330	hypothetical protein			-2.94666	-4.67888	-1.73221	2	3	3724	730		-0.527193	-0.392075	0.135118	2	2	902	3326		-0.67712	-1.18999	-0.512868	2	2	2690	1449		-1.63072	-0.956684	0.674036	4	1	2370	1717		-0.529089	3	2	3047	1223.5		-0.188875	2	2	1796	2387.5
TGGT1_237070	hypothetical protein			1.09303	1.49597	0.402934	3	4	846	500		1.99306	1.95813	-0.0349316	2	2	3462	4702		2.23669	1.85499	-0.381695	1	7	3572	286		2.36083	2.13023	-0.2306	4	2	5500	1947		0.086167	3.5	3	3173	1223.5		-0.208313	1.5	4.5	3517	2494
TGGT1_277705	hypothetical protein			-0.140172	-2.12165	-1.98148	1	5	2304	114		0.642909	0.471603	-0.171306	1	2	1607	3523		0.424273	0.0507676	-0.373505	3	1	3312	1254		-0.275977	-0.389904	-0.113927	3	2	1645	2335		-1.0477	2	3.5	1974.5	1224.5		-0.272406	2	1.5	2459.5	2388.5
TGGT1_309400	RecF/RecN/SMC N terminal domain-containing protein			-2.45788	-5.11602	-2.65813	2	3	5093	628		-3.23699	-2.64868	0.588311	2	0	3314	7580		-3.58152	-4.22303	-0.641514	0	2	6567	787		-3.71778	-4.51249	-0.794711	0	1	6935	1822		-1.72642	1	2	6014	1225		-0.0266014	1	1	4940.5	4183.5
TGGT1_211730	histone lysine methyltransferase SET8			-6.90731	-7.26745	-0.360138						-2.19578	-1.87204	0.323734	2	3	3464	1076		-3.28122	-3.51892	-0.237705	0	1	5827	3639		-4.03768	-4.60297	-0.565283	0	2	7434	1226		-0.462711	0	2		1226		0.0430145	1	2	4645.5	2357.5
TGGT1_290190	hypothetical protein			-5.51307	-6.75132	-1.23824	2	1	1999	997		0.0775612	0.900376	0.822815	3	1	1800	6690		0.230876	-0.740987	-0.971863	1	3	1377	1144		-0.271685	-0.936114	-0.664429	1	2	6636	1457		-0.951336	1.5	1.5	4317.5	1227		-0.0745241	2	2	1588.5	3917
TGGT1_275460	hypothetical protein			3.13712	3.09478	-0.0423384	4	5	1737	891		1.31753	1.36289	0.0453625	4	1	1351	4464		1.27644	1.19634	-0.0800967	2	2	3878	5607		1.43063	0.652396	-0.778233	1	1	3887	1564		-0.410286	2.5	3	2812	1227.5		-0.0173671	3	1.5	2614.5	5035.5
TGGT1_232950	hypothetical protein			1.76366	1.48629	-0.277374	1	4	4677	689		1.02619	0.0669679	-0.959221	0	5	7898	277		0.270961	0.375432	0.104472	1	2	1434	4545		0.335055	0.319547	-0.0155076	3	3	3680	1766		-0.146441	2	3.5	4178.5	1227.5		-0.427375	0.5	3.5	4666	2411
TGGT1_203310	dense granule protein GRA7			1.64485	1.04471	-0.600146	1	8	5078	91		3.01073	3.26109	0.250362	8	2	19	6348		3.14793	3.39728	0.24935	6	2	48	5842		3.24105	3.57146	0.330406	6	2	119	2365		-0.13487	3.5	5	2598.5	1228		0.249856	7	2	33.5	6095
TGGT1_225550	phosphatidylserine decarboxylase			-7.3806	-7.74073	-0.360138						-4.38208	-4.02231	0.359776	2	1	2214	1651		-4.77358	-5.34474	-0.571167	0	1	6934	203		-4.05369	-4.53392	-0.480233	3	1	4225	1232		-0.420186	3	1		1232		-0.105696	1	1	4574	927
TGGT1_228500	3'5'-cyclic nucleotide phosphodiesterase domain-containing protein			1.88923	1.30488	-0.584354	4	3	2176	1185		2.13611	2.24836	0.112255	4	3	2922	2426		2.23214	2.3721	0.139968	2	3	2021	4485		2.41498	2.47453	0.0595538	2	4	4285	1279		-0.2624	3	3.5	3230.5	1232		0.126112	3	3	2471.5	3455.5
TGGT1_203110	putative citrate synthase			0.987701	1.77921	0.791504	4	2	17	1242		1.98466	1.62046	-0.364207	2	4	3325	1541		2.07867	1.76806	-0.310605	2	4	4247	2160		2.33173	1.88142	-0.450311	3	4	2740	1224		0.170597	3.5	3	1378.5	1233		-0.337406	2	4	3786	1850.5
TGGT1_240575	type iib dna topoisomerase			-0.935388	-2.4916	-1.55621	1	3	4702	1117		-0.14914	-0.498614	-0.349474	0	2	7076	1861		-0.268126	-0.619658	-0.351532	0	3	6343	2000		-0.773135	-0.715948	0.0571874	1	2	1138	1353		-0.749511	1	2.5	2920	1235		-0.350503	0	2.5	6709.5	1930.5
TGGT1_266660	mediator complex subunit MED9			-3.2668	-4.91243	-1.64563	0	3	6742	558		1.31172	1.26148	-0.0502382	2	3	852	3216		1.12126	1.50607	0.384812	3	0	1093	6819		1.03839	1.37549	0.337097	6	1	1115	1914		-0.654267	3	2	3928.5	1236		0.167287	2.5	1.5	972.5	5017.5
TGGT1_320180	SAG-related sequence SRS16C			1.22924	1.59846	0.369211	5	3	1416	2222		2.39318	2.31731	-0.0758668	4	4	3294	3204		2.50002	2.16132	-0.338698	2	4	5736	536		2.53786	2.24245	-0.295405	2	5	1632	251		0.0369032	3.5	4	1524	1236.5		-0.207282	3	4	4515	1870
TGGT1_203665	hypothetical protein			-0.64813	-1.10632	-0.458195	3	2	640	2018		-0.191292	-0.119315	0.0719766	4	3	1952	873		-0.292513	-0.502257	-0.209744	3	4	3981	1031		-0.597564	-1.49151	-0.893943	1	4	4366	462		-0.676069	2	3	2503	1240		-0.0688838	3.5	3.5	2966.5	952
TGGT1_274050	hypothetical protein			-1.36823	-2.94578	-1.57755	2	4	3508	1017		0.0210054	-0.211105	-0.23211	1	1	5927	5539		-0.0635806	0.0294233	0.0930039	2	3	3746	4277		-0.0983183	-0.441816	-0.343498	2	3	6204	1464		-0.960525	2	3.5	4856	1240.5		-0.0695533	1.5	2	4836.5	4908
TGGT1_205402	SNF2 family N-terminal domain-containing protein			-2.64374	-4.73648	-2.09275	0	4	6805	437		0.274829	0.447776	0.172946	2	1	1042	2269		0.162839	0.0380903	-0.124749	1	2	5087	2470		0.0158061	-0.114362	-0.130168	1	2	7409	2047		-1.11146	0.5	3	7107	1242		0.0240988	1.5	1.5	3064.5	2369.5
TGGT1_203690	AP2 domain transcription factor AP2VIIa-5			-3.40109	-3.90639	-0.505294	0	2	6169	1653		2.09988	1.99077	-0.109103	1	2	6404	4705		2.17327	1.96642	-0.206849	1	3	5813	704		1.86036	1.79569	-0.0646635	1	3	6671	836		-0.284979	0.5	2.5	6420	1244.5		-0.157976	1	2.5	6108.5	2704.5
TGGT1_218340	hypothetical protein			-0.359927	-2.18489	-1.82496	1	4	6331	1388		0.727292	0.88471	0.157417	4	2	2314	2390		0.431818	0.695379	0.263562	5	2	1210	5883		0.642455	0.295554	-0.346901	3	4	7031	1103		-1.08593	2	4	6681	1245.5		0.21049	4.5	2	1762	4136.5
TGGT1_217920	hypothetical protein			1.40238	0.654747	-0.747634	1	6	6123	141		0.664571	0.604473	-0.0600982	2	1	5882	4596		0.795921	0.916143	0.120223	3	2	1427	2485		0.530588	0.317428	-0.21316	6	2	2776	2353		-0.480397	3.5	4	4449.5	1247		0.0300622	2.5	1.5	3654.5	3540.5
TGGT1_226350	hypothetical protein			0.463154	-2.16955	-2.63271	1	4	5697	237		-1.82697	-2.96429	-1.13731	1	2	6196	112		-2.25383	-2.86826	-0.614428	0	3	6500	1071		-2.88898	-3.45309	-0.564109	1	2	7145	2258		-1.59841	1	3	6421	1247.5		-0.87587	0.5	2.5	6348	591.5
TGGT1_297870	hypothetical protein			1.98761	0.614339	-1.37327	2	2	5014	1201		1.09733	0.932943	-0.164382	0	3	7449	2048		1.15445	0.837435	-0.317018	2	3	4208	549		0.639297	0.921957	0.28266	3	2	1727	1294		-0.545307	2.5	2	3370.5	1247.5		-0.2407	1	3	5828.5	1298.5
TGGT1_224840	3'5'-cyclic nucleotide phosphodiesterase domain-containing protein			-3.95118	-2.82932	1.12186	3	4	940	2061		-0.841628	-0.586457	0.255171	2	2	5396	2627		-0.750733	-0.412761	0.337972	2	4	748	1840		-0.778638	-0.767531	0.0111072	2	3	3271	436		0.566482	2.5	3.5	2105.5	1248.5		0.296572	2	3	3072	2233.5
TGGT1_286778	hypothetical protein			-3.36472	-4.60172	-1.237	2	1	3846	1015		-1.44346	-2.2956	-0.852143	1	5	4839	533		-1.94736	-2.40508	-0.457721	0	3	6200	3039		-1.86975	-2.56653	-0.69678	1	1	6203	1486		-0.96689	1.5	1	5024.5	1250.5		-0.654932	0.5	4	5519.5	1786
TGGT1_410800	hypothetical protein			3.14292	2.77665	-0.366267	2	5	6506	1447		2.87141	2.80431	-0.0670987	3	3	3076	3774		2.6651	2.87362	0.208523	4	3	1691	5654		2.65394	2.6362	-0.0177438	4	5	2247	1054		-0.192005	3	5	4376.5	1250.5		0.0707124	3.5	3	2383.5	4714
TGGT1_319320	hypothetical protein			-2.6523	-3.74031	-1.088	4	1	1490	2009		2.36605	1.97548	-0.390579	0	3	7240	842		2.20546	2.19291	-0.0125546	2	1	4190	3578		2.54588	2.19792	-0.347958	2	2	6227	493		-0.71798	3	1.5	3858.5	1251		-0.201567	1	2	5715	2210
TGGT1_284170	DHHC zinc finger domain-containing protein			-3.19267	-6.14284	-2.95017	1	2	5951	370		-1.82199	-1.45293	0.369059	4	1	822	6702		-1.86017	-1.7914	0.0687684	1	2	4261	3470		-2.58551	-2.46109	0.12442	1	2	4360	2136		-1.41288	1	2	5155.5	1253		0.218914	2.5	1.5	2541.5	5086
TGGT1_244020	activator of hsp90 atpase 1 family protein			-2.24405	-2.90887	-0.664814	1	2	5346	1826		-0.292749	-0.181631	0.111118	1	4	5502	1263		-0.238852	-0.743975	-0.505123	0	5	6558	847		-0.435951	-0.968251	-0.532299	2	4	7074	681		-0.598557	1.5	3	6210	1253.5		-0.197002	0.5	4.5	6030	1055
TGGT1_313330	rhoptry kinase family protein ROP27			0.511894	-2.83053	-3.34243	1	5	3425	15		0.821307	0.393616	-0.427691	2	6	3140	244		0.299889	0.743812	0.443923	3	3	850	1231		-0.410946	-0.136958	0.273988	3	2	4530	2494		-1.53422	2	3.5	3977.5	1254.5		0.00811573	2.5	4.5	1995	737.5
TGGT1_259168	hypothetical protein			-6.85442	-7.21455	-0.360138						-4.08588	-4.41941	-0.333524	0	1	7811	360		-4.90847	-4.54503	0.363444						-3.57262	-4.58856	-1.01595	1	2	6004	1255		-0.688043	1	2		1255		0.01496	0	1
TGGT1_224600	GTP binding protein			-4.93238	-8.80088	-3.8685	1	3	5711	45		-0.493843	-0.576509	-0.0826662	3	4	3981	2771		-1.05103	-2.01646	-0.965429	0	5	6797	352		-2.72789	-2.92012	-0.19223	1	2	5172	2467		-2.03036	1	2.5	5441.5	1256		-0.524048	1.5	4.5	5389	1561.5
TGGT1_284580	ribose-phosphate diphosphokinase subfamily protein			-6.12273	-7.99913	-1.8764	0	1	6913	116		-1.38137	-1.44351	-0.0621394	2	1	2575	1936		-2.31825	-1.39923	0.919014	5	1	287	6477		-3.51414	-3.13427	0.379866	2	1	2499	2398		-0.748267	1	1	4706	1257		0.428437	3.5	1	1431	4206.5
TGGT1_254040	hypothetical protein			1.98018	1.71819	-0.261999	2	5	5790	662		0.625221	0.758628	0.133407	4	3	2307	4818		0.692301	0.905154	0.212853	2	2	3317	3081		0.908296	0.740709	-0.167587	3	3	4965	1855		-0.214793	2.5	4	5377.5	1258.5		0.17313	3	2.5	2812	3949.5
TGGT1_295630	hypothetical protein			-3.28883	-1.69916	1.58967	4	2	134	2364		-0.256789	-0.0334021	0.223387	4	1	966	6876		-0.65885	-1.39263	-0.733784	1	3	4757	945		-1.54751	-2.53279	-0.985282	3	4	2076	156		0.302194	3.5	3	1105	1260		-0.255199	2.5	2	2861.5	3910.5
TGGT1_279420	hypothetical protein			-5.28348	-7.17171	-1.88822	0	1	5862	438		-3.15644	-3.13076	0.0256737	0	0	6266	5512		-3.43881	-2.84674	0.592064	1	1	2789	4666		-3.25688	-3.46267	-0.205783	1	1	6337	2084		-1.047	0.5	1	6099.5	1261		0.308869	0.5	0.5	4527.5	5089
TGGT1_215195	tetratricopeptide repeat-containing protein			-3.26744	-3.96011	-0.692672	0	2	6683	701		0.546951	0.635241	0.0882897	3	3	1347	2522		0.324039	0.230354	-0.0936852	2	2	4902	4875		0.185939	-0.150594	-0.336533	3	3	5469	1826		-0.514602	1.5	2.5	6076	1263.5		-0.00269772	2.5	2.5	3124.5	3698.5
TGGT1_217600	calcium-dependent protein kinase CDPK9			2.07449	1.81332	-0.261174	3	5	3256	1979		1.24242	1.29149	0.0490624	3	3	1940	4137		1.34423	1.3887	0.0444711	3	1	2936	6593		1.47994	1.33994	-0.14	1	5	5441	550		-0.200587	2	5	4348.5	1264.5		0.0467668	3	2	2438	5365
TGGT1_259965	putative Bardet-Biedl syndrome 5			0.00835716	-1.48445	-1.4928	1	3	5957	636		1.73063	1.26268	-0.467952	0	2	7728	2091		1.44848	1.66893	0.220454	5	1	505	6032		1.45069	1.85895	0.408263	5	1	148	1895		-0.54227	3	2	3052.5	1265.5		-0.123749	2.5	1.5	4116.5	4061.5
TGGT1_315080	hypothetical protein			-5.90978	-6.10439	-0.194618	2	1	1739	1919		-3.92783	-3.74885	0.178983	1	2	3241	3606		-5.19316	-4.69946	0.493699	2	0	851	6612		-4.23544	-4.96629	-0.73085	0	1	7666	612		-0.462734	1	1	4702.5	1265.5		0.336341	1.5	1	2046	5109
TGGT1_306040	CHY zinc finger protein			-2.51203	-3.60431	-1.09229	0	3	6572	517		1.70307	1.58944	-0.113627	2	5	5650	697		1.70335	1.97712	0.273778	4	1	1040	4040		2.57742	2.42002	-0.157405	3	2	772	2016		-0.624845	1.5	2.5	3672	1266.5		0.0800754	3	3	3345	2368.5
TGGT1_309860	hypothetical protein			-2.86548	-4.00198	-1.1365	0	3	6543	1941		0.928646	0.850791	-0.0778548	2	1	2589	3903		1.0997	1.03171	-0.0679972	1	2	5580	5696		0.28521	-0.0705491	-0.355759	3	2	2432	598		-0.74613	1.5	2.5	4487.5	1269.5		-0.072926	1.5	1.5	4084.5	4799.5
TGGT1_237140	putative ethylene inducible protein			1.66979	1.41965	-0.250141	2	5	4798	1642		-1.53393	-1.3176	0.216335	2	2	1963	932		-2.74872	-2.44278	0.305938	2	2	3243	3967		-2.67954	-2.58592	0.0936192	3	2	3666	899		-0.0782607	2.5	3.5	4232	1270.5		0.261136	2	2	2603	2449.5
TGGT1_263020	putative 50S ribosomal protein L33			-1.87894	-2.26394	-0.384991	1	2	5449	2525		-0.447311	-0.728756	-0.281445	0	2	7323	761		-1.45657	-2.0668	-0.610227	0	4	6833	416		-1.86969	-4.19934	-2.32965	0	3	7779	21		-1.35732	0.5	2.5	6614	1273		-0.445836	0	3	7078	588.5
TGGT1_249190	AP2 domain transcription factor AP2XII-6			0.612409	-0.179683	-0.792093	1	4	6287	781		-1.08738	-1.64209	-0.554709	0	2	7069	1944		-1.49831	-1.32781	0.170503	2	1	2572	5652		-1.18953	-1.73772	-0.548192	1	2	6520	1765		-0.670142	1	3	6403.5	1273		-0.192103	1	1.5	4820.5	3798
TGGT1_292950	hypothetical protein			-5.31223	-6.00027	-0.688037	1	2	3625	2336		-2.96186	-3.97018	-1.00832	0	3	7579	866		-4.12447	-4.19329	-0.0688242	1	1	4013	576		-3.82729	-4.7818	-0.954513	3	2	4268	212		-0.821275	2	2	3946.5	1274		-0.538572	0.5	2	5796	721
TGGT1_283530	small rab-related GTPase			-2.82396	-4.56332	-1.73936	2	3	1742	1514		-1.45674	-1.76578	-0.309034	1	2	6225	3378		-2.23288	-1.51882	0.714059	2	2	198	2692		-1.89969	-2.66079	-0.761107	0	1	7272	1035		-1.25023	1	2	4507	1274.5		0.202512	1.5	2	3211.5	3035
TGGT1_278360	Toxoplasma gondii family A protein			1.46933	-0.0744545	-1.54379	2	2	118	567		0.686747	0.747531	0.0607835	2	0	2965	7204		0.677331	0.980479	0.303148	3	1	1380	5806		0.344459	0.313424	-0.0310346	2	1	6747	1982		-0.78741	2	1.5	3432.5	1274.5		0.181966	2.5	0.5	2172.5	6505
TGGT1_259020	bradyzoite antigen BAG1			-1.06627	-2.06698	-1.0007	2	3	3334	759		-0.134895	-0.357868	-0.222972	0	2	7315	4548		-0.11288	-0.668731	-0.555852	0	3	6504	825		-0.547171	-0.254021	0.293151	4	2	1304	1790		-0.353776	3	2.5	2319	1274.5		-0.389412	0	2.5	6909.5	2686.5
TGGT1_203810	kelch repeat-containing protein			0.897718	-0.253582	-1.1513	2	1	5001	1427		1.24099	1.30531	0.064321	4	2	2012	6104		1.43378	1.16891	-0.264874	2	3	1344	3056		1.25649	0.813008	-0.443481	2	2	2261	1123		-0.797391	2	1.5	3631	1275		-0.100277	3	2.5	1678	4580
TGGT1_235940	hypothetical protein			-3.26243	-2.47507	0.787363	1	4	519	1864		1.30976	1.42611	0.116351	4	1	2810	3411		1.52026	1.54204	0.0217768	1	3	5957	3715		1.53343	1.481	-0.0524233	1	4	6682	686		0.36747	1	4	3600.5	1275		0.069064	2.5	2	4383.5	3563
TGGT1_247440	hypothetical protein			1.25738	1.25447	-0.00291259	4	1	1390	2017		2.20829	2.27502	0.0667289	4	3	1497	2882		2.13923	2.30635	0.167115	4	3	949	4224		2.35035	2.30278	-0.047578	3	6	3116	536		-0.0252453	3.5	3.5	2253	1276.5		0.116922	4	3	1223	3553
TGGT1_216660	hypothetical protein			-2.68523	-3.80112	-1.11589	1	2	5592	881		-0.623188	-0.374417	0.248771	2	1	551	5338		-0.745058	-0.611616	0.133442	1	1	4163	4829		-0.563561	-0.869578	-0.306016	0	2	7475	1674		-0.710954	0.5	2	6533.5	1277.5		0.191106	1.5	1	2357	5083.5
TGGT1_264175	hypothetical protein			-0.948388	-2.21458	-1.26619	1	4	6562	1638		0.867003	0.739683	-0.127319	1	2	3624	4948		0.479705	-0.420247	-0.899952	0	5	6897	161		-0.0198407	-0.455451	-0.43561	1	3	4615	919		-0.850901	1	3.5	5588.5	1278.5		-0.513636	0.5	3.5	5260.5	2554.5
TGGT1_219300	ran binding protein			-2.49286	-4.82649	-2.33363	2	3	4854	557		-0.18125	-0.247031	-0.0657809	1	3	3100	2388		-0.114554	-0.230441	-0.115887	1	3	2393	2491		-0.211104	-0.553331	-0.342227	2	3	6147	2001		-1.33793	2	3	5500.5	1279		-0.0908339	1	3	2746.5	2439.5
TGGT1_289273	hypothetical protein			-3.00677	-4.13097	-1.12419	0	2	6477	2480		-2.42581	-1.86502	0.560793	3	1	900	6178		-3.29241	-2.38609	0.906324	1	1	2826	5680		-2.39219	-2.65053	-0.258342	2	1	2506	79		-0.691267	1	1.5	4491.5	1279.5		0.733559	2	1	1863	5929
TGGT1_293330	hypothetical protein			-5.18663	-5.81481	-0.628175	0	1	6350	1351		-2.14843	-1.85168	0.296755	2	1	3946	2902		-2.15426	-2.32695	-0.172691	0	1	5394	3315		-1.98923	-2.49067	-0.501436	0	2	7361	1210		-0.564806	0	1.5	6855.5	1280.5		0.0620323	1	1	4670	3108.5
TGGT1_268178	hypothetical protein			-0.501253	-3.2541	-2.75285	0	3	6888	746		0.528005	0.235578	-0.292427	1	4	6460	534		0.34345	0.529602	0.186152	2	2	4546	5351		0.0562893	0.000182599	-0.0561067	3	2	2274	1819		-1.40448	1.5	2.5	4581	1282.5		-0.0531375	1.5	3	5503	2942.5
TGGT1_315290	hypothetical protein			0.560751	0.190369	-0.370382	1	4	6355	2169		1.2584	0.449935	-0.808468	1	5	7402	397		1.39383	0.786313	-0.607517	1	5	6403	396		0.91357	-0.0404164	-0.953986	2	5	6792	398		-0.662184	1.5	4.5	6573.5	1283.5		-0.707992	1	5	6902.5	396.5
TGGT1_290260	thioredoxin family Trp26 protein			-0.173338	-0.605459	-0.432121	1	3	3470	2179		1.00734	1.00435	-0.00298963	2	3	2816	3822		0.622235	0.961437	0.339202	3	3	1405	3669		0.527308	0.52717	-0.000137198	2	3	3784	389		-0.216129	1.5	3	3627	1284		0.168106	2.5	3	2110.5	3745.5
TGGT1_226860	SAG-related sequence SRS67			0.72621	0.676308	-0.0499019	2	4	3392	1722		2.11541	2.00139	-0.114019	1	3	7540	5106		2.02425	2.07745	0.0531916	5	4	1768	4038		2.0042	1.88216	-0.122042	1	5	7852	853		-0.0859719	1.5	4.5	5622	1287.5		-0.0304135	3	3.5	4654	4572
TGGT1_233460	SAG-related sequence SRS29B			-2.18796	-1.68062	0.507343	4	3	504	395		0.672085	0.791857	0.119772	3	1	973	7135		0.434343	0.158561	-0.275781	1	6	1978	159		-1.00276	-1.51074	-0.507983	3	3	2808	2181		-0.000320104	3.5	3	1656	1288		-0.0780047	2	3.5	1475.5	3647
TGGT1_263190	putative adenylosuccinate lyase			-6.07411	-5.97142	0.102693	1	1	2256	2376		-2.82818	-3.19532	-0.367144	2	2	3259	1094		-3.47144	-4.63334	-1.16189	0	3	6944	182		-5.09063	-6.22454	-1.13391	0	1	7841	201		-0.515608	0.5	1	5048.5	1288.5		-0.764519	1	2.5	5101.5	638
TGGT1_462969	putative type I fatty acid synthase			-4.10093	-5.02219	-0.921256	0	3	6456	2447		1.66912	1.57404	-0.0950795	1	3	7243	2928		1.82618	1.47651	-0.34967	2	4	3224	1942		2.2124	1.56828	-0.644118	1	6	6787	134		-0.782687	0.5	4.5	6621.5	1290.5		-0.222375	1.5	3.5	5233.5	2435
TGGT1_246920	glutathione reductase			-2.63057	-3.54739	-0.916817	1	3	6038	1931		1.68471	1.71927	0.0345539	2	2	4780	1607		1.52346	1.55297	0.0295101	1	2	2298	1880		1.15084	1.07286	-0.0779767	2	3	4013	652		-0.497397	1.5	3	5025.5	1291.5		0.032032	1.5	2	3539	1743.5
TGGT1_215480	Adenosine/AMP deaminase domain-containing protein			-0.660615	-2.59897	-1.93836	1	5	2601	283		0.55284	0.889811	0.336971	3	1	585	5928		0.818262	0.702305	-0.115957	1	5	3065	693		0.0547598	0.643572	0.588812	4	2	1966	2301		-0.674774	2.5	3.5	2283.5	1292		0.110507	2	3	1825	3310.5
TGGT1_312480	putative uracil phosphoribosyltransferase FUR1			1.6778	1.1961	-0.481697	2	3	5466	757		-0.452709	-0.753877	-0.301168	1	3	6978	4133		-1.14878	-1.17356	-0.024774	2	3	3922	4370		-1.79678	-1.97384	-0.177061	3	2	2398	1830		-0.329379	2.5	2.5	3932	1293.5		-0.162971	1.5	3	5450	4251.5
TGGT1_235130	transmembrane protein			0.0648333	-0.731654	-0.796487	2	2	3129	2289		-0.358709	0.151609	0.510318	3	2	3168	5570		-0.468353	-1.0777	-0.609348	2	4	4899	1718		-1.63142	-1.92315	-0.291736	2	4	3722	301		-0.544112	2	3	3425.5	1295		-0.0495149	2.5	3	4033.5	3644
TGGT1_214780	hydrolase, NUDIX family protein			-5.38765	-6.17902	-0.791374	2	2	2156	1927		-1.81947	-1.93786	-0.118385	2	2	3645	4912		-2.5342	-1.9767	0.557494	2	2	2126	4037		-2.52404	-3.48094	-0.956892	1	3	3809	664		-0.874133	1.5	2.5	2982.5	1295.5		0.219555	2	2	2885.5	4474.5
TGGT1_204320	hypothetical protein			1.01748	0.891714	-0.125767	4	4	4342	2205		1.16602	0.912678	-0.253345	3	4	4006	1492		1.15588	0.877335	-0.278546	1	3	5887	4786		1.07902	0.462412	-0.616603	2	2	7292	394		-0.371185	3	3	5817	1299.5		-0.265946	2	3.5	4946.5	3139
TGGT1_313273	hypothetical protein			0.499566	-0.418344	-0.91791	1	5	4548	118		1.50097	1.47134	-0.0296278	3	1	1007	7263		1.75735	1.69137	-0.0659759	2	2	4744	5978		1.65559	1.76544	0.109845	1	3	6844	2482		-0.404033	1	4	5696	1300		-0.0478019	2.5	1.5	2875.5	6620.5
TGGT1_313710	hypothetical protein			-0.980525	-1.99745	-1.01693	2	1	2073	1430		-0.733601	-0.690456	0.0431454	3	1	3104	4839		-0.734139	-1.09063	-0.356496	1	2	4886	3930		-1.42221	-2.17719	-0.754977	2	2	3818	1177		-0.885953	2	1.5	2945.5	1303.5		-0.156675	2	1.5	3995	4384.5
TGGT1_234370	SAG-related sequence SRS42			1.71006	-0.377009	-2.08707	1	6	6022	234		-0.925282	-0.304095	0.621186	3	2	1922	4255		-1.05192	-1.37292	-0.321005	2	2	3335	3588		-1.20384	-1.26306	-0.0592157	2	2	1615	2374		-1.07314	1.5	4	3818.5	1304		0.150091	2.5	2	2628.5	3921.5
TGGT1_240500	hypothetical protein			-4.58064	-6.7572	-2.17656	2	2	4440	1806		-0.26441	-0.618152	-0.353743	0	2	7489	1091		-0.767779	-0.519831	0.247947	2	2	3139	1322		-1.06094	-1.28472	-0.223781	1	3	5474	805		-1.20017	1.5	2.5	4957	1305.5		-0.0528977	1	2	5314	1206.5
TGGT1_306370	hypothetical protein			0.880614	-0.109586	-0.990199	1	4	6085	921		1.80845	1.87634	0.0678873	2	3	3192	1108		2.14776	1.70915	-0.438607	1	3	5515	1032		1.90011	1.62813	-0.271979	2	3	5290	1694		-0.631089	1.5	3.5	5687.5	1307.5		-0.18536	1.5	3	4353.5	1070
TGGT1_258120	Pex2 / Pex12 amino terminal region protein			-1.50367	-3.19183	-1.68816	1	3	6150	1820		-0.796629	-1.1465	-0.349867	2	3	4263	914		-0.818606	-1.08803	-0.269424	2	2	1701	498		-1.3349	-1.732	-0.397096	2	1	6395	796		-1.04263	1.5	2	6272.5	1308		-0.309645	2	2.5	2982	706
TGGT1_409020	hypothetical protein			-5.02781	-6.45299	-1.42517	0	3	6454	2310		-0.422395	-0.278514	0.143881	2	1	993	5952		-0.442705	-0.795347	-0.352642	2	3	2704	1124		-0.487532	-0.766499	-0.278968	1	2	5370	308		-0.85207	0.5	2.5	5912	1309		-0.104381	2	2	1848.5	3538
TGGT1_285190	zinc finger, C3HC4 type (RING finger) domain-containing protein			-3.40543	-5.01001	-1.60458	1	2	3296	1121		0.936599	0.975799	0.0391996	4	2	1758	2523		0.740939	0.666577	-0.0743616	2	4	4923	2710		-0.426799	0.0710209	0.49782	3	4	2899	1498		-0.553381	2	3	3097.5	1309.5		-0.017581	3	3	3340.5	2616.5
TGGT1_294210	hypothetical protein			-1.10091	-1.54968	-0.448766	4	3	59	161		0.704815	0.985485	0.28067	4	2	753	5105		0.4418	0.525285	0.0834853	2	2	3109	2626		-0.224952	0.263325	0.488276	4	1	751	2460		0.0197549	4	2	405	1310.5		0.182077	3	2	1931	3865.5
TGGT1_271860	tRNA (Uracil-5-)-methyltransferase			-1.1432	-2.59205	-1.44885	2	2	306	2299		0.5903	0.545502	-0.0447981	2	3	4634	1594		0.686079	-0.525503	-1.21158	1	5	1561	277		0.0250756	0.0400753	0.0149997	1	2	4269	325		-0.716925	1.5	2	2287.5	1312		-0.62819	1.5	4	3097.5	935.5
TGGT1_215580	hypothetical protein			-0.0665823	-0.950583	-0.884001	2	3	4401	656		1.1912	0.88168	-0.309523	1	3	1445	2840		0.74106	0.839382	0.0983225	2	3	1731	2709		1.22499	1.0032	-0.221784	3	2	5878	1970		-0.552892	2.5	2.5	5139.5	1313		-0.1056	1.5	3	1588	2774.5
TGGT1_288010	hypothetical protein			0.683644	-0.705315	-1.38896	2	4	5195	723		2.69758	2.99168	0.294099	6	1	54	6650		2.77497	2.73282	-0.0421474	3	3	3285	4648		3.01563	2.66441	-0.351221	3	4	5343	1904		-0.87009	2.5	4	5269	1313.5		0.125976	4.5	2	1669.5	5649
TGGT1_231770	putative alpha-tubulin I			-1.99201	-4.54545	-2.55344	0	5	6879	602		0.976823	0.757333	-0.21949	1	3	4992	826		1.12418	0.960645	-0.163536	2	2	1852	3048		1.21249	0.757599	-0.454886	2	3	5462	2028		-1.50416	1	4	6170.5	1315		-0.191513	1.5	2.5	3422	1937
TGGT1_216130	putative ubiquitin conjugating enzyme E2			-4.74755	-4.11712	0.630433	2	1	550	1947		1.32787	1.1018	-0.22607	1	6	3912	216		1.18295	0.987851	-0.195095	2	2	1892	3858		-0.0945849	-0.519752	-0.425168	4	2	2001	689		0.102633	3	1.5	1275.5	1318		-0.210583	1.5	4	2902	2037
TGGT1_228780	Toxoplasma gondii family C protein			1.96481	1.66776	-0.297049	3	5	493	90		1.76427	1.74707	-0.0171977	4	2	1616	6138		1.76446	1.69915	-0.0653149	2	2	4014	5650		2.00736	1.79475	-0.212611	1	3	3954	2548		-0.25483	2	4	2223.5	1319		-0.0412563	3	2	2815	5894
TGGT1_267308	putative myosin heavy chain			-1.78116	-6.71039	-4.92924	1	4	5212	6		-0.744853	-0.494782	0.250071	3	2	688	5213		-0.392266	-0.747404	-0.355139	1	5	5746	803		-0.478131	-0.931583	-0.453452	1	2	6234	2636		-2.69134	1	3	5723	1321		-0.0525338	2	3.5	3217	3008
TGGT1_276990	cytochrome b5 family heme/steroid binding domain-containing protein			-1.66559	-0.741927	0.923662	3	4	1260	2251		-1.77199	-2.15432	-0.382328	0	4	7553	1519		-1.99448	-2.24776	-0.253279	1	1	4413	3572		-1.53469	-2.4721	-0.937413	2	3	6436	391		-0.00687561	2.5	3.5	3848	1321		-0.317803	0.5	2.5	5983	2545.5
TGGT1_232500	hypothetical protein			-3.9362	-4.41191	-0.475705	2	1	1192	2093		-0.652523	-0.974953	-0.32243	2	2	4561	1055		-1.03563	-1.1836	-0.147963	0	3	6706	663		-0.945449	-1.53216	-0.586714	1	2	5297	555		-0.53121	1.5	1.5	3244.5	1324		-0.235197	1	2.5	5633.5	859
TGGT1_221895	hypothetical protein			-0.597731	-1.60709	-1.00936	1	4	6135	937		0.855903	0.426738	-0.429165	0	6	7867	29		0.8427	0.940269	0.097569	2	4	838	2588		1.32139	0.966769	-0.354625	3	3	6661	1714		-0.681994	2	3.5	6398	1325.5		-0.165798	1	5	4352.5	1308.5
TGGT1_235870	hypothetical protein			-4.65549	-6.33274	-1.67725	2	3	3721	1661		-0.974167	-2.8277	-1.85353	1	4	6261	136		-2.75331	-2.06308	0.690227	2	2	1197	1530		-2.71324	-2.96847	-0.255228	1	2	7335	991		-0.966237	1.5	2.5	5528	1326		-0.581652	1.5	3	3729	833
TGGT1_294730	hypothetical protein			-6.7759	-7.96644	-1.19054	0	1	6159	1692		-4.80571	-4.82522	-0.0195066	0	0	6105	6606		-5.3703	-5.13434	0.235958	0	0	4063	4419		-4.72293	-5.14448	-0.421549	2	1	4668	961		-0.806044	1	1	5413.5	1326.5		0.108225	0	0	5084	5512.5
TGGT1_273990	CobW/P47K family protein			-6.16982	-7.86569	-1.69587	0	1	6745	542		-3.39107	-3.98099	-0.589913	1	2	4173	197		-3.79517	-5.054	-1.25883	0	3	6596	885		-4.44258	-4.76017	-0.317587	1	1	5097	2115		-1.00673	0.5	1	5921	1328.5		-0.924371	0.5	2.5	5384.5	541
TGGT1_278450	hypothetical protein			1.7928	1.76868	-0.0241215	3	5	2040	1353		0.886912	0.532543	-0.354369	1	3	4149	3427		0.430117	0.111938	-0.318179	0	4	6333	2149		0.141048	-1.01057	-1.15162	2	4	6404	1305		-0.587869	2.5	4.5	4222	1329		-0.336274	0.5	3.5	5241	2788
TGGT1_254915	hypothetical protein			1.37601	0.38734	-0.988675	2	4	5649	1030		2.19355	2.10263	-0.0909154	2	3	5911	2754		2.30572	1.89104	-0.414682	2	5	5108	993		2.39674	2.10707	-0.28967	2	4	7091	1637		-0.639172	2	4	6370	1333.5		-0.252799	2	4	5509.5	1873.5
TGGT1_200350	subtilisin SUB3			2.64188	1.64274	-0.999147	1	6	6054	473		2.84284	2.83562	-0.00721841	3	1	483	2671		3.04728	3.00497	-0.0423082	2	4	4625	2319		3.17769	3.09558	-0.0821071	3	3	6608	2196		-0.540627	2	4.5	6331	1334.5		-0.0247633	2.5	2.5	2554	2495
TGGT1_255310	zinc finger (CCCH type) motif-containing protein			-0.770111	-1.39515	-0.625037	2	4	3562	1763		1.1772	1.14937	-0.0278313	2	4	4818	2443		0.838977	0.494502	-0.344476	0	3	6898	2034		-0.370353	-0.298461	0.0718928	2	3	5377	906		-0.276572	2	3.5	4469.5	1334.5		-0.186153	1	3.5	5858	2238.5
TGGT1_209940	transporter/permease protein			-2.73594	-5.84421	-3.10828	0	3	6497	105		-0.949461	-1.15226	-0.202802	1	3	6908	2595		-1.66721	-2.35809	-0.690881	1	3	5204	778		-2.63249	-3.05389	-0.421397	2	1	7156	2566		-1.76484	1	2	6826.5	1335.5		-0.446841	1	3	6056	1686.5
TGGT1_273520	PCI domain-containing protein			-6.55788	-6.8407	-0.282811	1	1	871	1632		-3.80703	-4.22245	-0.415417	0	2	7274	803		-4.46749	-4.21765	0.249834	1	0	4101	5221		-3.45113	-4.2146	-0.763474	2	2	5647	1043		-0.523142	1.5	1.5	3259	1337.5		-0.0827916	0.5	1	5687.5	3012
TGGT1_211890	RAP domain-containing protein			-1.08082	-2.01336	-0.932533	1	2	6114	1398		-2.36215	-2.46099	-0.0988418	1	3	3459	1685		-3.1861	-2.9575	0.228598	1	1	2351	2396		-2.99967	-3.68612	-0.686447	1	2	6971	1278		-0.80949	1	2	6542.5	1338		0.0648779	1	2	2905	2040.5
TGGT1_264860	zinc finger, C3HC4 type (RING finger) domain-containing protein			-6.14178	-7.44042	-1.29864	0	1	5226	1410		-1.30496	-1.62927	-0.324311	0	2	7049	4176		-1.90342	-1.70539	0.198029	2	2	1839	1098		-2.93931	-3.40584	-0.466532	2	1	4624	1267		-0.882587	1	1	4925	1338.5		-0.0631409	1	2	4444	2637
TGGT1_285425	hypothetical protein			-6.07084	-7.80292	-1.73208	0	1	5670	925		-0.913664	-1.68285	-0.769188	1	3	4921	1330		-1.63484	-1.10156	0.533279	2	1	966	5498		-1.99778	-2.20379	-0.206007	2	2	3264	1755		-0.969043	1	1.5	4467	1340		-0.117955	1.5	2	2943.5	3414
TGGT1_205080	hypothetical protein			0.842571	1.55087	0.708302	5	2	588	2416		2.42262	2.39155	-0.0310691	1	3	7585	4684		2.35072	2.46057	0.109856	3	3	3992	4980		2.30266	2.54795	0.245283	3	4	2487	264		0.476792	4	3	1537.5	1340		0.0393934	2	3	5788.5	4832
TGGT1_250350	putative CRIPT			-2.3548	-3.68826	-1.33346	3	2	3368	2474		1.58081	2.11348	0.532669	5	1	55	3522		1.72858	2.44328	0.714691	6	2	44	1602		2.02554	2.83124	0.805702	5	2	20	209		-0.263878	4	2	1694	1341.5		0.62368	5.5	1.5	49.5	2562
TGGT1_222400	hypothetical protein			1.69134	0.961725	-0.72961	2	4	5039	519		-4.03163	-5.04354	-1.01191	1	3	5749	443		-5.27664	-5.3737	-0.097069	0	1	5716	4349		-5.34287	-4.26735	1.07552	4	1	840	2165		0.172956	3	2.5	2939.5	1342		-0.554489	0.5	2	5732.5	2396
TGGT1_283810	hypothetical protein			-1.7146	-3.73333	-2.01873	0	4	6901	1008		-2.9019	-1.97285	0.929053	3	1	909	6484		-3.08711	-3.45104	-0.363933	0	1	4780	2699		-3.40039	-3.95779	-0.557401	0	1	6865	1683		-1.28807	0	2.5	6883	1345.5		0.28256	1.5	1	2844.5	4591.5
TGGT1_262933	hypothetical protein			-4.98474	-6.32181	-1.33707	0	1	6178	1885		0.0693216	-0.106566	-0.175887	2	4	5888	2291		0.0518294	-0.79167	-0.843499	1	5	4624	675		-1.54394	-2.23893	-0.694984	2	2	3345	808		-1.01603	1	1.5	4761.5	1346.5		-0.509693	1.5	4.5	5256	1483
TGGT1_260190	microneme protein MIC13			1.89468	0.952666	-0.942018	2	4	1864	2314		0.498542	0.586851	0.0883084	5	1	796	7132		0.738633	0.894655	0.156021	2	2	1220	3623		0.107044	-0.0587974	-0.165841	1	3	3243	392		-0.55393	1.5	3.5	2553.5	1353		0.122165	3.5	1.5	1008	5377.5
TGGT1_364690	hypothetical protein			-3.10651	-4.81397	-1.70746	0	4	6862	259		0.490636	0.297293	-0.193343	0	2	7775	4935		0.204423	0.157885	-0.0465388	1	3	5302	3242		-0.176189	-0.659802	-0.483613	1	2	7478	2450		-1.09554	0.5	3	7170	1354.5		-0.119941	0.5	2.5	6538.5	4088.5
TGGT1_286910	hypothetical protein			-4.70434	-4.99569	-0.291347	1	2	2294	1991		0.60079	0.539316	-0.0614741	1	3	3450	1924		0.588444	0.359267	-0.229177	1	3	4418	1666		0.963206	0.112592	-0.850614	1	2	7463	722		-0.570981	1	2	4878.5	1356.5		-0.145326	1	3	3934	1795
TGGT1_202760	hypothetical protein			-3.1087	-4.24158	-1.13288	0	2	6496	2277		2.70341	2.78911	0.0857003	3	4	1344	823		2.92338	2.75045	-0.172923	2	3	3904	1876		2.94283	2.60737	-0.335457	1	4	7297	438		-0.734166	0.5	3	6896.5	1357.5		-0.0436116	2.5	3.5	2624	1349.5
TGGT1_238995	ion channel protein			-7.23523	-7.59537	-0.360138						-0.861816	-0.774039	0.0877766	0	1	7322	7170		-0.831264	-1.48154	-0.65028	0	3	6009	2263		-1.99404	-2.36798	-0.373932	4	2	3062	1360		-0.367035	4	2		1360		-0.281252	0	2	6665.5	4716.5
TGGT1_266500	hypothetical protein			-4.1508	-6.90692	-2.75612	1	5	5429	661		0.849077	0.99809	0.149013	5	1	351	3951		0.753727	0.859393	0.105667	3	2	1172	5431		1.09293	0.821501	-0.271432	3	3	1255	2064		-1.51378	2	4	3342	1362.5		0.12734	4	1.5	761.5	4691
TGGT1_282210	AP2 domain transcription factor AP2VIIa-8			-2.06767	-2.97186	-0.90419	1	2	3194	2624		0.250721	-0.0905096	-0.341231	0	3	7520	677		-0.172314	-0.0193314	0.152982	2	2	3125	2268		0.237405	-0.731296	-0.968701	1	3	6717	101		-0.936446	1	2.5	4955.5	1362.5		-0.0941241	1	2.5	5322.5	1472.5
TGGT1_253820	hypothetical protein			2.45598	2.15562	-0.300352	3	2	3257	1239		1.89966	1.91706	0.0173917	1	2	6722	6455		1.99162	1.65929	-0.332327	1	4	3984	2988		1.92204	1.8057	-0.116341	3	3	3831	1495		-0.208347	3	2.5	3544	1367		-0.157468	1	3	5353	4721.5
TGGT1_267090	hypothetical protein			-1.91887	-1.24828	0.670589	3	2	310	475		2.12479	2.00185	-0.122938	3	2	3389	4682		2.24563	2.02892	-0.216706	2	2	2390	3877		2.34064	2.22128	-0.119357	2	3	2805	2259		0.275616	2.5	2.5	1557.5	1367		-0.169822	2.5	2	2889.5	4279.5
TGGT1_279355	hypothetical protein			2.27277	2.63948	0.366712	4	2	445	2121		2.93045	2.68834	-0.242111	3	2	4077	2551		3.0237	2.93954	-0.0841594	2	4	3887	1853		3.12055	2.88908	-0.231465	3	4	3165	614		0.0676232	3.5	3	1805	1367.5		-0.163135	2.5	3	3982	2202
TGGT1_224845	hypothetical protein			-0.33599	-1.04526	-0.70927	2	3	5535	1967		1.8042	1.87846	0.0742598	3	4	2577	913		1.94481	1.69697	-0.247839	2	4	4289	511		1.93172	1.31672	-0.615003	1	4	7494	769		-0.662136	1.5	3.5	6514.5	1368		-0.0867897	2.5	4	3433	712
TGGT1_202990	hypothetical protein			-0.616258	-1.30983	-0.693574	1	3	5805	1219		0.0474216	0.0849764	0.0375548	1	2	2993	1123		-0.413484	-0.48688	-0.0733964	3	3	2899	1665		-1.04998	-1.81566	-0.765681	3	3	5178	1518		-0.729628	2	3	5491.5	1368.5		-0.0179208	2	2.5	2946	1394
TGGT1_228230	hypothetical protein			-4.80501	-7.59442	-2.78941	1	2	4928	180		-1.77919	-2.52071	-0.74152	0	2	6839	579		-2.69644	-2.53065	0.165795	2	1	3532	4171		-4.64159	-5.03567	-0.394081	1	1	6476	2558		-1.59175	1	1.5	5702	1369		-0.287862	1	1.5	5185.5	2375
TGGT1_247790	VRR-NUC domain-containing protein			-0.0382135	-1.64219	-1.60398	0	3	6790	2458		-0.890379	-1.32613	-0.435755	1	2	2444	229		-0.998571	-1.22605	-0.227476	1	2	3445	1552		-0.730888	-1.44325	-0.712359	1	1	3087	283		-1.15817	0.5	2	4938.5	1370.5		-0.331616	1	2	2944.5	890.5
TGGT1_249820	ATP-binding cassette sub-family B member 5			-2.78222	-3.43693	-0.654706	1	1	5465	2348		0.198658	-0.159625	-0.358283	0	3	7067	1690		-0.201246	-0.725344	-0.524097	0	3	6258	1704		-0.195777	-1.45183	-1.25605	3	4	5315	395		-0.955379	2	2.5	5390	1371.5		-0.44119	0	3	6662.5	1697
TGGT1_258458	hypothetical protein			-2.03112	-2.76874	-0.73762	2	5	3903	788		1.74424	2.00447	0.260232	3	1	1238	6912		1.59329	1.97248	0.379194	1	1	3233	2103		1.17174	0.732746	-0.438994	2	2	1133	1959		-0.588307	2	3.5	2518	1373.5		0.319713	2	1	2235.5	4507.5
TGGT1_268280	'chromo' (CHRromatin Organization MOdifier) domain-containing protein			-2.73235	-4.42899	-1.69664	1	2	4589	1037		1.86801	2.01746	0.149454	3	1	1510	2995		1.80676	1.90614	0.0993865	4	1	762	2919		1.97555	1.73417	-0.241385	1	3	7127	1712		-0.969011	1	2.5	5858	1374.5		0.12442	3.5	1	1136	2957
TGGT1_247030	hypothetical protein			-1.83829	-3.03594	-1.19765	0	3	6865	249		-0.56021	-0.511804	0.0484066	3	2	3532	3549		-0.906769	-1.62217	-0.715396	2	5	2365	2706		-2.48494	-2.7457	-0.260756	4	1	1313	2501		-0.729202	2	2	4089	1375		-0.333495	2.5	3.5	2948.5	3127.5
TGGT1_217530	hypothetical protein			1.64922	0.598625	-1.0506	5	1	505	1375		2.28389	2.45194	0.168058	5	0	331	7850		2.40922	2.39183	-0.0173936	3	3	1347	4697		2.63514	2.45606	-0.179084	3	3	2284	1376		-0.614841	4	2	1394.5	1375.5		0.0753321	4	1.5	839	6273.5
TGGT1_260205	hypothetical protein			0.765406	0.572257	-0.193149	3	4	1707	1152		2.56045	2.66268	0.102237	4	1	320	7377		2.72472	2.51583	-0.208894	2	4	3403	2373		2.62581	2.5736	-0.0522121	4	4	4022	1600		-0.12268	3.5	4	2864.5	1376		-0.0533283	3	2.5	1861.5	4875
TGGT1_409420	hypothetical protein			-3.92338	-5.70416	-1.78078	0	2	6595	810		-1.03956	-1.09502	-0.0554532	1	1	5449	3571		-1.52435	-1.31398	0.210379	2	2	1540	3314		-1.21627	-1.31359	-0.0973176	2	2	6811	1943		-0.939049	1	2	6703	1376.5		0.0774627	1.5	1.5	3494.5	3442.5
TGGT1_221460	phosphoglycerate mutase family protein			-3.85056	-5.37207	-1.5215	1	4	5708	1109		2.29624	2.54661	0.250367	3	2	41	4704		2.40205	2.59886	0.19681	1	2	265	4927		2.62175	2.85217	0.230421	2	3	461	1644		-0.645542	1.5	3.5	3084.5	1376.5		0.223588	2	2	153	4815.5
TGGT1_306030	glutathione s-transferase, n-terminal domain containing protein			-2.50525	-1.94756	0.557691	2	4	2075	2573		2.28821	1.98565	-0.302556	1	7	1545	117		2.29612	2.28241	-0.0137183	4	3	3119	4455		2.46109	2.1706	-0.290487	1	5	2268	183		0.133602	1.5	4.5	2171.5	1378		-0.158137	2.5	5	2332	2286
TGGT1_248310	SNF7 family protein			0.576135	-0.416674	-0.992809	2	4	4446	1566		1.20146	0.480758	-0.720706	3	3	2149	523		1.05264	0.232828	-0.819811	2	2	4535	748		0.455883	0.35625	-0.0996332	3	3	1207	1191		-0.546221	2.5	3.5	2826.5	1378.5		-0.770258	2.5	2.5	3342	635.5
TGGT1_241840	hypothetical protein			-0.352973	-1.39469	-1.04171	2	2	1172	1113		-1.38707	-1.13156	0.255513	3	2	1876	2430		-2.52737	-2.02421	0.503159	2	0	1828	6217		-1.63726	-2.1103	-0.473038	1	2	6222	1645		-0.757375	1.5	2	3697	1379		0.379336	2.5	1	1852	4323.5
TGGT1_261790	hypothetical protein			-2.45764	-2.27811	0.17953	2	2	2065	1257		1.60251	1.28171	-0.320797	2	5	5641	190		1.17676	0.974357	-0.202407	1	3	5864	2138		0.835839	0.149703	-0.686136	0	2	7795	1504		-0.253303	1	2	4930	1380.5		-0.261602	1.5	4	5752.5	1164
TGGT1_236240	Tyrosine kinase-like (TKL) protein			-4.86035	-5.09657	-0.236216	3	1	2629	2390		-2.56871	-2.12481	0.443895	3	1	958	6526		-3.01563	-3.20593	-0.1903	0	2	6102	2679		-3.41707	-4.24239	-0.825322	2	2	3206	378		-0.530769	2.5	1.5	2917.5	1384		0.126798	1.5	1.5	3530	4602.5
TGGT1_216980	WDR8 protein isoform 3 family protein			-1.25557	-2.98989	-1.73431	1	3	5998	312		-0.519071	-0.705878	-0.186807	1	1	6336	3542		-0.770762	-0.967442	-0.19668	1	2	4941	4189		-0.639802	-0.821661	-0.181859	3	2	3863	2457		-0.958087	2	2.5	4930.5	1384.5		-0.191744	1	1.5	5638.5	3865.5
TGGT1_295140	1-phosphatidylinositol 4-kinase			-0.846234	-1.48542	-0.639183	0	4	6871	242		-1.92196	-1.17306	0.748899	4	1	686	1236		-1.53805	-1.23941	0.298639	3	1	3030	900		-2.57904	-1.42939	1.14965	5	1	140	2529		0.255234	2.5	2.5	3505.5	1385.5		0.523769	3.5	1	1858	1068
TGGT1_246330	CRAL/TRIO domain-containing protein			-5.15489	-5.76428	-0.609394	2	2	899	972		0.231537	-0.00920166	-0.240739	2	4	5694	1905		-0.485627	-0.258317	0.22731	3	2	2601	4535		-2.69514	-2.24936	0.445778	4	2	1556	1801		-0.0818082	3	2	1227.5	1386.5		-0.00671425	2.5	3	4147.5	3220
TGGT1_204300	hypothetical protein			-0.277751	-3.42551	-3.14776	0	4	6636	246		0.848078	1.01556	0.167486	4	1	1338	6718		0.571968	0.745528	0.17356	4	1	554	5344		0.505298	0.629285	0.123988	4	2	694	2528		-1.51188	2	3	3665	1387		0.170523	4	1	946	6031
TGGT1_221170	CAAX metallo endopeptidase			-3.34198	-7.70588	-4.3639	1	3	5418	12		0.593437	0.919833	0.326395	4	4	1420	2676		-0.00102458	-0.111553	-0.110528	2	3	492	4105		-2.25153	-1.30157	0.949955	3	2	156	2763		-1.70697	2	2.5	2787	1387.5		0.107934	3	3.5	956	3390.5
TGGT1_361030	hypothetical protein			-0.679529	-1.46914	-0.789614	1	2	4484	2403		-1.90552	-1.6004	0.305115	2	0	1370	6705		-1.62925	-1.82162	-0.192367	0	2	6178	1977		-1.17714	-1.68796	-0.510816	0	3	7767	372		-0.650215	0.5	2.5	6125.5	1387.5		0.056374	1	1	3774	4341
TGGT1_283855	hypothetical protein			-2.49127	-3.13754	-0.646269	1	3	1921	820		-0.293112	-0.365785	-0.0726732	0	2	7024	3442		-0.320907	-0.41206	-0.0911525	0	2	5646	2100		-0.317935	-0.626772	-0.308837	0	2	7491	1957		-0.477553	0.5	2.5	4706	1388.5		-0.0819129	0	2	6335	2771
TGGT1_210345	hypothetical protein			-3.31698	-2.76031	0.556675	1	2	1359	1039		-0.572311	-0.204797	0.367514	1	2	4864	2944		-0.50843	-0.327762	0.180668	1	1	3685	4228		-0.0201751	-0.250158	-0.229983	2	2	6069	1738		0.163346	1.5	2	3714	1388.5		0.274091	1	1.5	4274.5	3586
TGGT1_215340	AP2 domain transcription factor AP2X-10			-2.26009	-2.57846	-0.318377	1	2	4693	2453		0.607796	0.470672	-0.137124	1	3	2249	2600		0.334163	-0.218365	-0.552528	1	4	5353	2028		0.552805	-0.252059	-0.804863	2	3	7164	328		-0.56162	1.5	2.5	5928.5	1390.5		-0.344826	1	3.5	3801	2314
TGGT1_410260	putative transmembrane protein			-5.32167	-6.21133	-0.889662	1	1	1856	1288		-2.9496	-2.34413	0.605469	2	0	1513	7228		-3.58736	-3.23967	0.347688	1	2	4051	3790		-3.97483	-3.64913	0.3257	1	1	1950	1494		-0.281981	1	1	1903	1391		0.476578	1.5	1	2782	5509
TGGT1_241175	hypothetical protein			-1.09301	-1.92394	-0.830923	0	3	6606	1909		2.68928	2.75362	0.0643391	3	3	4470	4927		2.7218	2.72833	0.00653297	2	3	2463	1428		2.74189	2.78542	0.0435365	3	4	3563	875		-0.393693	1.5	3.5	5084.5	1392		0.035436	2.5	3	3466.5	3177.5
TGGT1_273980	hypothetical protein			2.01923	1.02871	-0.990524	2	4	2548	1515		1.7687	1.58418	-0.18452	2	5	4819	967		1.75116	1.66553	-0.085623	3	2	2424	876		1.77791	1.7179	-0.0600067	3	3	4159	1272		-0.525265	2.5	3.5	3353.5	1393.5		-0.135072	2.5	3.5	3621.5	921.5
TGGT1_205750	histone deacetylase complex subunit Sin3			-8.07982	-8.43995	-0.360138						-3.74124	-4.3936	-0.652359	1	4	6144	1297		-5.13088	-4.68733	0.443551	1	1	3562	5821		-4.42969	-5.4037	-0.974012	1	2	5996	1394		-0.667075	1	2		1394		-0.104404	1	2.5	4853	3559
TGGT1_297160	hypothetical protein			-2.74064	-4.2512	-1.51056	2	2	1928	261		0.929534	0.319861	-0.609673	2	2	2815	207		1.02	0.380831	-0.639172	0	3	6725	2778		0.127166	0.37352	0.246354	2	2	4162	2531		-0.632105	2	2	3045	1396		-0.624423	1	2.5	4770	1492.5
TGGT1_314800	hypothetical protein			-3.42991	-4.69602	-1.26611	0	4	6804	434		1.12579	1.5686	0.442807	3	2	541	4503		1.62874	1.48753	-0.141208	3	3	2418	2781		1.94375	2.13872	0.194978	4	3	1288	2358		-0.535568	2	3.5	4046	1396		0.1508	3	2.5	1479.5	3642
TGGT1_243378	hypothetical protein			0.0150383	0.184058	0.16902	5	1	1132	1729		-1.01897	-1.69666	-0.677682	1	4	7352	1842		-1.8846	-2.96868	-1.08408	1	3	5692	2061		-2.7407	-3.04495	-0.304247	4	2	1051	1064		-0.0676136	4.5	1.5	1091.5	1396.5		-0.88088	1	3.5	6522	1951.5
TGGT1_288350	hypothetical protein			-7.43401	-7.79415	-0.360138						-5.39872	-5.25668	0.142046						-5.74574	-5.3823	0.363444						-4.50322	-5.2508	-0.747573	1	1	6022	1398		-0.553856	1	1		1398		0.252745
TGGT1_273830	hypothetical protein			-7.32978	-8.80235	-1.47257	0	1	6718	588		-3.69263	-3.981	-0.28837	1	3	4472	2061		-5.14225	-4.11862	1.02363	4	2	613	5033		-5.53636	-5.85912	-0.322755	1	1	5521	2212		-0.897664	0.5	1	6119.5	1400		0.367628	2.5	2.5	2542.5	3547
TGGT1_246982	hypothetical protein			-6.37205	-7.87145	-1.4994	1	1	4179	1352		-5.04248	-4.91787	0.124609	1	1	3853	5024		-5.73689	-5.37345	0.363444						-4.66374	-5.47962	-0.815885	0	1	6924	1449		-1.15764	0.5	1	5551.5	1400.5		0.244027	1	1
TGGT1_270580	HECT-domain (ubiquitin-transferase) domain-containing protein			-4.68	-5.24628	-0.566271	0	1	6322	1425		-3.07659	-3.15193	-0.0753353	0	1	7582	839		-3.36659	-3.27754	0.0890498	0	1	6332	1321		-2.96208	-3.40851	-0.446428	0	1	7403	1378		-0.50635	0	1	6862.5	1401.5		0.00685728	0	1	6957	1080
TGGT1_301140	SAG-related sequence SRS19A			0.137299	0.907659	0.77036	2	3	1167	1460		1.33773	1.26433	-0.0734018	2	4	2777	585		1.25132	1.1326	-0.118724	4	3	2037	2668		0.91294	0.494566	-0.418374	4	2	3782	1349		0.175993	3	2.5	2474.5	1404.5		-0.0960627	3	3.5	2407	1626.5
TGGT1_281450	putative cell-cycle-associated protein kinase			-5.22999	-6.36642	-1.13642	1	2	5924	2182		-0.626995	-0.87286	-0.245865	2	3	5732	3470		-0.717799	-0.993769	-0.27597	2	3	4150	979		-2.18291	-2.22098	-0.0380686	3	2	3490	629		-0.587246	2	2	4707	1405.5		-0.260917	2	3	4941	2224.5
TGGT1_210245	hypothetical protein			0.592094	-0.376816	-0.968909	4	2	1685	2254		-0.488198	-1.23944	-0.751239	1	5	7207	857		-0.560129	-0.622977	-0.0628479	2	3	2837	1369		-0.918234	-1.6491	-0.730863	1	3	5176	558		-0.849886	2.5	2.5	3430.5	1406		-0.407043	1.5	4	5022	1113
TGGT1_263070	CMGC kinase, CK2 family			-6.73356	-7.49947	-0.765912	0	1	6438	1151		-5.27523	-5.62507	-0.349836	1	2	5374	2162		-6.0829	-5.80247	0.280436	0	0	3864	4636		-5.77391	-6.33752	-0.563611	2	1	5666	1662		-0.664761	1	1	6052	1406.5		-0.0346997	0.5	1	4619	3399
TGGT1_247970	hypothetical protein			-4.67936	-6.0109	-1.33154	1	1	4847	924		0.117688	-0.0765869	-0.194275	3	3	4158	2717		0.132688	0.291848	0.15916	3	2	898	2625		0.120146	-0.33839	-0.458537	3	2	3083	1891		-0.895036	2	1.5	3965	1407.5		-0.0175576	3	2.5	2528	2671
TGGT1_205120	hypothetical protein			-3.76278	-4.32891	-0.566126	0	2	6139	1761		-3.03995	-2.91621	0.123743	1	1	1270	2039		-3.12306	-2.83889	0.284167	1	0	3073	5830		-2.55636	-2.91435	-0.357986	0	2	7513	1058		-0.462056	0	2	6826	1409.5		0.203955	1	0.5	2171.5	3934.5
TGGT1_210390	WD domain, G-beta repeat-containing protein			-2.28159	-5.3802	-3.09861	2	2	3172	101		-0.826634	-1.35113	-0.524496	3	2	2484	1101		-1.73981	-1.69165	0.0481553	2	1	2120	4959		-2.18601	-2.44918	-0.263167	1	1	6097	2723		-1.68089	1.5	1.5	4634.5	1412		-0.238171	2.5	1.5	2302	3030
TGGT1_216965	leucine rich repeat-containing protein			-0.636117	-1.92436	-1.28824	1	4	5991	822		-0.677772	-0.96227	-0.284498	1	3	3359	2608		-0.944251	-0.75196	0.192291	1	0	3044	5910		-0.417046	-0.688762	-0.271716	3	1	2865	2004		-0.779978	2	2.5	4428	1413		-0.0461033	1	1.5	3201.5	4259
TGGT1_295600	SAG-related sequence SRS10			-1.53173	-4.07505	-2.54332	2	3	4764	450		0.347838	0.497062	0.149224	3	4	2839	2951		0.90148	0.805463	-0.096017	1	2	5349	4935		0.642802	0.354312	-0.28849	2	1	7163	2379		-1.41591	2	2	5963.5	1414.5		0.0266035	2	3	4094	3943
TGGT1_298620	hypothetical protein			-0.706864	-1.8576	-1.15073	2	1	471	754		-0.197827	-1.0325	-0.834672	1	3	5939	763		-0.87468	-0.902933	-0.0282523	1	1	4204	4567		-0.832443	-1.14663	-0.314192	1	2	4733	2075		-0.732462	1.5	1.5	2602	1414.5		-0.431462	1	2	5071.5	2665
TGGT1_312970	hypothetical protein			2.44412	2.86828	0.424164	2	5	2172	710		0.516805	0.560137	0.0433317	3	1	1019	6774		0.611414	0.445646	-0.165767	2	2	1816	2720		0.615304	0.376896	-0.238407	3	2	894	2119		0.0928782	2.5	3.5	1533	1414.5		-0.0612178	2.5	1.5	1417.5	4747
TGGT1_262010	calmodulin CAM2			-2.15797	-1.67612	0.48185	1	3	2049	2274		-1.16199	-1.16859	-0.00659924	2	5	3349	1326		-1.51467	-1.67634	-0.161677	1	2	5619	2716		-2.13182	-2.98552	-0.8537	1	3	6529	557		-0.185925	1	3	4289	1415.5		-0.084138	1.5	3.5	4484	2021
TGGT1_233480	SAG-related sequence SRS29C			0.408088	-0.761183	-1.16927	2	4	4889	1567		2.25326	2.24901	-0.00424924	3	2	4099	2724		2.27625	2.0827	-0.193556	0	3	6655	4366		1.77825	1.66574	-0.112504	3	2	7056	1269		-0.640887	2.5	3	5972.5	1418		-0.0989027	1.5	2.5	5377	3545
TGGT1_278740	diaminopimelate decarboxylase			-5.75825	-6.77201	-1.01376	0	1	5217	1247		1.01228	1.28714	0.274862	2	4	2582	919		0.788787	1.43562	0.646837	6	1	405	6638		0.72741	1.26313	0.535719	5	3	1179	1590		-0.239023	2.5	2	3198	1418.5		0.460849	4	2.5	1493.5	3778.5
TGGT1_267650	hypothetical protein			-3.24499	-4.09848	-0.853493	1	2	1652	1335		0.0157283	0.317555	0.301827	3	1	1340	6929		-0.197529	-0.191426	0.00610342	0	3	6472	2653		-0.637793	-1.23157	-0.593774	1	2	6368	1509		-0.723634	1	2	4010	1422		0.153965	1.5	2	3906	4791
TGGT1_241170	hypothetical protein			-1.07502	-1.90038	-0.825356	1	3	5134	932		0.316635	0.394066	0.077431	2	3	3176	1570		0.469985	-0.351942	-0.821927	0	6	6842	422		-0.111553	-0.523106	-0.411553	2	3	7411	1916		-0.618455	1.5	3	6272.5	1424		-0.372248	1	4.5	5009	996
TGGT1_273050	hypothetical protein			1.69114	0.734653	-0.956485	2	6	3529	670		1.68807	1.69014	0.00206866	6	2	1130	383		1.46448	1.81214	0.347657	4	2	1235	6556		0.899297	1.53301	0.633712	5	3	315	2178		-0.161386	3.5	4.5	1922	1424		0.174863	5	2	1182.5	3469.5
TGGT1_304980	hypothetical protein			-5.29913	-6.77812	-1.47899	1	3	5387	1044		-0.164928	-0.597083	-0.432155	1	2	6758	1271		-0.242738	-0.901797	-0.659059	0	3	6020	1128		-0.975135	-1.34531	-0.370178	3	1	3486	1805		-0.924585	2	2	4436.5	1424.5		-0.545607	0.5	2.5	6389	1199.5
TGGT1_320710	hypothetical protein			-2.40912	-3.16057	-0.751456	1	2	5113	2630		2.22046	1.85069	-0.369772	3	5	2979	557		2.05097	2.01363	-0.0373328	3	3	2061	2415		2.42738	1.72986	-0.697525	0	4	7858	223		-0.724491	0.5	3	6485.5	1426.5		-0.203552	3	4	2520	1486
TGGT1_234640	hypothetical protein			-4.23924	-5.51136	-1.27212	1	1	5930	1690		-0.274043	-0.373433	-0.0993902	1	4	2659	562		-0.489311	-0.699329	-0.210018	1	3	5484	1323		-0.48709	-0.630997	-0.143907	1	2	5312	1164		-0.708015	1	1.5	5621	1427		-0.154704	1	3.5	4071.5	942.5
TGGT1_264630	hypothetical protein			1.00733	0.422035	-0.585298	1	4	6341	991		0.102012	-0.496635	-0.598647	0	2	7575	2779		-0.604165	-0.627092	-0.0229266	0	2	5618	1668		-0.343252	-0.820604	-0.477352	2	2	6449	1869		-0.531325	1.5	3	6395	1430		-0.310787	0	2	6596.5	2223.5
TGGT1_225105	hypothetical protein			0.549534	-0.0356195	-0.585153	1	3	6381	1523		1.39521	1.59875	0.20354	3	2	3925	5927		1.32213	1.5183	0.196179	4	3	1777	273		1.24641	1.55827	0.311867	2	2	4908	1341		-0.136643	1.5	2.5	5644.5	1432		0.199859	3.5	2.5	2851	3100
TGGT1_209200	hypothetical protein			-5.33288	-7.38222	-2.04935	0	2	6874	217		-1.98019	-2.65703	-0.676839	1	3	4604	1561		-2.33618	-3.27112	-0.934935	1	3	5797	2069		-3.73072	-3.92014	-0.189423	2	1	4149	2650		-1.11938	1	1.5	5511.5	1433.5		-0.805887	1	3	5200.5	1815
TGGT1_249365	hypothetical protein			-1.71454	-2.57202	-0.857482	3	3	954	1827		1.43792	1.32523	-0.112697	2	5	1447	381		1.33081	0.992493	-0.338318	2	5	1195	1750		1.26211	0.883356	-0.378749	2	4	5472	1040		-0.618115	2.5	3.5	3213	1433.5		-0.225507	2	5	1321	1065.5
TGGT1_258105	hypothetical protein			-5.9663	-8.65346	-2.68716	0	3	6658	1966		0.706182	0.859344	0.153163	4	1	1961	7253		0.548191	-0.0216139	-0.569805	0	4	6505	1629		-0.0119523	-0.329584	-0.317632	2	2	3225	904		-1.5024	1	2.5	4941.5	1435		-0.208321	2	2.5	4233	4441
TGGT1_270340	BTB/POZ domain-containing protein			-4.8184	-5.79201	-0.973607	0	2	5835	2124		-1.79734	-1.83844	-0.0411018	1	2	6379	6114		-1.88674	-1.96679	-0.0800525	0	3	6450	1138		-2.41776	-2.01213	0.405634	1	3	2712	750		-0.283986	0.5	2.5	4273.5	1437		-0.0605772	0.5	2.5	6414.5	3626
TGGT1_230110	hypothetical protein			-2.84293	-5.54434	-2.70141	0	3	6952	19		1.02774	0.689331	-0.338413	0	3	7761	611		0.460664	1.01379	0.553129	5	1	315	6236		-0.589925	0.0468682	0.636793	6	1	208	2864		-1.03231	3	2	3580	1441.5		0.107358	2.5	2	4038	3423.5
TGGT1_306880	hypothetical protein			-6.05218	-8.06627	-2.0141	0	2	6418	2681		0.85809	1.25582	0.397731	3	3	711	3429		0.91104	1.24258	0.331538	3	2	1056	3335		0.194605	0.276239	0.0816338	2	2	2426	203		-0.966231	1	2	4422	1442		0.364635	3	2.5	883.5	3382
TGGT1_273200	hypothetical protein			-3.14712	-3.1422	0.00491702	2	3	3332	2664		-1.20999	-1.5316	-0.321612	0	2	7628	575		-2.40599	-1.91148	0.494509	3	1	1141	4402		-1.24744	-2.80092	-1.55348	1	3	6770	225		-0.774283	1.5	3	5051	1444.5		0.0864487	1.5	1.5	4384.5	2488.5
TGGT1_202400	calcium binding egf domain-containing protein			0.455293	-0.0249894	-0.480282	0	3	6441	1415		-0.881871	-1.15496	-0.273085	0	5	7780	467		-0.795204	-1.09303	-0.297826	0	2	6172	2998		-1.04364	-1.58217	-0.538533	3	3	4706	1474		-0.509408	1.5	3	5573.5	1444.5		-0.285456	0	3.5	6976	1732.5
TGGT1_297380	hypothetical protein			-5.44709	-7.6705	-2.22341	0	3	6480	2432		1.1558	1.16766	0.011859	3	3	2621	3205		1.24322	0.724	-0.519216	1	5	6412	727		1.38899	1.00833	-0.380664	1	5	5627	459		-1.30204	0.5	4	6053.5	1445.5		-0.253678	2	4	4516.5	1966
TGGT1_239650	hypothetical protein			-1.1279	-1.59959	-0.471695	3	2	259	1479		1.52224	1.54506	0.0228156	2	2	3919	5465		1.20364	1.60227	0.398629	3	0	1829	6835		1.79961	1.56787	-0.231732	1	3	1981	1412		-0.351713	2	2.5	1120	1445.5		0.210722	2.5	1	2874	6150
TGGT1_204060	SNARE domain-containing protein			-0.208847	-0.863121	-0.654274	0	3	6784	1700		-1.12792	-0.696904	0.431014	2	1	2157	6739		-1.0518	-1.18919	-0.137386	2	2	1699	2601		-0.796773	-0.960408	-0.163635	2	2	4340	1195		-0.408955	1	2.5	5562	1447.5		0.146814	2	1.5	1928	4670
TGGT1_221530	hypothetical protein			-4.56831	-4.95132	-0.383006	2	2	3084	2119		-1.76732	-1.24561	0.521711	2	1	3252	5375		-1.85678	-1.14748	0.709298	1	1	2720	4150		-1.449	-1.85431	-0.405312	0	2	7618	778		-0.394159	1	2	5351	1448.5		0.615504	1.5	1	2986	4762.5
TGGT1_230880	hypothetical protein			-6.78708	-7.81766	-1.03058	1	1	4128	1810		-3.25481	-3.37097	-0.116159	0	0	7298	6399		-3.56706	-3.43706	0.130009	0	1	4424	3562		-3.20294	-3.76791	-0.56497	0	1	6650	1089		-0.797774	0.5	1	5389	1449.5		0.00692469	0	0.5	5861	4980.5
TGGT1_313300	YL1 nuclear protein C-terminal domain-containing protein			-2.80268	-4.25919	-1.45651	2	1	5036	2742		-0.00780708	-0.404772	-0.396965	0	3	7764	759		-0.796653	-1.23536	-0.438708	2	4	3152	983		-0.804533	-2.36271	-1.55818	3	4	6600	166		-1.50734	2.5	2.5	5818	1454		-0.417837	1	3.5	5458	871
TGGT1_294705	hypothetical protein			-0.20913	-1.63011	-1.42098	3	2	3778	1667		2.07513	2.00601	-0.0691203	2	2	3687	2213		2.12234	2.09365	-0.028689	1	3	6587	4244		1.73664	1.47231	-0.264327	2	3	7109	1242		-0.842656	2.5	2.5	5443.5	1454.5		-0.0489047	1.5	2.5	5137	3228.5
TGGT1_261955B	hypothetical protein			-3.90424	-4.11064	-0.206406	1	2	2465	2023		-1.15058	-1.12377	0.0268087	2	2	4730	1386		-1.56436	-2.25718	-0.692817	0	2	6017	758		-2.40492	-2.55034	-0.14542	2	2	4359	888		-0.175913	1.5	2	3412	1455.5		-0.333004	1	2	5373.5	1072
TGGT1_235860	subtilisin SUB11			2.42682	1.57937	-0.847451	1	3	5323	1498		1.32967	1.25048	-0.079192	3	3	3074	2853		1.37103	1.1971	-0.173929	3	3	2794	2879		1.30429	1.15374	-0.150554	2	3	4291	1417		-0.499002	1.5	3	4807	1457.5		-0.12656	3	3	2934	2866
TGGT1_290925	hypothetical protein			-2.36511	-4.28563	-1.92052	0	4	6896	766		1.15644	0.935504	-0.22094	1	3	2335	1210		0.938588	1.16466	0.226071	4	0	622	6718		0.621951	0.354361	-0.26759	1	2	6100	2150		-1.09406	0.5	3	6498	1458		0.00256531	2.5	1.5	1478.5	3964
TGGT1_320560	p25-alpha family protein			-2.8035	-4.98214	-2.17864	1	3	5481	860		0.571639	0.905712	0.334073	5	3	1428	2948		0.436004	0.778523	0.342519	3	2	246	1854		0.132543	0.390455	0.257912	3	3	2527	2056		-0.960365	2	3	4004	1458		0.338296	4	2.5	837	2401
TGGT1_311070	hypothetical protein			-2.47939	-4.85774	-2.37835	1	4	6620	1637		0.716984	0.662389	-0.0545948	1	4	2089	1893		0.913451	0.198471	-0.71498	2	5	4824	237		-0.192337	-0.242666	-0.0503293	2	4	5479	1281		-1.21434	1.5	4	6049.5	1459		-0.384788	1.5	4.5	3456.5	1065
TGGT1_289680	Ras-related protein Rab11			-8.11277	-8.47291	-0.360138						-3.42857	-2.9989	0.429666	2	0	2731	7291		-4.07306	-4.85865	-0.785584	1	2	4851	910		-4.01035	-4.75432	-0.743978	2	1	5636	1460		-0.552058	2	1		1460		-0.177959	1.5	1	3791	4100.5
TGGT1_217860	hypothetical protein			-3.63398	-4.94578	-1.3118	1	2	5716	1371		0.116551	-0.636711	-0.753262	1	5	5460	424		0.0108608	-0.333842	-0.344703	1	3	5255	2795		-1.14372	-1.26908	-0.125359	2	3	4577	1550		-0.718578	1.5	2.5	5146.5	1460.5		-0.548983	1	4	5357.5	1609.5
TGGT1_214080	toxofilin			2.53825	2.72373	0.185485	4	3	2202	327		2.91222	2.96056	0.048343	3	2	512	5111		2.98067	3.05452	0.0738475	3	2	1058	5448		3.08481	2.94574	-0.139073	3	2	4736	2597		0.0232058	3.5	2.5	3469	1462		0.0610953	3	2	785	5279.5
TGGT1_265460	hypothetical protein			-2.85478	-2.53723	0.317557	1	3	2288	1857		1.32678	1.26029	-0.0664934	4	2	1612	4558		1.20905	0.950151	-0.258903	2	3	1301	2258		0.156426	0.264517	0.108092	2	4	3375	1067		0.212825	1.5	3.5	2831.5	1462		-0.162698	3	2.5	1456.5	3408
TGGT1_241165	hypothetical protein			1.14375	0.165147	-0.978607	2	4	3798	1292		0.594544	0.829349	0.234806	3	1	4217	5107		0.855541	0.570342	-0.285199	3	3	3527	1324		0.172782	0.347081	0.174299	3	4	4187	1638		-0.402154	2.5	4	3992.5	1465		-0.0251965	3	2	3872	3215.5
TGGT1_224140	hypothetical protein			-0.660706	-0.823816	-0.16311	2	4	1905	764		1.50748	1.82968	0.322197	2	1	1291	6235		1.35097	1.58306	0.232087	3	1	2330	5694		1.35945	1.52846	0.169014	2	3	3947	2168		0.00295187	2	3.5	2926	1466		0.277142	2.5	1	1810.5	5964.5
TGGT1_319370	hypothetical protein			-7.12568	-7.48582	-0.360138						-2.8007	-1.6682	1.1325	2	0	2478	7275		-3.14988	-3.37061	-0.220724	0	2	6670	728		-3.55106	-3.94953	-0.398465	1	1	6024	1467		-0.379301	1	1		1467		0.45589	1	1	4574	4001.5
TGGT1_304520	hypothetical protein			-4.0613	-4.8769	-0.815602	0	2	6402	1204		-4.22577	-3.9738	0.251969	2	2	1883	3229		-4.7528	-5.2522	-0.4994	1	1	2915	592		-4.49682	-5.30082	-0.804009	1	1	6287	1732		-0.809805	0.5	1.5	6344.5	1468		-0.123715	1.5	1.5	2399	1910.5
TGGT1_231930	hypothetical protein			-0.261139	-0.691656	-0.430517	2	3	2384	2112		-0.138909	-0.683438	-0.544529	1	3	6727	2084		-0.69817	-0.272631	0.425538	2	1	857	5527		-0.873559	-1.95337	-1.07981	2	2	6151	824		-0.755166	2	2.5	4267.5	1468		-0.0594952	1.5	2	3792	3805.5
TGGT1_291630	hypothetical protein			0.994753	-0.145515	-1.14027	1	3	6153	1432		2.03903	2.1212	0.0821721	3	5	898	2572		1.69976	1.91412	0.214366	4	4	178	4152		1.40076	1.50273	0.101971	3	2	1594	1510		-0.519148	2	2.5	3873.5	1471		0.148269	3.5	4.5	538	3362
TGGT1_280480	EF hand domain-containing protein			-4.68336	-5.96443	-1.28107	1	1	3411	1558		-2.24052	-2.57812	-0.337603	1	2	2437	305		-2.83929	-2.62888	0.210404	1	1	2852	3160		-2.51995	-2.97024	-0.450293	0	2	7372	1385		-0.86568	0.5	1.5	5391.5	1471.5		-0.0635992	1	1.5	2644.5	1732.5
TGGT1_235190	hypothetical protein			0.733873	-0.923406	-1.65728	2	3	543	847		0.112214	-0.764728	-0.876942	1	2	3283	1020		-0.110405	-0.322578	-0.212173	1	3	4280	3855		-0.732586	-0.993154	-0.260567	0	2	7496	2097		-0.958923	1	2.5	4019.5	1472		-0.544558	1	2.5	3781.5	2437.5
TGGT1_310200	hypothetical protein			-2.55496	-3.28599	-0.731035	3	2	1526	543		1.6929	1.64692	-0.0459824	3	3	3991	3497		1.54187	1.44345	-0.0984109	3	2	1909	3000		1.33771	1.11615	-0.221554	1	2	5222	2403		-0.476295	2	2	3374	1473		-0.0721967	3	2.5	2950	3248.5
TGGT1_244480	peptidase M16 inactive domain-containing protein			-3.44768	-5.27359	-1.82591	1	4	5086	1104		-2.25643	-1.81138	0.445049	3	2	2629	1073		-3.09462	-2.53167	0.562956	2	2	1689	4115		-2.71141	-3.06797	-0.356552	1	1	3267	1843		-1.09123	1	2.5	4176.5	1473.5		0.504003	2.5	2	2159	2594
TGGT1_258870A	hypothetical protein			-7.80596	-8.1661	-0.360138						0.885727	0.567817	-0.31791	1	5	6209	423		0.130365	-0.0390169	-0.169382	1	4	5749	2151		-1.19307	-1.7552	-0.562135	3	3	6083	1476		-0.461136	3	3		1476		-0.243646	1	4.5	5979	1287
TGGT1_203720	vitamin k epoxide reductase family protein			0.00964908	-1.21942	-1.22907	2	2	73	1294		0.807564	0.320489	-0.487075	1	5	3239	695		0.495702	-0.0582583	-0.55396	1	4	5444	1993		0.511835	0.0273916	-0.484443	2	3	6105	1660		-0.856757	2	2.5	3089	1477		-0.520518	1	4.5	4341.5	1344
TGGT1_226050	hypothetical protein			1.12391	0.363067	-0.760846	1	6	5691	417		-0.0203328	0.40691	0.427243	4	1	606	2464		-0.189712	-1.04662	-0.856911	1	3	5023	1622		-1.2343	-1.34436	-0.110061	2	2	1169	2537		-0.435454	1.5	4	3430	1477		-0.214834	2.5	2	2814.5	2043
TGGT1_408870	hypothetical protein			-3.79182	-6.18239	-2.39057	0	2	6182	443		0.0521059	-0.653404	-0.70551	1	4	6381	1178		-0.407655	-1.3243	-0.916647	2	3	3836	2072		-1.09263	-1.23358	-0.140942	1	1	7144	2515		-1.26575	0.5	1.5	6663	1479		-0.811078	1.5	3.5	5108.5	1625
TGGT1_280375	hypothetical protein			3.43233	2.67272	-0.759601	2	5	5807	587		3.3666	3.2469	-0.119707	0	7	7845	116		3.49367	3.44934	-0.0443253	2	4	2104	3041		4.12179	4.22169	0.0999008	3	3	68	2371		-0.32985	2.5	4	2937.5	1479		-0.0820163	1	5.5	4974.5	1578.5
TGGT1_304930	hypothetical protein			-1.0365	-0.962596	0.073909	1	4	3422	2563		-0.133084	-0.451003	-0.317919	1	3	6514	1334		-0.330962	-0.393213	-0.0622514	1	3	5703	3035		0.366524	-0.475382	-0.841905	1	3	7466	396		-0.383998	1	3.5	5444	1479.5		-0.190085	1	3	6108.5	2184.5
TGGT1_210781	ubiquitin carboxyl-terminal hydrolase			-1.85324	-3.74835	-1.89511	1	3	4418	509		0.154112	-0.0793389	-0.233451	2	3	2442	2199		0.024189	-0.558073	-0.582262	1	3	4214	1564		-0.618557	-0.664676	-0.0461189	2	2	5280	2451		-0.970616	1.5	2.5	4849	1480		-0.407857	1.5	3	3328	1881.5
TGGT1_282220	AP2 domain transcription factor AP2VIIa-9			-6.44785	-7.43177	-0.98392	0	2	6369	1305		-1.52613	-2.14814	-0.622014	2	3	4347	114		-2.23294	-2.98771	-0.754762	0	3	6049	2063		-2.86817	-3.32907	-0.460896	3	2	3872	1655		-0.722408	1.5	2	5120.5	1480		-0.688388	1	3	5198	1088.5
TGGT1_315950	zinc finger, C3HC4 type (RING finger) domain-containing protein			-6.05669	-5.88432	0.172368	1	2	1448	2446		0.268204	0.426218	0.158014	4	2	2734	6276		-0.0549608	-0.848388	-0.793427	0	6	6901	372		-0.957753	-1.84859	-0.890839	3	5	3308	515		-0.359235	2	3.5	2378	1480.5		-0.317706	2	4	4817.5	3324
TGGT1_247290	hypothetical protein			-1.21461	-4.77827	-3.56367	1	3	5982	27		-0.896747	-0.905424	-0.00867724	1	2	5147	5481		-0.25129	-0.464039	-0.212749	1	3	4644	1926		-1.25945	-1.41594	-0.156496	1	1	7082	2935		-1.86008	1	2	6532	1481		-0.110713	1	2.5	4895.5	3703.5
TGGT1_255350	putative ATPase			-1.05847	0.264569	1.32304	3	2	295	2478		1.02736	0.471895	-0.555462	1	3	5623	895		0.811693	0.172061	-0.639632	0	4	6510	720		0.736977	0.110968	-0.626009	1	2	7150	484		0.348516	2	2	3722.5	1481		-0.597547	0.5	3.5	6066.5	807.5
TGGT1_278380	Toxoplasma gondii family A protein			-0.929733	-1.61908	-0.689344	2	3	5050	1510		1.56533	1.48338	-0.0819485	1	3	7087	1390		1.09763	1.38825	0.29062	4	2	1100	5210		1.11806	0.747963	-0.370102	2	3	874	1454		-0.529723	2	3	2962	1482		0.104336	2.5	2.5	4093.5	3300
TGGT1_409800	putative ATP binding protein			-8.4979	-8.85804	-0.360138						-2.72862	-2.55407	0.174549	2	0	2844	6222		-2.89351	-3.15857	-0.265068	0	1	5880	1961		-3.40549	-3.66763	-0.262142	1	2	5901	1482		-0.31114	1	2		1482		-0.0452593	1	0.5	4362	4091.5
TGGT1_266320	hypothetical protein			-3.38218	-3.81296	-0.430772	1	1	4785	2546		-1.20288	-1.11736	0.0855227	2	2	516	3351		-1.35845	-1.98448	-0.626027	0	2	6245	1056		-1.83043	-2.45703	-0.626596	0	2	7745	420		-0.528684	0.5	1.5	6265	1483		-0.270252	1	2	3380.5	2203.5
TGGT1_229005	hypothetical protein			2.87941	2.52623	-0.353178	2	5	6275	512		1.99864	1.86308	-0.135562	3	5	5023	1379		2.07419	1.99904	-0.0751467	2	4	3773	3449		1.9181	1.92841	0.0103139	1	3	6456	2455		-0.171432	1.5	4	6365.5	1483.5		-0.105354	2.5	4.5	4398	2414
TGGT1_222440	hypothetical protein			-1.46009	-3.03913	-1.57904	1	3	5572	1330		2.023	1.70492	-0.318081	0	3	7252	1836		1.58617	2.01724	0.431075	4	0	212	6815		2.04761	1.63896	-0.40865	0	3	7838	1647		-0.993844	0.5	3	6705	1488.5		0.0564974	2	1.5	3732	4325.5
TGGT1_248190	hypothetical protein			-0.380596	-2.73709	-2.35649	2	3	4451	744		-2.4723	-2.60949	-0.137193	2	3	4210	1839		-4.06531	-3.86244	0.202874	3	2	1637	1139		-4.36565	-4.90217	-0.536524	2	2	5665	2234		-1.44651	2	2.5	5058	1489		0.0328406	2.5	2.5	2923.5	1489
TGGT1_301400	hypothetical protein			1.31208	0.640794	-0.671285	3	4	1723	2170		2.05071	2.0189	-0.0318127	1	2	6851	4762		2.18189	1.84327	-0.338619	0	5	6830	711		1.99378	1.42644	-0.567339	1	4	7130	816		-0.619312	2	4	4426.5	1493		-0.185216	0.5	3.5	6840.5	2736.5
TGGT1_238930	hypothetical protein			-1.20421	-1.81182	-0.607617	3	1	1768	2823		1.41531	1.27049	-0.144819	2	4	5463	1404		1.30412	0.945406	-0.358714	3	3	817	771		1.16651	0.583916	-0.582592	0	5	7869	163		-0.595105	1.5	3	4818.5	1493		-0.251767	2.5	3.5	3140	1087.5
TGGT1_254380	putative ribosomal protein L11			-5.97282	-6.45068	-0.477861	0	1	6002	2097		-5.05027	-4.83653	0.213737	1	0	3268	6163		-5.73737	-5.16215	0.575222	1	0	2115	5951		-5.2596	-5.94911	-0.689518	0	1	7537	893		-0.58369	0	1	6769.5	1495		0.39448	1	0	2691.5	6057
TGGT1_239083	hypothetical protein			0.181352	-0.375625	-0.556978	2	3	4692	2802		0.186103	0.0483545	-0.137748	3	4	4300	2903		0.657743	-0.146178	-0.803921	3	3	1739	166		0.176547	-0.801453	-0.977999	1	2	6044	191		-0.767488	1.5	2.5	5368	1496.5		-0.470835	3	3.5	3019.5	1534.5
TGGT1_270360	hypothetical protein			1.24199	0.366825	-0.875167	2	3	4081	2610		1.45336	1.28054	-0.17282	1	5	3167	2229		1.21248	1.24124	0.0287665	2	2	2344	3772		0.47449	0.504205	0.0297148	2	5	3269	383		-0.422726	2	4	3675	1496.5		-0.0720267	1.5	3.5	2755.5	3000.5
TGGT1_288050	putative intraflagellar transport protein			0.642998	-0.261531	-0.90453	2	6	4349	791		1.26302	1.49406	0.23103	3	1	1932	7191		0.916774	1.46447	0.5477	4	1	308	6296		1.13363	1.16543	0.0318028	1	3	592	2205		-0.436363	1.5	4.5	2470.5	1498		0.389365	3.5	1	1120	6743.5
TGGT1_309830	hypothetical protein			2.39562	2.28251	-0.113116	4	4	3624	1953		2.20009	2.06405	-0.136045	3	4	4462	1010		2.0976	2.25547	0.157867	5	2	1200	5760		2.17801	1.76316	-0.414842	2	4	2777	1047		-0.263979	3	4	3200.5	1500		0.0109107	4	3	2831	3385
TGGT1_240930	MoaC family protein			-0.835281	-1.56127	-0.725985	2	3	2518	2129		1.23648	1.28566	0.0491747	2	1	2174	4896		1.24615	1.13432	-0.111833	2	2	3784	5708		1.21396	0.876757	-0.337207	3	2	4040	873		-0.531596	2.5	2.5	3279	1501		-0.0313292	2	1.5	2979	5302
TGGT1_298630	vacuolar transporter chaperone VTC2			-7.93654	-8.29668	-0.360138						-3.5437	-3.18554	0.358164	1	2	4424	683		-3.77442	-3.7825	-0.00808627	0	2	6395	1217		-3.48111	-3.8491	-0.367991	0	1	7326	1501		-0.364064	0	1		1501		0.175039	0.5	2	5409.5	950
TGGT1_240060	hypothetical protein			2.98099	2.08082	-0.900172	2	6	5929	265		2.09208	2.35033	0.258254	6	1	526	6303		2.05671	2.2068	0.150091	4	1	1791	2378		2.22289	2.28481	0.0619277	2	3	3276	2739		-0.419122	2	4.5	4602.5	1502		0.204173	5	1	1158.5	4340.5
TGGT1_272570	dihydrouridine synthase (dus) protein			-0.100139	-1.10692	-1.00678	0	2	6626	2611		-0.695884	-0.895737	-0.199853	0	2	7008	724		-0.886303	-0.834613	0.05169	1	1	5036	3775		-0.557506	-1.29916	-0.741653	1	2	7258	397		-0.874215	0.5	2	6942	1504		-0.0740813	0.5	1.5	6022	2249.5
TGGT1_243298	ICE family protease (caspase) p20 domain-containing protein			-3.05977	-3.483	-0.423233	1	2	4958	2834		1.10646	0.0711142	-1.03535	0	4	7390	298		0.275424	0.0855475	-0.189877	2	1	2504	1025		0.215312	-1.0957	-1.31101	0	3	7692	176		-0.867122	0.5	2.5	6325	1505		-0.612613	1	2.5	4947	661.5
TGGT1_262825	peptidase family c50 protein			-1.96321	-3.23265	-1.26944	1	2	4364	1207		-1.52395	-1.4136	0.110348	0	2	6877	4860		-2.12861	-1.67794	0.450669	1	1	3696	6021		-1.64526	-1.91769	-0.272424	1	2	7120	1809		-0.770934	1	2	5742	1508		0.280509	0.5	1.5	5286.5	5440.5
TGGT1_260530	Sel1 repeat-containing protein			-0.226197	-1.26867	-1.04247	3	3	3823	1328		2.6786	2.59498	-0.0836127	3	3	1986	2236		2.7235	2.52514	-0.19836	3	4	2574	1069		3.06387	2.57127	-0.492607	4	3	5237	1688		-0.767541	3.5	3	4530	1508		-0.140987	3	3.5	2280	1652.5
TGGT1_311880	hypothetical protein			-1.38088	-3.2776	-1.89671	1	3	5638	2238		1.49665	1.1471	-0.349546	2	4	3938	348		1.42411	1.144	-0.280113	0	4	6326	1648		1.45239	0.989291	-0.463103	1	4	3351	779		-1.17991	1	3.5	4494.5	1508.5		-0.31483	1	4	5132	998
TGGT1_264820	RbAp48			-6.68075	-7.09755	-0.416797	1	1	3311	2487		-0.54191	-1.16833	-0.62642	0	1	7561	5938		-0.671955	-1.42556	-0.753609	1	4	4364	1199		-2.69269	-2.79328	-0.10059	2	2	4901	531		-0.258694	1.5	1.5	4106	1509		-0.690015	0.5	2.5	5962.5	3568.5
TGGT1_272730	hypothetical protein			-4.83713	-6.36826	-1.53113	1	2	4431	412		-0.814852	-0.48326	0.331592	3	0	1573	7676		-0.954268	-0.919071	0.0351967	0	1	5908	3514		-0.928431	-1.13849	-0.210063	1	2	6119	2608		-0.870596	1	2	5275	1510		0.183394	1.5	0.5	3740.5	5595
TGGT1_207050	hypothetical protein			-2.66314	-3.6438	-0.980663	3	1	843	2317		-1.05044	-1.97207	-0.92163	1	2	6782	4358		-1.60886	-1.78083	-0.171971	2	3	1814	2888		-1.92078	-2.02361	-0.102828	1	3	7689	705		-0.541745	2	2	4266	1511		-0.546801	1.5	2.5	4298	3623
TGGT1_200460	hypothetical protein			-0.0684712	-0.744084	-0.675613	3	3	2260	2865		0.655257	0.767463	0.112207	3	4	4997	3986		0.69836	0.160258	-0.538102	0	7	6969	270		0.411326	-0.227881	-0.639207	1	5	3487	160		-0.65741	2	4	2873.5	1512.5		-0.212948	1.5	5.5	5983	2128
TGGT1_211860	hypothetical protein			0.311663	-1.14786	-1.45953	2	3	5002	1237		1.79172	1.76724	-0.0244802	3	4	2165	1317		1.81727	1.75419	-0.063075	3	3	2402	4607		1.50193	1.68369	0.181763	3	3	3363	1789		-0.638881	2.5	3	4182.5	1513		-0.0437776	3	3.5	2283.5	2962
TGGT1_272540	protein kinase (incomplete catalytic triad)			-0.687588	-0.566166	0.121422	3	3	3314	2118		-1.56816	-1.07231	0.495849	4	0	486	7619		-1.42231	-1.68092	-0.258607	1	2	1732	2933		-1.51594	-2.23956	-0.723613	2	1	4151	908		-0.301096	2.5	2	3732.5	1513		0.118621	2.5	1	1109	5276
TGGT1_272200	AGC kinase			1.81363	-0.168964	-1.9826	1	4	2530	507		1.07415	0.91315	-0.161004	3	2	2803	5902		1.04009	1.13506	0.0949607	5	1	131	4507		0.80611	1.48007	0.673959	4	1	880	2522		-0.65432	2.5	2.5	1705	1514.5		-0.0330214	4	1.5	1467	5204.5
TGGT1_409710	SAG-related sequence protein SRS22G			-1.24825	-2.40413	-1.15588	2	3	4053	1088		1.48052	1.54641	0.0658988	1	1	5417	6833		1.29076	0.987278	-0.303485	3	2	3528	2064		1.03144	0.907801	-0.123637	3	4	3571	1942		-0.639759	2.5	3.5	3812	1515		-0.118793	2	1.5	4472.5	4448.5
TGGT1_260860	hypothetical protein			-2.80935	-3.82504	-1.0157	0	3	6540	1934		-0.633329	-0.0227983	0.610531	2	2	4224	2990		-0.0618092	-0.692669	-0.63086	2	3	3189	2677		-0.297249	-0.463476	-0.166227	3	2	3864	1098		-0.590962	1.5	2.5	5202	1516		-0.0101648	2	2.5	3706.5	2833.5
TGGT1_272030B	kelch repeat-containing protein			-0.79171	-1.8106	-1.01889	1	4	5478	1226		-0.860386	-1.01515	-0.154759	2	2	1746	5323		-2.07991	-2.03215	0.0477618	2	1	604	525		-1.86288	-1.81525	0.047632	2	1	804	1806		-0.485629	1.5	2.5	3141	1516		-0.0534987	2	1.5	1175	2924
TGGT1_235650	carrier superfamily protein			-1.27724	-2.60501	-1.32777	1	2	4406	1890		-2.5965	-3.13904	-0.542535	0	3	7703	303		-3.34768	-2.72344	0.624239	3	0	1399	6346		-2.93451	-2.88942	0.0450862	3	2	3811	1144		-0.641341	2	2	4108.5	1517		0.0408521	1.5	1.5	4551	3324.5
TGGT1_237160	hypothetical protein			-4.16971	-5.4695	-1.29979	0	1	5878	2340		-0.950296	-0.801415	0.148881	1	3	4275	4196		-0.537842	-1.46184	-0.924	1	2	2122	444		-0.967164	-2.41873	-1.45157	1	3	7408	695		-1.37568	0.5	2	6643	1517.5		-0.38756	1	2.5	3198.5	2320
TGGT1_297880	dense granule protein DG32			0.299809	-0.556115	-0.855924	3	3	3126	1656		1.26665	1.52706	0.260411	5	1	974	4941		1.31205	1.71946	0.407407	6	2	234	5993		0.297678	1.36992	1.07225	6	1	35	1383		0.108161	4.5	2	1580.5	1519.5		0.333909	5.5	1.5	604	5467
TGGT1_282130	hypothetical protein			-2.75492	-3.44983	-0.694915	0	2	6344	2126		1.13178	1.069	-0.0627757	3	3	3918	3998		1.03208	1.08977	0.0576979	3	2	2101	3255		1.03	1.20221	0.172218	5	2	3687	914		-0.261348	2.5	2	5015.5	1520		-0.00253889	3	2.5	3009.5	3626.5
TGGT1_289590	hypothetical protein			2.50987	2.42822	-0.0816494	2	4	3096	1454		1.21782	1.01755	-0.200271	1	3	6513	3356		0.966464	1.17821	0.211743	4	2	640	4506		0.852688	0.865735	0.0130472	2	3	2382	1587		-0.0343011	2	3.5	2739	1520.5		0.00573599	2.5	2.5	3576.5	3931
TGGT1_270277	hypothetical protein			0.976554	0.98043	0.00387597	2	4	2251	1743		2.03554	2.11235	0.0768121	3	2	4304	6750		2.14232	1.98495	-0.157369	5	3	1649	4626		2.01532	1.80407	-0.21125	2	4	7639	1299		-0.103687	2	4	4945	1521		-0.0402785	4	2.5	2976.5	5688
TGGT1_215070	ferodoxin FD			-7.86255	-8.22269	-0.360138						-4.37474	-4.3597	0.0150457	0	1	5240	3864		-4.97966	-4.71011	0.269547	0	0	3946	4552		-4.34878	-4.92982	-0.581042	1	1	5131	1522		-0.47059	1	1		1522		0.142296	0	0.5	4593	4208
TGGT1_202580	ATPase, AAA family protein			-0.261844	-1.7063	-1.44446	1	3	202	511		0.405038	0.752288	0.34725	4	2	1258	4782		0.420484	0.373517	-0.0469673	0	2	5941	4308		0.00920875	0.1614	0.152191	2	2	1462	2534		-0.646133	1.5	2.5	832	1522.5		0.150141	2	2	3599.5	4545
TGGT1_216155	hypothetical protein			-0.928835	-2.82758	-1.89875	2	4	4828	1116		1.3242	1.28389	-0.0403047	2	3	4813	1647		1.24284	0.996328	-0.246514	1	4	6231	3244		1.18485	0.801337	-0.38351	3	4	2742	1931		-1.14113	2.5	4	3785	1523.5		-0.143409	1.5	3.5	5522	2445.5
TGGT1_219530	hypothetical protein			-6.3257	-6.78644	-0.460742	0	1	5747	2518		-0.386808	-0.818133	-0.431325	2	3	4961	445		-1.13748	-2.04396	-0.906479	2	3	2831	558		-3.39337	-2.87528	0.518092	3	1	1597	529		0.0286751	1.5	1	3672	1523.5		-0.668902	2	3	3896	501.5
TGGT1_208740	putative microneme protein			2.11696	1.48103	-0.635931	3	2	190	2223		2.30713	2.07346	-0.233664	1	4	393	653		2.45783	2.20517	-0.252661	1	4	2579	1037		2.26117	2.05622	-0.204948	3	3	2893	825		-0.420439	3	2.5	1541.5	1524		-0.243163	1	4	1486	845
TGGT1_306235	hypothetical protein			-0.725221	-1.25336	-0.528135	1	2	6141	2855		0.773185	0.594509	-0.178676	3	2	2558	2920		0.724402	0.0742511	-0.65015	1	5	3661	563		0.160297	0.14361	-0.0166874	2	4	6206	194		-0.272411	1.5	3	6173.5	1524.5		-0.414413	2	3.5	3109.5	1741.5
TGGT1_217220	zinc finger, C3HC4 type (RING finger) domain-containing protein			-7.61072	-7.97086	-0.360138						-4.41174	-4.49887	-0.0871247	1	2	5746	4103		-5.05028	-4.84831	0.201973	0	0	4381	4093		-4.76438	-5.46636	-0.701986	1	1	6978	1525		-0.531062	1	1		1525		0.057424	0.5	1	5063.5	4098
TGGT1_273130	SAG-related sequence SRS30A			0.780592	0.319605	-0.460987	2	4	5687	1316		1.85692	1.7341	-0.122826	4	1	2305	5137		1.72503	1.92344	0.198416	4	2	255	2276		1.93264	1.77266	-0.159985	2	3	4914	1734		-0.310486	2	3.5	5300.5	1525		0.0377951	4	1.5	1280	3706.5
TGGT1_223045	hypothetical protein			-1.86945	-3.17963	-1.31018	1	2	4377	2319		0.82456	0.929618	0.105058	2	2	1738	4660		0.533026	0.222981	-0.310045	0	3	6435	4197		-0.943477	-1.25066	-0.30718	3	3	4288	733		-0.808682	2	2.5	4332.5	1526		-0.102493	1	2.5	4086.5	4428.5
TGGT1_272265	hypothetical protein			-0.922063	-0.550222	0.371842	2	2	3320	2733		-2.505	-2.34038	0.164619	1	1	4764	5061		-2.35426	-2.03919	0.315071	1	3	2368	1823		-2.83951	-3.89347	-1.05396	1	1	6985	319		-0.341058	1.5	1.5	5152.5	1526		0.239845	1	2	3566	3442
TGGT1_288475	hypothetical protein			0.174368	-0.755713	-0.930081	1	3	5960	1361		0.243917	-0.127675	-0.371592	2	3	4552	2007		-0.211906	0.0794073	0.291313	2	1	1703	5429		-0.23091	-0.185197	0.0457123	2	2	4616	1700		-0.442184	1.5	2.5	5288	1530.5		-0.0401395	2	2	3127.5	3718
TGGT1_246070	SAG-related sequence SRS56			-1.1282	-0.331269	0.796936	2	4	1750	1957		0.155947	0.441614	0.285667	3	2	3237	3561		0.00935993	0.330906	0.321546	3	3	2566	4493		0.856011	0.117858	-0.738153	2	2	3344	1109		0.0293911	2	3	2547	1533		0.303607	3	2.5	2901.5	4027
TGGT1_269860	hypothetical protein			1.23259	0.759867	-0.472724	1	6	6611	346		-0.87414	-0.915396	-0.0412562	3	3	4488	1194		-1.07998	-0.864301	0.215679	4	0	1042	6693		-2.52979	-1.5871	0.942692	4	3	1080	2725		0.234984	2.5	4.5	3845.5	1535.5		0.0872114	3.5	1.5	2765	3943.5
TGGT1_208570	putative ubiquitin conjugating enzyme E2			2.6717	2.41405	-0.257645	2	5	6105	1010		1.58787	1.91721	0.329345	6	1	83	4178		1.92034	1.90173	-0.0186124	5	3	1421	2504		1.98324	2.06223	0.0789907	3	3	3362	2063		-0.0893271	2.5	4	4733.5	1536.5		0.155366	5.5	2	752	3341
TGGT1_237080	hypothetical protein			-1.34626	-2.66619	-1.31993	1	2	4722	1598		-0.119914	0.376733	0.496646	2	2	2655	4733		0.490347	0.536793	0.0464458	3	1	2268	6417		0.0135044	-0.560905	-0.574409	1	2	5931	1477		-0.947168	1	2	5326.5	1537.5		0.271546	2.5	1.5	2461.5	5575
TGGT1_248420	hypothetical protein			1.98914	1.73807	-0.25107	4	4	2336	1378		-2.92785	-3.06818	-0.140322	2	1	2308	4369		-3.36367	-3.17837	0.185296	1	1	3333	5777		-3.39386	-4.01707	-0.623207	1	2	6953	1698		-0.437138	2.5	3	4644.5	1538		0.0224868	1.5	1	2820.5	5073
TGGT1_247350	thioredoxin domain-containing protein			-4.64529	-4.56685	0.0784472	1	2	3443	3023		0.826288	0.614895	-0.211393	1	5	6188	506		0.460469	0.520845	0.060376	1	5	3319	530		-0.327279	-0.83989	-0.512611	1	6	6035	56		-0.217082	1	4	4739	1539.5		-0.0755085	1	5	4753.5	518
TGGT1_252370	AP2 domain transcription factor AP2III-1			-4.74684	-5.54421	-0.797372	0	2	5830	3046		-0.907149	-1.31507	-0.407918	1	2	3542	1110		-1.39444	-2.05971	-0.665269	1	2	2139	1187		-2.45872	-3.71005	-1.25132	2	1	4029	34		-1.02435	1	1.5	4929.5	1540		-0.536594	1	2	2840.5	1148.5
TGGT1_216280	adenylate and guanylate cyclase catalytic domain-containing protein			-4.41361	-6.13245	-1.71884	0	3	6688	696		2.25949	2.10079	-0.1587	2	1	5091	2393		2.19425	1.99573	-0.198512	3	2	535	1416		2.20081	2.32209	0.121279	3	1	285	2384		-0.798779	1.5	2	3486.5	1540		-0.178606	2.5	1.5	2813	1904.5
TGGT1_320515	hypothetical protein			-1.78777	-2.06017	-0.272401	4	1	232	2106		-1.05004	-0.665167	0.384873	2	3	5084	4189		-1.04878	-1.9096	-0.860821	1	4	3952	475		-0.900268	-1.05	-0.149736	2	2	4273	977		-0.211068	3	1.5	2252.5	1541.5		-0.237974	1.5	3.5	4518	2332
TGGT1_258920	hypothetical protein			-0.311518	-0.48793	-0.176412	3	3	3113	2732		1.39149	1.27656	-0.11493	2	3	3694	295		1.22639	0.702246	-0.524144	0	5	6786	531		1.06983	0.212725	-0.857101	2	3	7313	352		-0.516757	2.5	3	5213	1542		-0.319537	1	4	5240	413
TGGT1_263380	Dullard family phosphatase domain-containing protein			2.41033	2.48328	0.0729481	3	2	3548	2800		1.44344	1.36473	-0.0787074	0	2	7692	5089		1.04103	1.34973	0.308701	3	1	1897	1566		0.676844	0.719408	0.0425643	1	5	4729	286		0.0577562	2	3.5	4138.5	1543		0.114997	1.5	1.5	4794.5	3327.5
TGGT1_213752	herpesviridae ul52/ul70 dna primase			1.26299	1.01935	-0.243638	2	2	4500	2816		-1.15539	-1.43675	-0.281364	1	1	5851	3859		-1.4835	-2.62779	-1.14429	2	3	3298	29		-1.8065	-3.1179	-1.31141	2	2	6558	271		-0.777523	2	2	5529	1543.5		-0.712824	1.5	2	4574.5	1944
TGGT1_270760	asparagine synthase			-4.85248	-5.28217	-0.429688	0	1	5550	2845		-0.840706	-1.17448	-0.333772	1	2	6311	3610		-1.14257	-1.67998	-0.537407	0	1	5790	1301		-0.864584	-1.73513	-0.870547	0	3	7834	243		-0.650117	0	2	6692	1544		-0.435589	0.5	1.5	6050.5	2455.5
TGGT1_202890	hypothetical protein			-6.15602	-7.68352	-1.52749	0	2	6529	981		-3.14996	-2.92257	0.227384	2	1	1223	4785		-3.02985	-3.41605	-0.386195	1	2	3563	1703		-3.21743	-2.84273	0.374703	2	1	2898	2109		-0.576395	1	1.5	4713.5	1545		-0.0794052	1.5	1.5	2393	3244
TGGT1_232420	hypothetical protein			1.10302	0.458452	-0.644573	1	5	6021	792		0.906995	1.28775	0.380756	4	0	353	7809		0.877765	1.09875	0.22099	2	1	221	6310		1.28202	1.29463	0.0126099	2	2	3115	2300		-0.315982	1.5	3.5	4568	1546		0.300873	3	0.5	287	7059.5
TGGT1_209485	hypothetical protein			-2.4972	-4.45914	-1.96194	0	3	6702	864		-0.237536	-0.410904	-0.173368	1	3	6335	2933		-0.131163	0.153603	0.284766	3	1	1007	4993		-0.22225	-0.117206	0.105044	2	2	2731	2229		-0.928448	1	2.5	4716.5	1546.5		0.0556991	2	2	3671	3963
TGGT1_320100	RNA recognition motif-containing protein			-6.07025	-6.1322	-0.0619552	1	1	1604	1920		-2.86934	-3.21173	-0.342392	0	1	7043	4244		-3.82156	-3.55501	0.266547	1	0	4846	6531		-3.73283	-4.2772	-0.544361	1	1	3667	1173		-0.303158	1	1	2635.5	1546.5		-0.0379226	0.5	0.5	5944.5	5387.5
TGGT1_288950	AP2 domain transcription factor AP2IX-4			1.73259	0.260487	-1.4721	1	2	5198	1383		2.3707	2.43023	0.0595343	1	2	6924	4977		2.44754	2.42312	-0.0244161	2	2	5470	6161		2.43487	2.22562	-0.209249	0	4	7854	1711		-0.840676	0.5	3	6526	1547		0.0175591	1.5	2	6197	5569
TGGT1_213490	hypothetical protein			-6.32455	-7.95305	-1.6285	0	1	6678	718		-4.52198	-4.43255	0.0894395	1	0	3877	6123		-4.38234	-4.86108	-0.478736	0	2	6298	1377		-4.65561	-4.93001	-0.274394	1	1	5129	2377		-0.951449	0.5	1	5903.5	1547.5		-0.194648	0.5	1	5087.5	3750
TGGT1_267120	hypothetical protein			-2.10309	-3.93185	-1.82876	1	3	5823	691		1.81981	1.56628	-0.25353	1	3	2790	1157		1.80467	1.66007	-0.144603	3	1	798	3648		1.71825	1.52308	-0.19517	3	1	3156	2406		-1.01196	2	2	4489.5	1548.5		-0.199067	2	2	1794	2402.5
TGGT1_207865	GCC2 and GCC3 domain-containing protein			-6.29596	-7.83208	-1.53612	0	1	5854	1764		-1.32662	-0.988896	0.337725	2	1	3639	6758		-1.59783	-1.52279	0.0750336	2	2	3457	3543		-1.8954	-1.09892	0.796482	3	2	3761	1333		-0.36982	1.5	1.5	4807.5	1548.5		0.206379	2	1.5	3548	5150.5
TGGT1_213050	hypothetical protein			0.506867	-0.539073	-1.04594	0	4	6827	612		2.78403	2.79024	0.0062143	4	4	1188	1584		2.81005	2.84011	0.0300622	2	4	870	3521		2.92739	2.80578	-0.121612	3	2	6848	2486		-0.583776	1.5	3	6837.5	1549		0.0181382	3	4	1029	2552.5
TGGT1_203200	hypothetical protein			-7.20208	-7.56222	-0.360138						0.159348	0.381921	0.222574	2	1	1562	2647		-0.0503655	-0.380119	-0.329753	0	3	5777	1630		-0.166934	-0.697612	-0.530678	2	1	1125	1549		-0.445408	2	1		1549		-0.0535897	1	2	3669.5	2138.5
TGGT1_240247	hypothetical protein			2.55587	2.62674	0.0708725	2	2	327	3004		0.665964	0.860803	0.19484	3	1	3428	7592		0.713737	0.711866	-0.00187171	5	3	1145	1234		0.91795	0.731018	-0.186933	3	4	2282	96		-0.0580302	2.5	3	1304.5	1550		0.0964839	4	2	2286.5	4413
TGGT1_243760	hypothetical protein			1.65316	0.486005	-1.16715	3	2	537	629		-2.33729	-1.85339	0.483895	2	0	234	7283		-3.07079	-2.00567	1.06512	3	0	30	7016		-2.13369	-2.54345	-0.409757	1	2	5466	2479		-0.788453	2	2	3001.5	1554		0.774508	2.5	0	132	7149.5
TGGT1_313070	hypothetical protein			0.233612	-1.40787	-1.64148	0	3	6914	2328		0.976233	1.16991	0.193676	2	0	3114	7589		0.955257	0.904357	-0.0509001	3	1	3431	5618		0.795601	0.3953	-0.400301	2	3	7097	781		-1.02089	1	3	7005.5	1554.5		0.0713878	2.5	0.5	3272.5	6603.5
TGGT1_204870	hypothetical protein			1.74112	1.37665	-0.364471	2	4	4351	985		1.4657	1.37931	-0.086394	1	3	4936	1289		1.48446	1.11719	-0.367272	1	2	4887	2128		1.25217	1.18797	-0.0641957	1	3	2407	2127		-0.214333	1.5	3.5	3379	1556		-0.226833	1	2.5	4911.5	1708.5
TGGT1_203780	hypothetical protein			-7.85619	-8.21633	-0.360138						-4.5388	-4.08643	0.452364	1	0	3363	6300		-4.98605	-5.85748	-0.871431	0	1	6991	79		-4.89867	-4.90241	-0.00373918	3	1	1744	1557		-0.181939	3	1		1557		-0.209533	0.5	0.5	5177	3189.5
TGGT1_410720	putative protein kinase			-0.0414442	0.0555674	0.0970116	3	4	3775	1298		1.31756	1.28943	-0.0281293	1	2	7382	5359		1.18618	0.99373	-0.192454	1	4	4675	597		0.932541	0.96227	0.0297289	1	2	6032	1816		0.0633702	2	3	4903.5	1557		-0.110292	1	3	6028.5	2978
TGGT1_266980	hypothetical protein			3.00063	2.70867	-0.291963	3	3	4058	2616		0.607543	0.895606	0.288063	4	1	1795	7146		0.459184	0.155301	-0.303884	2	3	2270	3385		-0.0857586	-0.387611	-0.301852	4	1	4299	499		-0.296908	3.5	2	4178.5	1557.5		-0.00791039	3	2	2032.5	5265.5
TGGT1_263520	microtubule associated protein SPM1			1.57755	1.03313	-0.544419	2	4	4573	705		2.83728	2.82325	-0.0140326	3	3	4970	2668		2.79597	3.20141	0.405437	3	4	102	914		3.11328	3.50283	0.389547	4	1	517	2412		-0.077436	3	2.5	2545	1558.5		0.195702	3	3.5	2536	1791
TGGT1_312830	hypothetical protein			-6.41459	-7.48378	-1.06919	0	2	6102	1829		-1.67739	-1.33073	0.346662	2	2	1260	2216		-1.57164	-2.46667	-0.895032	0	4	6765	554		-2.26886	-2.43431	-0.165453	2	1	3952	1290		-0.617323	1	1.5	5027	1559.5		-0.274185	1	3	4012.5	1385
TGGT1_219600	hypothetical protein			1.58634	0.351966	-1.23437	2	5	5959	34		2.60998	2.77424	0.16426	4	2	1449	4541		2.4977	2.7985	0.300804	3	2	597	3810		2.29191	2.56206	0.270152	5	2	866	3087		-0.482111	3.5	3.5	3412.5	1560.5		0.232532	3.5	2	1023	4175.5
TGGT1_232400	PAN domain-containing protein			0.887223	-0.139406	-1.02663	3	5	3356	490		1.0538	1.21655	0.162746	4	2	81	5325		0.443136	1.09611	0.65297	3	2	834	5695		0.408306	0.537964	0.129658	2	3	5293	2631		-0.448485	2.5	4	4324.5	1560.5		0.407858	3.5	2	457.5	5510
TGGT1_203240	hypothetical protein			-2.22966	-1.81126	0.418392	3	1	488	2828		-1.41654	-1.43044	-0.0139053	1	3	6522	2118		-1.37513	-0.763017	0.612114	1	2	2383	3427		-1.24477	-2.06601	-0.821236	0	4	7810	294		-0.201422	1.5	2.5	4149	1561		0.299104	1	2.5	4452.5	2772.5
TGGT1_288580	putative RNA methylase			1.35601	-1.27837	-2.63438	3	3	411	418		2.00559	1.97495	-0.0306362	1	2	6968	5293		2.10663	2.28351	0.17688	3	2	2679	2935		2.07756	2.28695	0.209392	6	3	985	2713		-1.21249	4.5	3	698	1565.5		0.0731217	2	2	4823.5	4114
TGGT1_202090	hypothetical protein			1.47625	1.02109	-0.455156	3	5	4487	725		0.667919	0.191237	-0.476682	0	3	7380	817		0.551973	0.295777	-0.256196	2	4	2595	1955		0.520439	0.519298	-0.00114082	4	2	2112	2410		-0.228148	3.5	3.5	3299.5	1567.5		-0.366439	1	3.5	4987.5	1386
TGGT1_263220	rhoptry kinase family protein ROP21			0.5825	-0.097047	-0.679547	2	5	1830	1379		0.446398	0.386918	-0.0594798	1	5	7423	1218		0.380608	-0.0179849	-0.398593	1	6	6457	1105		-0.120183	-0.641742	-0.521559	2	4	6644	1758		-0.600553	2	4.5	4237	1568.5		-0.229036	1	5.5	6940	1161.5
TGGT1_208970	RNA recognition motif-containing protein			-0.315925	-0.865871	-0.549947	2	2	3249	2483		-0.228145	-0.418535	-0.19039	2	2	1116	2712		0.176442	-0.394518	-0.57096	1	2	940	401		-0.0193377	-0.241638	-0.222301	2	1	1054	654		-0.386124	2	1.5	2151.5	1568.5		-0.380675	1.5	2	1028	1556.5
TGGT1_245610	hypothetical protein			-0.471624	-0.612538	-0.140914	1	3	3587	1697		0.0486042	0.247252	0.198648	3	4	3998	2049		-0.180291	-0.716205	-0.535914	0	3	6259	1918		-1.11612	-1.27364	-0.157521	2	3	3531	1440		-0.149218	1.5	3	3559	1568.5		-0.168633	1.5	3.5	5128.5	1983.5
TGGT1_230705	hypothetical protein			1.61524	1.52742	-0.0878255	2	3	1358	3054		2.68219	2.62828	-0.0539147	3	5	1739	641		2.76516	2.53131	-0.233847	2	5	4889	2127		2.74557	2.79431	0.0487365	4	4	1184	84		-0.0195445	3	3.5	1271	1569		-0.143881	2.5	5	3314	1384
TGGT1_305050	putative calmodulin			0.616217	1.06153	0.445314	4	2	141	1719		1.62138	1.57884	-0.0425391	3	4	4113	2918		1.55258	1.60112	0.0485438	4	3	439	4322		1.3897	1.21106	-0.178637	2	4	7389	1419		0.133338	3	3	3765	1569		0.00300237	3.5	3.5	2276	3620
TGGT1_289110	hypothetical protein			-2.62187	-5.0651	-2.44323	0	3	6659	1404		1.33631	1.43209	0.0957867	2	7	6693	230		1.16496	1.52822	0.363264	3	0	2191	6500		0.963811	0.571785	-0.392026	4	3	4171	1737		-1.41763	2	3	5415	1570.5		0.229525	2.5	3.5	4442	3365
TGGT1_230040	hypothetical protein			0.194482	0.000438933	-0.194043	2	3	2597	2142		1.04346	0.658911	-0.384551	0	2	7233	2975		0.639576	0.356456	-0.283121	1	3	5513	2051		0.4108	0.110107	-0.300693	2	2	4349	1002		-0.247368	2	2.5	3473	1572		-0.333836	0.5	2.5	6373	2513
TGGT1_280580	SAG-related sequence SRS35B			-3.92385	-5.08771	-1.16386	0	3	6251	1220		-0.582227	-0.387144	0.195083	4	0	1441	7367		-0.599328	-1.19855	-0.599224	0	4	6430	1507		-1.94465	-2.41019	-0.465536	2	3	6806	1925		-0.814698	1	3	6528.5	1572.5		-0.202071	2	2	3935.5	4437
TGGT1_229380	hypothetical protein			-0.580526	-2.30852	-1.72799	3	3	2123	893		2.52071	2.28314	-0.237569	4	5	1137	2240		2.4661	2.39491	-0.0711944	5	3	1225	4926		2.59901	2.25682	-0.342188	4	2	3779	2254		-1.03509	3.5	2.5	2951	1573.5		-0.154382	4.5	4	1181	3583
TGGT1_293250	hypothetical protein			-3.84214	-3.15878	0.683364	1	2	2097	2917		1.30136	1.43162	0.130259	3	1	2617	943		0.925216	0.880037	-0.0451785	3	4	1285	76		1.078	0.742484	-0.335519	2	3	3825	230		0.173923	1.5	2.5	2961	1573.5		0.0425405	3	2.5	1951	509.5
TGGT1_283820	glycine cleavage T-protein (aminomethyl transferase) domain-containing protein			-6.28904	-6.64918	-0.360138						-3.96695	-4.2553	-0.288354	0	1	6280	3026		-4.74436	-4.38092	0.363444						-3.68178	-4.51749	-0.835712	0	1	7304	1575		-0.597925	0	1		1575		0.0375447	0	1
TGGT1_209095	hypothetical protein			-0.464269	0.132367	0.596636	2	4	568	1706		1.80267	1.39469	-0.407977	1	3	5462	1312		1.76131	1.6444	-0.11691	1	1	1215	3495		1.03844	1.11638	0.0779407	2	3	5062	1444		0.337288	2	3.5	2815	1575		-0.262443	1	2	3338.5	2403.5
TGGT1_356120	putative kelch repeat protein			0.144118	-0.464374	-0.608493	1	2	6291	1973		1.80062	1.59575	-0.204865	2	4	5438	1626		1.76619	1.76257	-0.00362244	2	0	3796	6764		1.75806	1.48788	-0.270186	2	4	7166	1180		-0.439339	1.5	3	6728.5	1576.5		-0.104244	2	2	4617	4195
TGGT1_313040	hypothetical protein			-2.04771	-1.86473	0.182984	3	3	1512	464		0.53492	1.08858	0.55366	5	1	1193	7664		0.716993	0.900702	0.183709	3	1	1556	6799		0.633045	1.0981	0.465057	3	3	4283	2689		0.324021	3	3	2897.5	1576.5		0.368685	4	1	1374.5	7231.5
TGGT1_313430	hypothetical protein			-6.86657	-7.22671	-0.360138						-4.81225	-4.6702	0.142046						-5.15927	-4.79582	0.363444						-4.57338	-4.93239	-0.359016	0	1	7302	1577		-0.359577	0	1		1577		0.252745
TGGT1_219280	actin like protein ALP1			-7.37288	-7.73302	-0.360138						-5.16371	-5.02166	0.142046	0	0	3836	5586		-5.51072	-5.14728	0.363444						-4.56209	-5.28385	-0.721759	0	1	7305	1578		-0.540948	0	1		1578		0.252745	0	0
TGGT1_320120	diadenosine tetraphosphatase family protein			-4.14969	-4.921	-0.771308	2	1	2317	2502		-0.666973	-0.979037	-0.312064	0	4	7592	847		-1.22091	-1.30626	-0.0853554	0	2	5987	4205		-2.14351	-2.7703	-0.626792	1	3	5945	660		-0.69905	1.5	2	4131	1581		-0.19871	0	3	6789.5	2526
TGGT1_230840	hypothetical protein			-2.57375	-4.92021	-2.34646	1	3	4734	407		0.205817	-0.473907	-0.679724	0	4	7503	1290		-0.00652832	-0.816202	-0.809673	0	5	6402	229		-1.16984	-0.944347	0.225489	1	2	6393	2757		-1.06049	1	2.5	5563.5	1582		-0.744699	0	4.5	6952.5	759.5
TGGT1_243590	endonuclease/exonuclease/phosphatase family protein			-6.91269	-7.27283	-0.360138						-2.94769	-3.52094	-0.573254	0	2	7149	2012		-3.9122	-4.57797	-0.665772	1	2	4901	1058		-4.23353	-4.50523	-0.271705	2	1	4499	1582		-0.315922	2	1		1582		-0.619513	0.5	2	6025	1535
TGGT1_318710	ATP-binding cassette sub-family F member 1			-2.58265	-4.29301	-1.71036	1	1	5158	844		-3.03566	-2.90954	0.126123	0	0	5862	6510		-3.57262	-3.98343	-0.41081	0	2	6434	1162		-3.86214	-4.2868	-0.424653	0	1	7036	2323		-1.06751	0.5	1	6097	1583.5		-0.142343	0	1	6148	3836
TGGT1_259880	hypothetical protein			3.16989	3.28922	0.119331	4	5	1831	1332		2.6544	2.8756	0.221195	3	2	50	2305		2.82012	2.78487	-0.0352511	3	1	1785	2726		3.24345	3.10842	-0.135032	4	2	2832	1839		-0.0078501	4	3.5	2331.5	1585.5		0.0929721	3	1.5	917.5	2515.5
TGGT1_225953	hypothetical protein			-3.00693	-4.82269	-1.81576	1	4	6261	1863		-1.72513	-1.45581	0.269321	1	3	4880	2931		-1.99379	-2.10296	-0.109175	0	2	6367	3558		-2.18398	-2.60286	-0.418881	2	1	5689	1309		-1.11732	1.5	2.5	5975	1586		0.0800731	0.5	2.5	5623.5	3244.5
TGGT1_315495	hypothetical protein			2.05414	2.50178	0.447639	3	3	207	2152		0.630987	0.437412	-0.193574	1	5	4833	1154		0.314714	0.673351	0.358637	4	2	2396	5766		0.42107	-0.268494	-0.689564	1	3	7290	1021		-0.120962	2	3	3748.5	1586.5		0.0825311	2.5	3.5	3614.5	3460
TGGT1_207410	tetratricopeptide repeat-containing protein			-0.530463	-2.63127	-2.10081	2	4	5784	1350		0.577274	0.653077	0.0758034	3	1	1957	5441		0.553602	0.671379	0.117776	3	1	2227	4363		0.322017	0.592307	0.27029	3	1	905	1827		-0.91526	2.5	2.5	3344.5	1588.5		0.09679	3	1	2092	4902
TGGT1_204395	hypothetical protein			-2.1349	-2.61241	-0.477516	1	2	4700	2081		-0.616371	-0.644997	-0.0286267	1	2	6312	2989		-1.04908	-0.868828	0.180249	1	2	4221	2735		-1.40276	-1.12379	0.278967	1	1	3367	1097		-0.0992744	1	1.5	4033.5	1589		0.0758113	1	2	5266.5	2862
TGGT1_254050	optic atrophy 3 protein (opa3) protein			0.800921	-2.40928	-3.2102	0	5	6908	597		-2.06018	-1.41049	0.649685	3	1	271	3966		-2.10323	-2.25401	-0.150782	1	1	5427	4332		-1.88494	-2.37013	-0.485191	1	2	7330	2582		-1.84769	0.5	3.5	7119	1589.5		0.249452	2	1	2849	4149
TGGT1_261570	ribosomal protein RPL7A			-6.43526	-7.5954	-1.16014	0	1	6346	1359		-4.6694	-5.36134	-0.691939	0	1	7830	317		-5.01642	-5.51736	-0.500942	0	1	6617	829		-4.72002	-5.22353	-0.503509	1	1	5110	1820		-0.831823	0.5	1	5728	1589.5		-0.59644	0	1	7223.5	573
TGGT1_295750	IgA-specific serine endopeptidase			-3.32051	-4.07099	-0.750481	1	2	4565	2021		-0.751203	-0.954816	-0.203612	1	4	6479	1999		-0.683062	-0.56854	0.114522	4	2	354	4848		-1.18768	-1.36941	-0.181733	3	2	3081	1159		-0.466107	2	2	3823	1590		-0.044545	2.5	3	3416.5	3423.5
TGGT1_232960	oxidoreductase, 2OG-Fe(II) oxygenase family protein			-5.73161	-5.29353	0.438075	1	1	1925	2278		0.908884	1.07559	0.166704	2	3	2025	2506		0.57183	0.481185	-0.0906452	2	4	4600	2872		-0.45058	-0.876715	-0.426136	1	3	7328	905		0.00596944	1	2	4626.5	1591.5		0.0380294	2	3.5	3312.5	2689
TGGT1_228065	hypothetical protein			-0.914814	-0.488552	0.426261	2	4	1670	1517		0.275547	0.780642	0.505095	4	2	798	3338		0.116432	0.311184	0.194752	2	0	5227	6860		0.190019	0.179511	-0.0105082	3	2	6589	1667		0.207877	2.5	3	4129.5	1592		0.349923	3	1	3012.5	5099
TGGT1_276930	hypothetical protein			-3.43091	-4.51918	-1.08828	1	4	4357	1389		1.68313	1.73675	0.0536192	5	2	689	5379		1.5291	1.64982	0.120727	3	3	1857	5325		1.94248	1.76962	-0.172854	4	3	1980	1796		-0.630566	2.5	3.5	3168.5	1592.5		0.0871729	4	2.5	1273	5352
TGGT1_247530	hypothetical protein			2.58063	2.02978	-0.550853	2	4	5595	1028		2.13932	2.01983	-0.119487	4	3	2203	2836		2.20594	2.35416	0.148217	3	0	3551	6954		1.76554	1.8897	0.124167	3	2	4909	2158		-0.213343	2.5	3	5252	1593		0.0143647	3.5	1.5	2877	4895
TGGT1_231175	hypothetical protein			2.52096	2.79665	0.275689	4	4	1594	2330		1.29044	1.35661	0.0661641	1	0	2559	7661		1.25187	1.38873	0.136861	3	1	1406	6411		1.31263	1.11322	-0.199407	1	4	7598	856		0.0381408	2.5	4	4596	1593		0.101513	2	0.5	1982.5	7036
TGGT1_239910	cyclin-dependent kinase			-0.0761188	-1.87324	-1.79712	2	3	3802	706		1.1402	1.04794	-0.0922537	1	2	3710	4480		1.21866	0.712334	-0.506322	1	2	5644	1548		0.357383	0.262232	-0.0951515	2	1	3688	2481		-0.946136	2	2	3745	1593.5		-0.299288	1	2	4677	3014
TGGT1_288310	hypothetical protein			1.18547	0.662358	-0.523107	2	2	5749	2584		0.274643	0.0325747	-0.242068	1	3	5444	1013		0.238739	-0.0380014	-0.27674	2	3	3783	2514		-0.174031	-0.448058	-0.274027	3	4	1154	603		-0.398567	2.5	3	3451.5	1593.5		-0.259404	1.5	3	4613.5	1763.5
TGGT1_219640	hypothetical protein			-3.13203	-4.48443	-1.3524	0	2	6040	611		0.570564	0.64524	0.074676	3	1	2823	2570		0.564028	0.819431	0.255403	4	1	663	4154		0.735828	0.445005	-0.290823	2	2	4705	2579		-0.82161	1	2	5372.5	1595		0.16504	3.5	1	1743	3362
TGGT1_309920	hypothetical protein			-0.510416	-0.514956	-0.00454024	4	2	485	1210		-1.02229	-0.847293	0.174995	2	3	1902	1214		-1.00323	-1.44207	-0.438839	0	3	6769	2758		-2.03135	-2.34238	-0.311023	2	1	3821	1981		-0.157782	3	1.5	2153	1595.5		-0.131922	1	3	4335.5	1986
TGGT1_205070	hypothetical protein			-0.247624	-0.927512	-0.679888	2	2	5053	2269		1.2092	1.07713	-0.132074	2	3	3676	3804		1.18511	0.958632	-0.226481	2	5	3216	1790		1.05636	0.486563	-0.5698	2	4	3091	923		-0.624844	2	3	4072	1596		-0.179278	2	4	3446	2797
TGGT1_236200	DNA mismatch repair protein, C-terminal domain-containing protein			-1.91756	-3.92429	-2.00672	1	4	4402	38		-2.80475	-2.66746	0.137285	1	1	4652	2730		-2.48247	-2.9459	-0.463432	1	2	4978	1292		-2.70478	-2.95442	-0.249639	0	1	6664	3157		-1.12818	0.5	2.5	5533	1597.5		-0.163073	1	1.5	4815	2011
TGGT1_280670	hypothetical protein			-6.84742	-6.55568	0.291739	1	1	775	2208		-1.40788	-0.859293	0.54859	3	0	761	6941		-1.61721	-1.09705	0.520158	2	0	926	6414		-1.3765	-2.01081	-0.634313	2	1	2409	989		-0.171287	1.5	1	1592	1598.5		0.534374	2.5	0	843.5	6677.5
TGGT1_240700	ubiquitin family protein			-0.209342	-0.77598	-0.566639	2	3	528	585		0.285157	-0.0907336	-0.37589	2	2	4565	2688		-0.264383	-1.1017	-0.837317	1	4	1680	709		-1.94779	-1.41567	0.532119	2	2	2210	2612		-0.01726	2	2.5	1369	1598.5		-0.606604	1.5	3	3122.5	1698.5
TGGT1_226680	hypothetical protein			0.947148	1.14725	0.200098	3	3	589	2541		-1.96705	-1.24975	0.717303	4	0	673	7810		-3.19354	-2.48177	0.711771	1	2	952	3384		-2.9574	-2.62272	0.334681	2	1	842	663		0.26739	2.5	2	715.5	1602		0.714537	2.5	1	812.5	5597
TGGT1_294690	rhomboid protease ROM5			0.457928	-0.458802	-0.91673	2	4	5163	695		2.01864	2.09298	0.0743337	3	0	2099	7822		1.90051	1.82402	-0.0764911	2	4	1185	3010		1.52956	1.68134	0.151781	4	2	2447	2511		-0.382475	3	3	3805	1603		-0.00107872	2.5	2	1642	5416
TGGT1_222975	hypothetical protein			1.69634	0.70619	-0.990155	1	3	6576	2392		0.326964	-0.320853	-0.647817	1	3	5398	97		-0.328033	-0.631539	-0.303506	2	1	4000	1268		-0.475379	-1.2859	-0.810526	0	3	7724	815		-0.90034	0.5	3	7150	1603.5		-0.475661	1.5	2	4699	682.5
TGGT1_262400	lipase			2.49723	1.64777	-0.84946	1	6	4746	331		1.62371	1.7164	0.0926894	5	2	549	5288		1.42335	1.65573	0.232383	3	2	1199	5123		1.66475	1.44397	-0.220773	2	2	1904	2877		-0.535116	1.5	4	3325	1604		0.162536	4	2	874	5205.5
TGGT1_319610	eIF2 kinase IF2K-D (incomplete catalytic triad)			-2.91632	-5.78468	-2.86836	0	3	6671	528		-0.820433	-0.967794	-0.147361	2	2	5388	2222		-1.3654	-1.3157	0.049702	1	2	5245	5039		-1.75109	-1.67248	0.0786076	1	2	6832	2681		-1.39488	0.5	2.5	6751.5	1604.5		-0.0488296	1.5	2	5316.5	3630.5
TGGT1_366630	hypothetical protein			-0.188501	-1.87095	-1.68244	1	5	5604	545		2.12453	2.40278	0.27825	3	0	428	7614		2.24439	2.36029	0.115899	1	1	1611	6162		2.41155	2.33162	-0.0799329	3	2	3540	2664		-0.881189	2	3.5	4572	1604.5		0.197075	2	0.5	1019.5	6888
TGGT1_247570	hypothetical protein			-1.43822	-2.06465	-0.626429	2	3	3577	2780		1.75338	1.51757	-0.235808	1	5	6762	171		1.84932	1.86764	0.0183241	2	3	4211	1457		1.6508	1.86796	0.217161	3	2	2823	435		-0.204634	2.5	2.5	3200	1607.5		-0.108742	1.5	4	5486.5	814
TGGT1_255480	thioredoxin domain-containing protein			-1.54206	-3.31399	-1.77192	2	3	608	1986		1.86559	1.79753	-0.0680659	3	4	1593	1988		1.99866	1.86931	-0.129348	3	3	1391	3188		1.99573	1.80296	-0.192775	2	4	330	1236		-0.982349	2	3.5	469	1611		-0.0987072	3	3.5	1492	2588
TGGT1_242370	hypothetical protein			-4.14899	-6.42983	-2.28084	1	3	4408	613		-2.32114	-2.35834	-0.0372017	1	1	6007	4689		-3.16855	-2.51306	0.655497	1	2	1927	2711		-2.55495	-2.64685	-0.0919007	4	1	1693	2613		-1.18637	2.5	2	3050.5	1613		0.309148	1	1.5	3967	3700
TGGT1_221675B	hypothetical protein			-6.12503	-5.9223	0.202735	1	1	389	1063		-1.27417	-0.529562	0.744604	4	1	1200	6221		-0.955355	-1.32029	-0.364932	1	2	5534	5711		-1.32342	-1.79675	-0.473336	3	2	3242	2164		-0.135301	2	1.5	1815.5	1613.5		0.189836	2.5	1.5	3367	5966
TGGT1_288960	hypothetical protein			-2.2507	-2.55805	-0.307355	2	3	1401	2080		-0.500075	-0.864364	-0.364289	1	1	5590	2370		-0.673516	-0.884189	-0.210673	2	1	3196	4624		-1.3855	-1.7833	-0.397791	1	2	4694	1149		-0.352573	1.5	2.5	3047.5	1614.5		-0.287481	1.5	1	4393	3497
TGGT1_239885	hypothetical protein			-6.88173	-7.96294	-1.08122	0	1	6096	1840		-4.66373	-4.68461	-0.0208783	1	0	5645	6595		-4.55224	-5.01023	-0.457985	1	2	4849	3003		-4.29479	-4.85735	-0.562557	1	1	7249	1390		-0.821886	0.5	1	6672.5	1615		-0.239432	1	1	5247	4799
TGGT1_201700	WD domain, G-beta repeat-containing protein			-3.22133	-4.91979	-1.69847	0	3	6795	456		-3.25869	-3.39263	-0.133945	0	0	6595	5565		-3.8245	-3.48015	0.344348	1	0	2521	5686		-3.19928	-3.23434	-0.0350593	1	1	6482	2776		-0.866764	0.5	2	6638.5	1616		0.105201	0.5	0	4558	5625.5
TGGT1_321360	clustered-asparagine-rich protein			-2.5234	-2.99213	-0.468725	2	3	2592	1548		-0.058462	0.285801	0.344263	4	1	968	6357		-0.0200213	0.0397627	0.059784	3	2	2310	3652		-0.0520696	-0.408203	-0.356134	1	2	7066	1685		-0.41243	1.5	2.5	4829	1616.5		0.202024	3.5	1.5	1639	5004.5
TGGT1_215500	TPR repeat-containing protein			-3.96724	-4.04614	-0.0789075	0	2	6192	1020		-0.218853	-0.243538	-0.0246855	3	2	2344	5227		-0.104811	0.216981	0.321792	2	3	1095	3068		0.896569	0.211008	-0.685561	1	2	7318	2215		-0.382234	0.5	2	6755	1617.5		0.148553	2.5	2.5	1719.5	4147.5
TGGT1_312560	hypothetical protein			-1.89674	-3.49954	-1.6028	0	2	6203	461		-0.246773	-0.149003	0.0977704	3	1	1451	4985		-0.691275	0.0834412	0.774716	3	0	207	6665		-0.650975	-0.340151	0.310824	3	1	475	2777		-0.64599	1.5	1.5	3339	1619		0.436243	3	0.5	829	5825
TGGT1_217722	hypothetical protein			-5.54359	-7.66006	-2.11646	1	3	5185	658		1.48625	2.11089	0.624639	4	1	32	2740		1.62612	2.0653	0.439181	3	1	1482	5051		0.820425	1.87085	1.05043	2	2	210	2581		-0.533019	1.5	2.5	2697.5	1619.5		0.53191	3.5	1	757	3895.5
TGGT1_264450	putative DNA topoisomerase III beta-1			0.871452	0.478962	-0.39249	3	4	246	1140		-2.03931	-2.44578	-0.406475	0	2	7613	3281		-2.80945	-2.29412	0.515328	1	3	2052	555		-2.84794	-3.09505	-0.247109	2	1	4168	2100		-0.319799	2.5	2.5	2207	1620		0.0544266	0.5	2.5	4832.5	1918
TGGT1_222900	phosphoserine phosphatase			-1.44975	-2.01612	-0.566366	1	2	5780	2530		-0.247172	-0.290442	-0.0432697	0	1	6413	3600		-0.315818	-0.517531	-0.201713	1	2	4660	1498		-0.234591	-1.03818	-0.803586	0	2	7547	711		-0.684976	0.5	2	6663.5	1620.5		-0.122492	0.5	1.5	5536.5	2549
TGGT1_320715	hypothetical protein			-2.36377	-3.95073	-1.58695	1	2	5910	1172		0.0621613	0.179233	0.117072	5	3	1297	1392		0.277318	0.0799245	-0.197393	2	2	1444	2065		-1.08545	-0.427103	0.658344	3	1	2181	2069		-0.464304	2	1.5	4045.5	1620.5		-0.0401607	3.5	2.5	1370.5	1728.5
TGGT1_249650	putative apolipoprotein A-I binding protein			-1.80106	-3.98432	-2.18326	2	2	4490	915		0.981597	1.04281	0.0612153	1	3	5416	3257		0.856353	0.55265	-0.303703	3	3	3029	2083		0.886179	0.692365	-0.193814	1	3	2341	2329		-1.18854	1.5	2.5	3415.5	1622		-0.121244	2	3	4222.5	2670
TGGT1_238050	nuclease and tudor domain-containing protein			-0.82061	-1.09272	-0.27211	1	2	3751	2819		0.728641	0.219409	-0.509231	1	5	7458	242		0.522075	-0.218479	-0.740553	0	7	6807	284		0.0963485	-0.564911	-0.66126	2	5	6793	425		-0.466685	1.5	3.5	5272	1622		-0.624892	0.5	6	7132.5	263
TGGT1_209160	myristoyl CoA:protein N-myristoyltransferase			-7.31702	-7.67716	-0.360138						-5.2009	-5.05885	0.142046	0	0	3819	5628		-5.54792	-5.18447	0.363444						-4.61379	-5.32104	-0.707256	0	1	6873	1626		-0.533697	0	1		1626		0.252745	0	0
TGGT1_216335	hypothetical protein			-0.568696	-0.929114	-0.360419	3	1	1529	2657		1.85158	1.89923	0.0476523	1	0	6849	7699		1.75325	1.86714	0.113885	2	2	3666	5079		2.22824	1.73689	-0.491351	0	4	7754	595		-0.425885	1.5	2.5	4641.5	1626		0.0807687	1.5	1	5257.5	6389
TGGT1_226690	hypothetical protein			-2.29429	-4.56959	-2.2753	1	3	6326	1668		2.03841	1.97794	-0.0604707	3	1	2428	7059		2.03634	2.13325	0.0969023	3	1	1928	2400		2.12902	2.13349	0.00447259	4	3	5002	1585		-1.13541	2.5	3	5664	1626.5		0.0182158	3	1	2178	4729.5
TGGT1_217915	hypothetical protein			3.0268	2.19733	-0.829471	2	6	5509	440		1.67814	1.94836	0.270222	3	2	369	5555		1.82613	1.85657	0.0304417	2	2	3626	5440		1.568	1.62355	0.0555497	2	2	2020	2817		-0.386961	2	4	3764.5	1628.5		0.150332	2.5	2	1997.5	5497.5
TGGT1_219810	hypothetical protein			-1.2229	-1.74637	-0.523475	2	3	4782	2760		0.714853	0.694382	-0.0204713	2	2	4282	5066		0.94318	0.432355	-0.510825	0	4	6613	1004		0.903032	0.458839	-0.444193	2	3	5499	498		-0.483834	2	3	5140.5	1629		-0.265648	1	3	5447.5	3035
TGGT1_236860	haloacid dehalogenase family hydrolase domain-containing protein			-2.81996	-4.24301	-1.42306	0	3	6588	1929		1.43845	1.44295	0.00450453	2	2	5436	4065		1.55572	1.13158	-0.424141	2	4	3520	1238		1.31664	1.25446	-0.0621722	3	2	4960	1331		-0.742616	1.5	2.5	5774	1630		-0.209818	2	3	4478	2651.5
TGGT1_268780	hypothetical protein			-4.39883	-5.00461	-0.605778	2	2	3175	2701		-2.57647	-2.26588	0.310596	2	1	3456	4884		-2.12244	-3.17867	-1.05622	0	4	6781	524		-2.86155	-3.74927	-0.887716	2	2	6187	560		-0.746747	2	2	4681	1630.5		-0.372813	1	2.5	5118.5	2704
TGGT1_223430	hypothetical protein			0.59891	0.401055	-0.197855	2	4	4511	1481		0.837798	0.336547	-0.501251	2	3	5428	1238		0.704199	0.674206	-0.029993	1	2	2497	4729		0.692501	0.69804	0.00553916	2	2	1432	1780		-0.0961581	2	3	2971.5	1630.5		-0.265622	1.5	2.5	3962.5	2983.5
TGGT1_255220	AP2 domain transcription factor AP2VIIb-3			-2.98014	-5.07413	-2.09399	0	3	6603	654		-0.802067	-0.179798	0.622269	5	0	508	7845		-0.895075	-0.482534	0.412542	4	1	915	5662		-1.84385	-1.63179	0.212058	3	2	1285	2609		-0.940967	1.5	2.5	3944	1631.5		0.517405	4.5	0.5	711.5	6753.5
TGGT1_291800	ADP-ribosylation factor family protein			-3.37826	-4.07506	-0.696799	1	2	722	719		0.330234	0.511613	0.18138	3	1	4145	3290		0.121628	-0.389277	-0.510905	0	4	6665	1363		-0.602983	-0.736315	-0.133332	1	2	7685	2545		-0.415065	1	2	4203.5	1632		-0.164763	1.5	2.5	5405	2326.5
TGGT1_215165	hypothetical protein			2.92437	2.94804	0.0236703	4	3	2504	216		2.56194	2.61437	0.0524372	5	3	210	1699		2.56011	2.68092	0.120808	4	2	1168	2871		2.46326	2.54567	0.082402	2	1	482	3049		0.0530361	3	2	1493	1632.5		0.0866226	4.5	2.5	689	2285
TGGT1_244900	putative dynein light chain type 1			-1.47956	-3.53998	-2.06042	1	4	6421	1679		1.04237	0.655672	-0.3867	4	3	1944	1286		0.996967	0.518431	-0.478536	1	4	2640	218		0.708709	0.549424	-0.159285	3	3	2078	1588		-1.10985	2	3.5	4249.5	1633.5		-0.432618	2.5	3.5	2292	752
TGGT1_287250	hypothetical protein			-3.71143	-5.03976	-1.32834	1	1	3099	1296		-0.312691	-0.604947	-0.292256	1	2	3561	4851		-0.546286	-0.892535	-0.346249	0	2	6202	1300		-0.335359	-0.67548	-0.34012	0	2	7543	1971		-0.83423	0.5	1.5	5321	1633.5		-0.319252	0.5	2	4881.5	3075.5
TGGT1_249810	putative activating signal cointegrator 1 complex subunit 3			-0.557068	-1.48028	-0.923212	1	4	6382	1266		-0.277429	-0.2153	0.0621291	2	1	4691	3476		-0.677579	-0.892732	-0.215153	1	1	3484	653		-0.354251	-1.05922	-0.704964	0	2	7723	2002		-0.814088	0.5	3	7052.5	1634		-0.0765119	1.5	1	4087.5	2064.5
TGGT1_252080	hypothetical protein			2.65207	2.11896	-0.533108	4	3	4086	1406		1.36786	1.19173	-0.176134	1	2	7377	2784		1.11639	1.18084	0.0644472	3	3	2717	4373		0.907857	0.595617	-0.31224	3	4	3579	1863		-0.422674	3.5	3.5	3832.5	1634.5		-0.0558435	2	2.5	5047	3578.5
TGGT1_314860	zinc knuckle domain-containing protein			-3.68036	-5.20419	-1.52384	2	2	3738	677		-0.416344	-0.370253	0.0460907	2	1	4851	4713		-0.435534	-0.375123	0.0604106	2	2	3402	4922		-0.898321	-0.874804	0.0235178	2	2	5285	2599		-0.75016	2	2	4511.5	1638		0.0532507	2	1.5	4126.5	4817.5
TGGT1_269760	'chromo' (CHRromatin Organization MOdifier) domain-containing protein			-0.97388	-2.42713	-1.45325	1	3	2177	150		-0.201329	-0.260048	-0.0587196	1	3	4196	390		-0.242838	-0.589071	-0.346233	0	3	5734	1146		-0.703991	-1.11579	-0.411797	1	1	6524	3128		-0.932521	1	2	4350.5	1639		-0.202476	0.5	3	4965	768
TGGT1_232450	SWI2/SNF2-containing protein RAD54			-6.27746	-7.78713	-1.50967	0	1	5682	2003		-1.97117	-2.25054	-0.279366	0	3	7747	958		-2.40522	-2.69366	-0.288438	0	1	6210	641		-2.6519	-3.44369	-0.791789	1	1	4734	1277		-1.15073	0.5	1	5208	1640		-0.283902	0	2	6978.5	799.5
TGGT1_294960	hypothetical protein			-1.80769	-3.15678	-1.34909	0	5	6765	790		2.58082	2.41835	-0.162469	3	2	4486	1758		2.60026	2.44226	-0.157999	2	3	472	2139		2.39845	2.1044	-0.294048	2	2	7697	2490		-0.82157	1	3.5	7231	1640		-0.160234	2.5	2.5	2479	1948.5
TGGT1_245590B	rhomboid protease ROM6			-0.882768	-1.6985	-0.815729	2	2	3607	1914		1.07971	0.995794	-0.0839142	2	4	3266	2953		1.06215	1.29542	0.233271	4	1	1281	5841		1.18082	1.23758	0.0567578	2	4	5930	1367		-0.379486	2	3	4768.5	1640.5		0.0746786	3	2.5	2273.5	4397
TGGT1_267340	hypothetical protein			-5.63778	-6.79937	-1.16158	1	1	4529	1709		-5.59644	-5.76557	-0.169122	0	1	6121	6012		-6.25463	-5.89118	0.363444						-5.17685	-6.02776	-0.850902	0	1	7303	1574		-1.00624	0.5	1	5916	1641.5		0.0971607	0	1
TGGT1_281420	histone deacetylase HDAC1			-4.66627	-7.41146	-2.74519	1	2	4933	121		-3.88226	-3.48362	0.398639	2	1	1063	3295		-4.37815	-4.15032	0.227829	1	0	4103	5473		-4.16476	-4.75127	-0.586516	0	1	6872	3162		-1.66585	0.5	1.5	5902.5	1641.5		0.313234	1.5	0.5	2583	4384
TGGT1_233870	hypothetical protein			1.0068	-0.309826	-1.31662	2	2	5513	1554		2.33057	2.33561	0.0050447	1	0	7146	7372		2.41048	2.31012	-0.100359	1	2	5329	4676		2.50648	2.31465	-0.191835	2	3	6507	1735		-0.754228	2	2.5	6010	1644.5		-0.0476573	1	1	6237.5	6024
TGGT1_306230	hypothetical protein			-2.35629	-3.83571	-1.47942	1	1	5208	208		1.48003	1.57965	0.0996154	3	3	217	1463		1.68988	1.46102	-0.228865	1	3	2050	1754		1.6009	1.72281	0.121906	2	2	4921	3088		-0.678758	1.5	1.5	5064.5	1648		-0.0646247	2	3	1133.5	1608.5
TGGT1_318500	cpw-wpc domain-containing protein			-3.82898	-4.19004	-0.361064	1	3	2420	2791		0.755712	0.625237	-0.130475	1	2	6149	2135		0.761423	0.897007	0.135584	2	2	3264	4550		0.8342	0.585789	-0.248411	1	4	6626	505		-0.304738	1	3.5	4523	1648		0.00255464	1.5	2	4706.5	3342.5
TGGT1_253790	zinc finger (CCCH type) motif-containing protein			2.16513	0.131156	-2.03397	0	5	6776	356		0.294374	-0.43288	-0.727254	1	2	7016	1452		-0.489371	0.370438	0.859809	4	1	186	2615		-0.355374	-0.100246	0.255128	2	2	1620	2942		-0.889421	1	3.5	4198	1649		0.0662777	2.5	1.5	3601	2033.5
TGGT1_216650	S15 sporozoite-expressed protein			-0.611633	-0.693303	-0.0816698	2	4	4501	2825		1.57008	1.71731	0.147238	1	3	1872	3058		1.47543	1.57771	0.102281	2	3	2547	4866		1.7702	1.31159	-0.45861	3	5	6596	477		-0.27014	2.5	4.5	5548.5	1651		0.12476	1.5	3	2209.5	3962
TGGT1_320080	hypothetical protein			1.20134	0.371368	-0.829973	4	3	1890	733		1.35286	1.81853	0.465667	5	2	179	368		1.41418	2.10729	0.69311	5	1	11	6295		1.06763	2.23831	1.17067	6	3	19	2570		0.170351	5	3	954.5	1651.5		0.579388	5	1.5	95	3331.5
TGGT1_253150	hypothetical protein			-2.7613	-4.48465	-1.72335	0	3	6541	614		1.89761	1.75564	-0.141968	3	2	2247	2379		1.68735	1.99497	0.307625	3	1	47	5742		1.6694	1.87889	0.209496	4	2	747	2690		-0.756928	2	2.5	3644	1652		0.0828283	3	1.5	1147	4060.5
TGGT1_219370	hypothetical protein			-0.36243	-0.969208	-0.606778	2	2	5028	3092		2.65126	2.5581	-0.0931587	3	4	3153	3210		2.80363	2.63562	-0.16801	1	3	5310	4296		3.02256	2.68263	-0.339933	1	5	7748	215		-0.473355	1.5	3.5	6388	1653.5		-0.130584	2	3.5	4231.5	3753
TGGT1_212900	hypothetical protein			1.4692	1.29089	-0.178311	3	4	2547	1586		1.39824	1.4333	0.035063	2	1	5855	7140		1.34503	1.1521	-0.192924	4	2	2084	2676		1.38524	1.04326	-0.341978	3	4	6177	1722		-0.260145	3	4	4362	1654		-0.0789303	3	1.5	3969.5	4908
TGGT1_213920	hypothetical protein			-3.40773	-4.66155	-1.25383	2	2	3608	1631		-2.54372	-2.09811	0.445608	3	0	640	7704		-2.94278	-2.85348	0.0893016	1	1	1719	3192		-2.71857	-3.32323	-0.604661	1	1	5967	1680		-0.929245	1.5	1.5	4787.5	1655.5		0.267455	2	0.5	1179.5	5448
TGGT1_246130	serpin (serine proteinase inhibitor) superfamily protein			2.29004	2.12677	-0.163272	2	5	5688	1178		1.42543	1.49243	0.0670075	4	1	2828	5232		1.44095	1.1695	-0.271447	1	3	5620	1286		1.16605	0.810266	-0.355783	1	3	7218	2135		-0.259528	1.5	4	6453	1656.5		-0.10222	2.5	2	4224	3259
TGGT1_285860	SAG-related sequence SRS20C			0.716518	-0.800636	-1.51715	2	3	5516	1770		0.930954	1.27609	0.34514	5	1	1226	7254		1.06081	1.2961	0.235297	3	3	2891	2783		0.972853	1.10388	0.131026	2	3	4942	1547		-0.693064	2	3	5229	1658.5		0.290219	4	2	2058.5	5018.5
TGGT1_216640	putative GHMP kinase			-4.82842	-6.34854	-1.52012	2	2	5033	3216		1.48651	1.19252	-0.293997	4	3	3206	2328		1.19736	1.37726	0.179904	4	5	944	1413		1.67986	1.20352	-0.47634	2	7	2174	103		-0.99823	2	4.5	3603.5	1659.5		-0.0570465	4	4	2075	1870.5
TGGT1_227390	hypothetical protein			-2.68602	-4.39334	-1.70732	2	2	5531	1506		1.07602	1.26546	0.189444	3	3	1611	3258		0.673731	0.912461	0.23873	1	4	5488	3904		0.0419975	-0.305959	-0.347956	1	3	7490	1818		-1.02764	1.5	2.5	6510.5	1662		0.214087	2	3.5	3549.5	3581
TGGT1_289740	hypothetical protein			1.89967	0.400943	-1.49872	0	4	6780	1677		1.08694	0.930556	-0.156382	3	2	2333	1505		1.40066	1.01746	-0.383199	1	3	5397	2616		1.12072	1.22323	0.102509	2	3	3169	1648		-0.698108	1	3.5	4974.5	1662.5		-0.269791	2	2.5	3865	2060.5
TGGT1_210730	putative ATP-dependent hsl protease ATP-binding subunit hslU			-2.42659	-2.96811	-0.541515	1	3	3771	2790		1.87345	1.88072	0.00726938	3	3	248	1693		1.38555	2.09352	0.707968	4	1	132	6745		1.21997	1.51056	0.290594	4	3	365	535		-0.125461	2.5	3	2068	1662.5		0.357619	3.5	2	190	4219
TGGT1_214330	DnaJ domain-containing protein			-1.29919	-0.821602	0.477587	2	1	873	2731		1.99849	2.12396	0.125465	2	4	2485	2150		2.1592	2.15296	-0.00623697	3	3	2523	4521		2.47603	1.99087	-0.485159	1	3	3313	596		-0.00378605	1.5	2	2093	1663.5		0.0596139	2.5	3.5	2504	3335.5
TGGT1_295950	KRUF family protein			0.477722	-0.460839	-0.938561	0	3	6649	2899		0.510344	0.254114	-0.25623	1	4	4753	906		0.813138	0.24192	-0.571218	1	3	6318	1779		0.174457	-0.509724	-0.684181	2	3	5868	429		-0.811371	1	3	6258.5	1664		-0.413724	1	3.5	5535.5	1342.5
TGGT1_285790	hypothetical protein			1.23627	0.504983	-0.731283	2	4	5193	971		0.561367	0.459415	-0.101953	3	3	1874	4020		0.505897	-0.0453508	-0.551248	1	3	5441	2696		-0.145435	-0.629966	-0.484531	1	1	7465	2357		-0.607907	1.5	2.5	6329	1664		-0.3266	2	3	3657.5	3358
TGGT1_305580	ankyrin repeat-containing protein			1.01852	0.93148	-0.0870413	2	4	3273	2566		0.528249	-0.0789428	-0.607192	1	1	5727	396		0.546096	0.0317329	-0.514363	1	4	4996	953		0.425066	-0.495905	-0.920971	2	3	2071	765		-0.504006	2	3.5	2672	1665.5		-0.560778	1	2.5	5361.5	674.5
TGGT1_280390	HEAT repeat-containing protein			-6.59054	-8.07781	-1.48727	1	1	4934	681		-1.67504	-0.582864	1.09218	4	1	523	4717		-1.86828	-1.8024	0.0658746	0	2	5856	3522		-2.4961	-2.72815	-0.232052	2	2	4655	2652		-0.859662	1.5	1.5	4794.5	1666.5		0.579025	2	1.5	3189.5	4119.5
TGGT1_311710	hypothetical protein			1.1148	-0.655439	-1.77024	1	4	3704	863		3.17099	2.96039	-0.210599	2	3	5017	2424		3.12016	2.96854	-0.151626	2	2	4538	2932		3.1066	2.7798	-0.326795	0	2	7865	2471		-1.04852	0.5	3	5784.5	1667		-0.181113	2	2.5	4777.5	2678
TGGT1_215410	DPCD family protein			0.250228	0.267313	0.0170853	4	1	97	2496		1.0774	0.676355	-0.401049	0	5	7894	1102		1.00523	0.554787	-0.450444	2	4	4438	1747		0.697247	-0.362464	-1.05971	1	3	7601	843		-0.521313	2.5	2	3849	1669.5		-0.425746	1	4.5	6166	1424.5
TGGT1_257160	hypothetical protein			1.48086	0.848191	-0.632669	2	3	6280	1913		1.5886	1.60645	0.0178512	2	2	4542	5582		1.41568	1.45024	0.0345603	3	1	2788	5353		1.40542	1.24417	-0.161256	2	3	3085	1427		-0.396962	2	3	4682.5	1670		0.0262058	2.5	1.5	3665	5467.5
TGGT1_257568	hypothetical protein			-0.195204	-1.48308	-1.28787	2	3	72	1772		1.50734	1.40058	-0.106753	1	2	6825	4677		1.29587	1.40704	0.111176	2	1	3371	6137		0.888365	1.23793	0.349561	2	3	3274	1569		-0.469157	2	3	1673	1670.5		0.0022113	1.5	1.5	5098	5407
TGGT1_200385	Myb family DNA-binding domain-containing protein			2.07497	2.55734	0.482367	4	4	1561	2344		1.16261	1.49249	0.329881	2	1	3105	7066		1.15852	1.09163	-0.0668839	5	2	562	4828		1.11433	0.798003	-0.316327	2	3	1260	997		0.0830203	3	3.5	1410.5	1670.5		0.131498	3.5	1.5	1833.5	5947
TGGT1_258670	hypothetical protein			-2.55377	-3.20896	-0.65519	2	2	2022	3068		-0.177046	-0.281458	-0.104412	0	2	7217	4663		-0.474098	-0.712256	-0.238157	0	3	6431	1975		-0.103999	-1.16064	-1.05664	1	1	7443	276		-0.855916	1.5	1.5	4732.5	1672		-0.171285	0	2.5	6824	3319
TGGT1_314480	hypothetical protein			-5.04128	-5.95051	-0.909223	0	1	6439	1150		-3.3722	-3.49184	-0.119639	1	2	4946	899		-2.903	-3.11195	-0.208946	1	2	4953	3719		-4.37858	-4.43519	-0.0566159	2	1	4167	2201		-0.48292	1	1	5303	1675.5		-0.164292	1	2	4949.5	2309
TGGT1_205720	Adenosine/AMP deaminase domain-containing protein			-5.36713	-7.07256	-1.70542	0	3	6568	905		2.13344	2.1029	-0.0305362	1	2	1605	2898		1.79597	1.71581	-0.0801557	2	3	1761	3152		2.08762	1.86122	-0.226397	1	2	1315	2449		-0.96591	0.5	2.5	3941.5	1677		-0.0553459	1.5	2.5	1683	3025
TGGT1_308075	hypothetical protein			1.17672	-0.990319	-2.16703	1	6	6564	184		-2.35517	-2.41323	-0.0580619	3	1	2339	3976		-3.15668	-3.18001	-0.0233294	0	1	5579	5769		-3.61304	-2.52416	1.08887	4	1	1996	3181		-0.53908	2.5	3.5	4280	1682.5		-0.0406956	1.5	1	3959	4872.5
TGGT1_260000	hypothetical protein			-3.74808	-2.49313	1.25495	2	1	433	3112		-0.84526	-1.2693	-0.424041	1	4	5842	2138		-1.13527	-1.66537	-0.530106	2	1	4363	5190		-1.39179	-2.04307	-0.65128	2	3	1719	255		0.301832	2	2	1076	1683.5		-0.477074	1.5	2.5	5102.5	3664
TGGT1_307010	histone lysine demethylase JMJC1/KDM5D/JARID1D			-0.150369	-0.975153	-0.824785	1	3	5352	1166		1.56961	1.41918	-0.150423	2	4	3927	1901		1.50159	1.51067	0.0090794	1	3	5704	4341		1.59665	1.57595	-0.0207006	3	2	5447	2203		-0.422743	2	2.5	5399.5	1684.5		-0.0706717	1.5	3.5	4815.5	3121
TGGT1_269582	hypothetical protein			-4.34702	-6.4247	-2.07767	0	3	6682	1137		-1.92778	-1.64482	0.282957	2	1	2154	6494		-1.92957	-2.02672	-0.0971539	1	3	3681	1952		-2.21886	-2.20736	0.011497	4	1	3044	2235		-1.03309	2	2	4863	1686		0.0929015	1.5	2	2917.5	4223
TGGT1_206290	hypothetical protein			-2.32418	-2.95239	-0.628212	2	2	4754	2746		1.60175	1.36185	-0.2399	2	2	4271	2868		1.33231	1.35048	0.018176	2	4	4368	2419		1.1673	1.12665	-0.0406519	3	4	3493	627		-0.334432	2.5	3	4123.5	1686.5		-0.110862	2	3	4319.5	2643.5
TGGT1_243940	hypothetical protein			-0.21812	-1.39349	-1.17537	2	4	3325	1994		1.91285	1.65185	-0.260995	3	4	1838	1530		2.00223	1.63454	-0.36769	1	2	2555	1533		1.58193	1.36985	-0.212075	3	3	3034	1380		-0.693725	2.5	3.5	3179.5	1687		-0.314343	2	3	2196.5	1531.5
TGGT1_223070	hypothetical protein			0.849698	-1.98728	-2.83698	1	4	4845	530		-1.97957	-2.23855	-0.258981	1	1	3106	2066		-3.06782	-2.69956	0.368258	1	0	4359	6645		-2.71832	-2.8115	-0.093182	1	1	6734	2846		-1.46508	1	2.5	5789.5	1688		0.0546382	1	0.5	3732.5	4355.5
TGGT1_268300	hypothetical protein			1.28239	0.594877	-0.687516	3	5	2017	616		1.86409	1.68749	-0.176596	2	4	1087	2309		1.80613	1.8728	0.0666654	4	2	2538	6332		1.63922	1.4581	-0.181121	5	4	1083	2761		-0.434319	4	4.5	1550	1688.5		-0.0549651	3	3	1812.5	4320.5
TGGT1_259070	acetyltransferase, GNAT family protein			-2.13051	-3.03275	-0.90224	0	3	6230	1537		-2.09301	-1.78226	0.310754	2	0	1327	7334		-2.3689	-2.5495	-0.180597	0	1	5007	2923		-2.24633	-3.0867	-0.840371	1	1	6961	1841		-0.871305	0.5	2	6595.5	1689		0.0650782	1	0.5	3167	5128.5
TGGT1_409850	SAG-related sequence protein SRS47A			-2.26565	-4.019	-1.75336	3	3	1407	1923		1.04972	1.22424	0.174521	1	2	3663	4986		1.08188	0.299571	-0.782309	2	4	2613	118		0.677219	0.708707	0.0314885	1	3	4292	1456		-0.860934	2	3	2849.5	1689.5		-0.303894	1.5	3	3138	2552
TGGT1_219620	hypothetical protein			-2.01829	-2.507	-0.488712	2	2	4729	3182		-0.0387736	0.177613	0.216387	3	1	1574	5344		0.0208508	-0.736122	-0.756973	1	3	3840	91		-0.52085	-1.45602	-0.935165	1	5	7171	197		-0.711939	1.5	3.5	5950	1689.5		-0.270293	2	2	2707	2717.5
TGGT1_310220	hypothetical protein			-3.04981	-5.13417	-2.08437	1	3	5786	1229		-0.455786	-1.03045	-0.574667	0	4	7607	712		-0.652104	-0.736509	-0.0844054	2	3	1025	3511		-1.39916	-0.973456	0.425709	4	2	1160	2151		-0.829328	2.5	2.5	3473	1690		-0.329536	1	3.5	4316	2111.5
TGGT1_257180	RecF/RecN/SMC N terminal domain-containing protein			-2.13766	-3.16293	-1.02527	1	2	5005	2140		-2.99825	-2.80511	0.193142	2	3	4497	4194		-3.78295	-3.83745	-0.0544964	2	1	1708	1161		-4.15157	-4.24418	-0.0926104	2	1	3730	1241		-0.55894	1.5	1.5	4367.5	1690.5		0.0693227	2	2	3102.5	2677.5
TGGT1_255715	hypothetical protein			-1.22844	-2.112	-0.883561	2	4	5160	1997		-1.90388	-2.22157	-0.317697	2	1	2533	1913		-2.29543	-2.21049	0.0849394	0	1	5294	4918		-1.88448	-2.40754	-0.523059	1	2	537	1386		-0.70331	1.5	3	2848.5	1691.5		-0.116379	1	1	3913.5	3415.5
TGGT1_224905	hypothetical protein			-1.0839	-2.07753	-0.993623	2	2	2297	2082		0.0348482	0.628127	0.593279	5	1	758	7582		0.182544	0.402457	0.219913	3	3	2019	901		-0.0875551	0.215713	0.303268	2	3	2811	1304		-0.345177	2	2.5	2554	1693		0.406596	4	2	1388.5	4241.5
TGGT1_359630	nucleoside transporter			0.575496	-1.86912	-2.44462	1	3	5440	170		0.658209	0.819796	0.161587	3	3	3929	4642		-0.0393102	0.0733759	0.112686	1	1	4775	5530		-0.130811	-0.11457	0.0162415	4	2	1178	3219		-1.21419	2.5	2.5	3309	1694.5		0.137137	2	2	4352	5086
TGGT1_301260	hypothetical protein			-4.28332	-7.16325	-2.87994	1	2	5401	255		-0.468225	0.126853	0.595079	6	3	595	3566		-0.366561	-1.40732	-1.04076	1	4	4309	209		-1.49556	-1.73287	-0.237307	3	2	4243	3136		-1.55862	2	2	4822	1695.5		-0.222839	3.5	3.5	2452	1887.5
TGGT1_263820	DEAD/DEAH box helicase domain-containing protein			-1.38631	-1.7532	-0.366892	3	3	2056	3323		-0.212375	-0.564446	-0.352071	1	3	6440	3667		-0.389503	-1.00336	-0.613856	1	4	5858	2002		-0.475418	-2.5757	-2.10028	1	4	5150	69		-1.23359	2	3.5	3603	1696		-0.482964	1	3.5	6149	2834.5
TGGT1_316370	hypothetical protein			0.843749	0.293714	-0.550036	1	3	6385	3007		1.17024	1.0845	-0.0857369	2	2	3327	4687		1.04448	0.952683	-0.0918016	3	3	3730	3324		1.31763	1.08359	-0.234044	2	5	4301	387		-0.39204	1.5	4	5343	1697		-0.0887692	2.5	2.5	3528.5	4005.5
TGGT1_215680	SAG-related sequence SRS18			-0.52784	-0.766425	-0.238585	3	2	3122	2345		0.735256	1.14583	0.410577	3	2	2383	5916		0.43788	0.591342	0.153462	2	2	2734	5057		0.444847	0.382418	-0.0624288	1	1	6237	1051		-0.150507	2	1.5	4679.5	1698		0.28202	2.5	2	2558.5	5486.5
TGGT1_207590	protein phosphatase 2C domain-containing protein			1.35473	0.84465	-0.510082	0	4	6800	996		1.07488	1.10315	0.0282693	2	3	4035	1198		1.06287	1.19314	0.130269	4	1	1445	6028		1.2029	1.1457	-0.0571998	1	2	7481	2405		-0.283641	0.5	3	7140.5	1700.5		0.0792692	3	2	2740	3613
TGGT1_214390	hypothetical protein			0.388939	-0.579711	-0.968649	2	3	1641	288		2.55134	2.5233	-0.0280368	2	2	5978	5122		2.38963	2.31365	-0.0759812	2	2	3560	4726		2.71983	2.4488	-0.271026	1	2	5283	3114		-0.619838	1.5	2.5	3462	1701		-0.052009	2	2	4769	4924
TGGT1_316260	hypothetical protein			-3.30533	-4.98772	-1.68239	0	3	6458	2242		0.709599	0.73981	0.0302107	2	2	2863	3479		0.653148	0.264598	-0.388549	1	4	4522	1266		0.205659	-0.223816	-0.429476	2	3	6758	1163		-1.05593	1	3	6608	1702.5		-0.179169	1.5	3	3692.5	2372.5
TGGT1_285800	hypothetical protein			-4.68809	-5.53645	-0.848363	0	2	6511	1048		-0.00303034	-0.613007	-0.609977	0	4	7680	714		-1.43769	-1.71246	-0.274769	1	2	5166	3934		-1.39328	-1.57413	-0.180854	3	2	2873	2359		-0.514609	1.5	2	4692	1703.5		-0.442373	0.5	3	6423	2324
TGGT1_252070	KRUF family protein			-3.09139	-1.46225	1.62915	3	3	370	1431		1.86498	1.90881	0.0438291	4	4	525	3269		1.82564	2.0489	0.223263	4	3	986	3416		1.8537	2.05438	0.200681	5	1	2196	1979		0.914915	4	2	1283	1705		0.133546	4	3.5	755.5	3342.5
TGGT1_286735	hypothetical protein			-0.878544	-1.50883	-0.630285	2	2	1589	2324		1.29606	1.54813	0.252074	6	1	109	2788		1.28233	1.30887	0.0265375	5	2	398	1927		0.573365	1.01665	0.443284	3	4	1629	1087		-0.0935008	2.5	3	1609	1705.5		0.139306	5.5	1.5	253.5	2357.5
TGGT1_248620	hypothetical protein			-1.29902	-2.26074	-0.961722	1	4	6400	1893		0.428675	0.796248	0.367573	6	1	392	3320		0.616575	0.889414	0.272839	2	3	498	4404		1.23423	0.798389	-0.435837	4	3	2525	1519		-0.69878	2.5	3.5	4462.5	1706		0.320206	4	2	445	3862
TGGT1_232310	endonuclease/exonuclease/phosphatase family protein			-4.45005	-5.0843	-0.63425	0	2	6405	1196		0.923513	0.946671	0.0231577	0	1	7197	6826		0.577204	0.18829	-0.388914	2	2	2643	3181		0.310631	-0.0424385	-0.35307	0	1	7227	2220		-0.49366	0	1.5	6816	1708		-0.182878	1	1.5	4920	5003.5
TGGT1_310055	hypothetical protein			1.69147	1.18756	-0.503909	2	3	5913	2288		1.30504	1.48739	0.182346	3	3	509	4247		1.32572	1.40468	0.0789545	2	2	586	3688		1.52319	1.53715	0.013966	3	3	3231	1129		-0.244971	2.5	3	4572	1708.5		0.13065	2.5	2.5	547.5	3967.5
TGGT1_209600	hypothetical protein			1.30245	1.21488	-0.0875705	3	5	3357	1135		1.8682	1.72079	-0.147405	3	4	4736	882		1.78056	1.46099	-0.319568	2	6	2934	602		1.62911	1.26477	-0.364341	4	3	3303	2285		-0.225956	3.5	4	3330	1710		-0.233487	2.5	5	3835	742
TGGT1_240610	hypothetical protein			1.51392	0.300632	-1.21329	3	3	659	1155		0.714748	0.812464	0.0977159	2	2	3178	4901		0.598609	0.466053	-0.132556	1	3	5566	2765		-0.0568109	-0.316593	-0.259782	0	2	7844	2270		-0.736536	1.5	2.5	4251.5	1712.5		-0.0174201	1.5	2.5	4372	3833
TGGT1_269930	calcium binding egf domain-containing protein			-2.19326	-3.34958	-1.15631	0	2	6617	2089		-1.85896	-1.76613	0.0928357	1	3	3595	2825		-2.46384	-1.33075	1.13309	2	1	530	4610		-1.12136	-1.6179	-0.496542	2	2	4562	1337		-0.826428	1	2	5589.5	1713		0.612964	1.5	2	2062.5	3717.5
TGGT1_234260	hypothetical protein			-0.493367	-1.33954	-0.846174	3	4	4510	2645		1.66731	1.69097	0.0236638	1	3	6437	3248		1.63202	1.59269	-0.0393301	3	3	2697	4601		1.34214	1.63411	0.291967	4	3	3786	782		-0.277103	3.5	3.5	4148	1713.5		-0.00783312	2	3	4567	3924.5
TGGT1_269690	hypothetical protein			3.09158	2.63478	-0.456806	1	5	3843	684		3.00163	2.80723	-0.194405	2	4	5546	3345		3.05298	3.03896	-0.0140258	3	5	584	2707		3.31531	3.11552	-0.199791	2	3	7501	2745		-0.328298	1.5	4	5672	1714.5		-0.104216	2.5	4.5	3065	3026
TGGT1_320090	hypothetical protein			1.23809	0.884253	-0.353835	1	4	1795	292		2.29474	2.39826	0.103517	3	2	2260	5932		2.45963	2.63794	0.178305	2	0	1952	6842		2.73794	2.50169	-0.236241	3	2	4015	3137		-0.295038	2	3	2905	1714.5		0.140911	2.5	1	2106	6387
TGGT1_260400	hypothetical protein			2.69476	2.45751	-0.237248	1	5	6006	2201		2.59958	2.62143	0.0218498	3	2	4909	1881		2.49105	2.49348	0.00242372	2	4	4667	4517		2.35145	2.37615	0.0247004	5	4	845	1228		-0.106274	3	4.5	3425.5	1714.5		0.0121367	2.5	3	4788	3199
TGGT1_229680	hypothetical protein			0.585625	-0.158785	-0.74441	2	4	2098	2367		1.64919	2.00109	0.351891	5	1	788	1096		1.52904	1.86746	0.338414	6	1	155	5280		1.50911	1.57542	0.0663025	4	2	236	1063		-0.339054	3	3	1167	1715		0.345153	5.5	1	471.5	3188
TGGT1_220440	cyclin-dependent kinase regulatory subunit protein			-0.690721	-1.64335	-0.952634	4	1	1177	1809		0.747335	0.452087	-0.295248	1	3	5423	1716		0.120155	0.000560904	-0.119594	0	2	6053	5066		0.539318	-0.326912	-0.86623	1	2	6710	1623		-0.909432	2.5	1.5	3943.5	1716		-0.207421	0.5	2.5	5738	3391
TGGT1_312470	hypothetical protein			-1.64111	-3.59131	-1.9502	2	3	3082	1512		-0.505477	-0.417277	0.0881997	2	1	3198	6260		-0.86071	-1.00063	-0.139922	0	1	5648	5880		-1.00663	-0.83033	0.176305	3	1	3936	1920		-0.88695	2.5	2	3509	1716		-0.0258609	1	1	4423	6070
TGGT1_289210	prefoldin subunit protein			-3.66745	-4.13028	-0.462834	1	1	3627	2726		1.43027	1.00515	-0.425121	1	5	5506	314		1.34261	1.11648	-0.226135	1	4	4585	128		0.869355	0.249877	-0.619477	2	4	6621	707		-0.541156	1.5	2.5	5124	1716.5		-0.325628	1	4.5	5045.5	221
TGGT1_226820	hypothetical protein			-2.86808	-3.02071	-0.152627	3	2	2067	1657		1.80351	1.74391	-0.0596055	0	3	7868	3762		1.66075	1.79759	0.136838	4	2	437	3783		1.72986	1.85238	0.122518	2	3	6944	1776		-0.0150541	2.5	2.5	4505.5	1716.5		0.038616	2	2.5	4152.5	3772.5
TGGT1_223780	hypothetical protein			-5.67863	-5.21906	0.459565	2	1	2013	2294		-4.12765	-3.38094	0.746713	2	0	705	7674		-4.26026	-4.34624	-0.0859777	0	1	5757	2907		-4.07428	-4.70473	-0.630452	0	1	7488	1140		-0.0854436	1	1	4750.5	1717		0.330368	1	0.5	3231	5290.5
TGGT1_262470	putative C protein immunoglobulin-A-binding beta antigen			-1.50293	-2.70119	-1.19826	0	3	6473	1572		2.91053	2.94136	0.0308301	1	2	7491	5357		2.80231	3.03592	0.233611	4	1	1488	4271		2.94542	2.68842	-0.257002	3	2	6510	1865		-0.72763	1.5	2.5	6491.5	1718.5		0.132221	2.5	1.5	4489.5	4814
TGGT1_301150	SAG-related sequence SRS19B			-2.23314	-2.99049	-0.757344	1	3	6295	3205		1.1208	0.722742	-0.398058	1	3	6002	4046		0.784706	0.613547	-0.171159	1	3	6125	2858		1.14646	0.478804	-0.667659	3	4	3096	232		-0.712502	2	3.5	4695.5	1718.5		-0.284609	1	3	6063.5	3452
TGGT1_258870B	hypothetical protein			-6.00138	-6.40321	-0.401834	0	1	5746	2519		-0.406908	-0.536363	-0.129455	3	3	774	1618		-1.35	-1.22879	0.12121	3	2	932	1458		-3.11902	-2.90343	0.215588	4	1	1583	930		-0.0931231	2	1	3664.5	1724.5		-0.00412259	3	2.5	853	1538
TGGT1_246763	hypothetical protein			-1.63605	-2.63833	-1.00229	3	2	3572	2710		1.77333	1.97308	0.199752	5	1	644	5491		1.78333	1.52017	-0.263153	2	3	4729	4161		1.84525	1.27591	-0.569341	1	4	1183	740		-0.785814	2	3	2377.5	1725		-0.0317005	3.5	2	2686.5	4826
TGGT1_272590	hypothetical protein			1.72528	0.461939	-1.26334	2	2	3291	2161		0.6065	0.392919	-0.213581	2	3	5719	2969		0.265912	0.499065	0.233153	3	1	3234	6696		0.100186	-0.276405	-0.376591	1	3	3161	1292		-0.819964	1.5	2.5	3226	1726.5		0.00978625	2.5	2	4476.5	4832.5
TGGT1_233065	3'5'-cyclic nucleotide phosphodiesterase domain-containing protein			-0.963804	-2.51809	-1.55429	0	3	6498	1698		-1.23612	-1.33061	-0.0944914	0	1	6627	6126		-2.29555	-1.55036	0.745195	1	2	1646	2493		-1.7827	-1.65709	0.125606	3	1	3521	1756		-0.714342	1.5	2	5009.5	1727		0.325352	0.5	1.5	4136.5	4309.5
TGGT1_294570	rhodanese family domain-containing protein			-4.57148	-7.42615	-2.85467	0	3	6475	1942		-0.269042	0.14942	0.418462	4	0	513	7157		-0.285437	-0.196599	0.0888377	2	1	1278	4106		0.0715489	-0.310815	-0.382363	4	3	4967	1513		-1.61852	2	3	5721	1727.5		0.25365	3	0.5	895.5	5631.5
TGGT1_209960	glycosyltransferase			1.21751	1.2911	0.0735931	2	3	2376	1423		-0.272828	-0.311752	-0.038924	1	2	6220	3512		-0.15599	-0.435937	-0.279946	1	4	5112	505		-0.303705	-0.812468	-0.508763	2	2	4303	2032		-0.217585	2	2.5	3339.5	1727.5		-0.159435	1	3	5666	2008.5
TGGT1_298820	hypothetical protein			-6.38668	-8.26229	-1.87561	0	1	6244	1416		-0.416432	-0.0550772	0.361355	5	1	811	7286		-0.466174	-0.231516	0.234658	3	2	2136	4311		-1.60407	-0.971123	0.632942	4	2	2156	2045		-0.621332	2	1.5	4200	1730.5		0.298006	4	1.5	1473.5	5798.5
TGGT1_299030	RNA recognition motif 2 protein			-3.68485	-4.50858	-0.823733	1	2	5631	2356		1.65703	1.48393	-0.173097	3	3	3219	1656		1.60673	1.40591	-0.200814	2	4	4599	2896		1.04406	0.71331	-0.330751	2	4	3150	1106		-0.577242	1.5	3	4390.5	1731		-0.186955	2.5	3.5	3909	2276
TGGT1_318350	Pumilio-family RNA binding repeat-containing protein			-1.02284	-2.64714	-1.6243	2	3	5074	1246		1.22645	1.12168	-0.104765	2	3	4339	2590		1.36844	1.54726	0.178822	3	2	2105	2952		1.25265	1.58848	0.335825	2	1	3708	2217		-0.644238	2	2	4391	1731.5		0.0370285	2.5	2.5	3222	2771
TGGT1_224350A	putative aminopeptidase N			-7.2261	-7.58624	-0.360138						-3.30835	-3.72115	-0.412798	1	1	2710	1065		-3.52826	-4.32043	-0.792173	0	2	6648	3679		-4.35349	-4.7271	-0.373608	1	1	3715	1733		-0.366873	1	1		1733		-0.602486	0.5	1.5	4679	2372
TGGT1_364920	hypothetical protein			0.849259	-1.32835	-2.1776	1	3	6274	135		2.19086	1.97685	-0.214008	1	4	5392	1598		1.94802	1.9669	0.0188791	3	3	3658	3256		1.80958	1.8918	0.0822204	3	2	6057	3335		-1.04769	2	2.5	6165.5	1735		-0.0975644	2	3.5	4525	2427
TGGT1_213700	hypothetical protein			-4.19788	-3.29056	0.907312	3	1	1147	2528		-0.332863	-0.536202	-0.203339	1	2	5027	3590		-0.0265673	-0.400891	-0.374324	2	3	1616	2398		-0.498373	-1.14272	-0.644342	1	2	6670	942		0.131485	2	1.5	3908.5	1735		-0.288832	1.5	2.5	3321.5	2994
TGGT1_267450	alpha-tubulin suppressor protein			-0.53918	-1.12257	-0.583392	5	2	694	1211		2.19266	1.96708	-0.225574	1	3	5008	1405		2.09869	2.10023	0.00153656	3	2	3553	3659		1.8113	1.52024	-0.291056	3	2	2320	2261		-0.437224	4	2	1507	1736		-0.112019	2	2.5	4280.5	2532
TGGT1_267270	putative divalent metal transporter			-1.55195	-2.04169	-0.489743	1	3	5183	2782		2.11293	1.7394	-0.373528	1	5	7372	325		2.15479	1.80938	-0.345409	2	2	4700	1978		2.43227	1.90166	-0.530611	1	4	4545	692		-0.510177	1	3.5	4864	1737		-0.359469	1.5	3.5	6036	1151.5
TGGT1_285690	notch (dsl) domain-containing protein			1.36498	1.0376	-0.327385	1	2	5606	3355		0.653158	0.316334	-0.336825	0	4	7852	1449		0.509694	-0.400934	-0.910627	1	5	5650	377		0.678896	-0.713488	-1.39238	1	5	7314	122		-0.859885	1	3.5	6460	1738.5		-0.623726	0.5	4.5	6751	913
TGGT1_289222	hypothetical protein			-2.73647	-4.52783	-1.79137	0	1	6031	499		-0.729744	-0.475545	0.254199	1	2	3093	2837		-0.771117	-0.811281	-0.0401643	0	1	5635	5509		-1.83082	-1.34859	0.482233	3	1	1665	2980		-0.654568	1.5	1	3848	1739.5		0.107017	0.5	1.5	4364	4173
TGGT1_275630	HECT-domain (ubiquitin-transferase) domain-containing protein			-7.24873	-7.60887	-0.360138						-0.656198	-1.0388	-0.382601	1	3	415	987		-0.935386	-1.98935	-1.05396	1	2	1085	148		-2.44958	-2.19135	0.258221	2	2	433	1740		-0.0509587	2	2		1740		-0.718281	1	2.5	750	567.5
TGGT1_225920	hypothetical protein			-2.45258	-3.23059	-0.778009	0	2	6336	2148		-0.675341	-0.426404	0.248937	3	1	2525	3419		-1.16709	-1.16263	0.00446671	1	4	4206	1042		-1.78797	-2.27825	-0.490289	0	2	7224	1335		-0.634149	0	2	6780	1741.5		0.126702	2	2.5	3365.5	2230.5
TGGT1_308945	hypothetical protein			-8.10223	-8.46237	-0.360138						-2.87228	-2.71497	0.157314	0	0	5305	6507		-2.19248	-2.9094	-0.716922	0	2	6302	1373		-2.51905	-2.90046	-0.381408	0	1	7221	1743		-0.370773	0	1		1743		-0.279804	0	1	5803.5	3940
TGGT1_289030	hypothetical protein			2.44985	1.75381	-0.69604	0	4	6878	1249		1.82641	1.64308	-0.183332	1	4	7085	1871		1.69174	1.47772	-0.214025	1	2	2600	3061		1.59009	1.54315	-0.0469337	4	2	2200	2240		-0.371487	2	3	4539	1744.5		-0.198678	1	3	4842.5	2466
TGGT1_309840	hypothetical protein			-0.03212	-1.02835	-0.996233	1	3	4572	2160		1.53031	1.42593	-0.104385	5	3	561	4222		1.54521	1.67861	0.133392	3	2	1601	5801		1.42353	1.74847	0.324945	3	3	2125	1329		-0.335644	2	3	3348.5	1744.5		0.0145038	4	2.5	1081	5011.5
TGGT1_314850	hypothetical protein			-3.64244	-3.52202	0.120422	1	1	3279	2692		-0.0171181	-0.317788	-0.30067	1	4	7201	2283		0.193907	-0.518252	-0.712159	1	4	3877	961		-0.769141	-1.6715	-0.902362	2	3	5937	800		-0.39097	1.5	2	4608	1746		-0.506414	1	4	5539	1622
TGGT1_292055	calcium dependent protein kinase CDPK8			-3.33095	-5.06511	-1.73416	1	2	6282	2037		-0.983054	-0.800021	0.183032	2	1	4457	1467		-1.05693	-1.53053	-0.473597	1	4	5230	253		-1.40337	-1.79246	-0.389085	1	2	4212	1458		-1.06162	1	2	5247	1747.5		-0.145282	1.5	2.5	4843.5	860
TGGT1_297845	hypothetical protein			-0.421857	-1.32121	-0.899349	3	3	457	1055		0.323926	0.158226	-0.1657	3	3	2779	2906		-0.173871	0.39173	0.565601	4	2	199	5510		-0.412641	-0.0137216	0.398919	3	1	471	2441		-0.250215	3	2	464	1748		0.199951	3.5	2.5	1489	4208
TGGT1_291950	RNA recognition motif-containing protein			-6.20563	-6.94862	-0.742992	0	1	5764	2466		-4.14801	-4.16453	-0.0165192	0	0	6100	6616		-4.81822	-4.40402	0.414195	1	0	2890	5453		-4.41043	-5.27329	-0.86286	2	1	4490	1034		-0.802926	1	1	5127	1750		0.198838	0.5	0	4495	6034.5
TGGT1_211080	hypothetical protein			1.0423	0.641652	-0.400652	2	1	4806	3425		2.99126	2.91404	-0.0772206	5	3	841	5299		3.23973	3.05673	-0.183005	1	5	3515	172		3.6431	3.28728	-0.355817	1	6	7768	76		-0.378235	1.5	3.5	6287	1750.5		-0.130113	3	4	2178	2735.5
TGGT1_249290	hypothetical protein			-0.536512	-1.11685	-0.580342	1	4	4504	1869		0.416067	0.919691	0.503624	2	2	1127	3954		0.915779	1.05344	0.137663	2	2	3380	1809		1.14952	0.762548	-0.386972	1	3	6578	1633		-0.483657	1	3.5	5541	1751		0.320643	2	2	2253.5	2881.5
TGGT1_220330	hypothetical protein			-0.516408	-1.4557	-0.939292	1	2	4582	2756		-1.09617	-1.62985	-0.533689	2	3	3177	401		-1.48132	-1.71211	-0.230789	1	1	2512	348		-1.32768	-1.88147	-0.553784	1	2	2379	748		-0.746538	1	2	3480.5	1752		-0.382239	1.5	2	2844.5	374.5
TGGT1_216540	dolichyl-phosphate beta-glucosyltransferase			-7.41246	-7.7726	-0.360138						-3.01439	-2.73747	0.27692	2	2	4235	4621		-4.11082	-4.57519	-0.464369	1	1	4751	1701		-4.46922	-5.0373	-0.568073	2	1	5663	1752		-0.464106	2	1		1752		-0.0937245	1.5	1.5	4493	3161
TGGT1_305110	hypothetical protein			-2.54121	-3.62907	-1.08786	1	3	4085	2550		1.91898	1.79457	-0.12441	1	4	5952	3303		1.85612	1.78805	-0.0680731	1	3	5574	5294		1.94097	1.71255	-0.228426	1	4	7828	955		-0.658145	1	3.5	5956.5	1752.5		-0.0962417	1	3.5	5763	4298.5
TGGT1_252300	hypothetical protein			0.381869	0.869942	0.488073	2	2	2476	3335		-1.26425	-1.09139	0.172855	2	0	3425	7123		-1.31161	-1.29478	0.0168306	0	1	5615	4906		-0.945021	-1.3993	-0.454277	0	3	7853	171		0.0168981	1	2.5	5164.5	1753		0.0948429	1	0.5	4520	6014.5
TGGT1_237880	hypothetical protein			-1.97603	-4.23577	-2.25974	0	4	6729	352		0.545567	0.605333	0.059766	2	2	1841	6248		0.49555	0.448333	-0.0472169	3	2	2181	2673		0.387155	0.13213	-0.255025	0	2	7819	3158		-1.25738	0	3	7274	1755		0.00627453	2.5	2	2011	4460.5
TGGT1_283698	hypothetical protein			-2.33992	-3.79947	-1.45955	0	2	6042	1612		-1.54547	-2.35348	-0.80801	1	3	2929	392		-2.17854	-2.31263	-0.134092	1	2	5270	3664		-2.75104	-1.73009	1.02096	4	1	319	1898		-0.219296	2	1.5	3180.5	1755		-0.471051	1	2.5	4099.5	2028
TGGT1_245730	phosphatidylinositol-4-phosphate 5-Kinase			-5.56387	-6.05842	-0.494553	0	1	5617	2688		0.262688	0.613303	0.350615	4	0	2076	7870		-0.151568	0.0668592	0.218427	3	3	2362	4858		-2.43335	-2.29735	0.136002	3	2	3532	822		-0.179275	1.5	1.5	4574.5	1755		0.284521	3.5	1.5	2219	6364
TGGT1_230920	adaptor complexes medium subunit family protein			-5.10126	-5.43084	-0.329581	1	1	4684	3496		1.1402	0.885509	-0.254687	0	4	7778	1011		1.06224	-0.311369	-1.37361	1	5	6320	40		0.472836	-0.514501	-0.987337	1	5	6137	15		-0.658459	1	3	5410.5	1755.5		-0.81415	0.5	4.5	7049	525.5
TGGT1_280500	inorganic anion transporter, sulfate permease (SulP) family protein			-0.795034	-0.92095	-0.125916	4	3	2440	3262		0.663358	0.490711	-0.172647	4	3	2917	3875		0.302477	0.635216	0.332739	4	1	1906	6674		1.00381	0.214709	-0.789104	2	5	3679	252		-0.45751	3	4	3059.5	1757		0.0800461	4	2	2411.5	5274.5
TGGT1_230970	hypothetical protein			1.8913	1.6171	-0.274206	4	3	1173	2708		2.15699	2.17508	0.01809	1	2	5629	3826		2.20048	2.05749	-0.142995	1	3	5175	4784		2.26077	1.85801	-0.402761	1	4	7134	806		-0.338483	2.5	3.5	4153.5	1757		-0.0624525	1	2.5	5402	4305
TGGT1_215670	cAMP-dependent protein kinase			-0.305883	-1.18288	-0.876993	1	3	6302	2109		-0.163946	-1.06404	-0.900095	2	5	5953	391		-1.16251	-1.05995	0.102555	2	3	3066	4245		-1.43145	-2.06213	-0.630687	1	2	7276	1407		-0.75384	1	2.5	6789	1758		-0.39877	2	4	4509.5	2318
TGGT1_216770	hypothetical protein			0.504286	-0.281427	-0.785712	2	6	5153	673		1.17693	1.47153	0.294593	4	0	384	7698		1.08676	1.52809	0.441327	3	1	894	5673		0.866067	0.971811	0.105744	2	1	3077	2843		-0.339984	2	3.5	4115	1758		0.36796	3.5	0.5	639	6685.5
TGGT1_315560	ATP-binding cassette G family transporter ABCG77			0.855073	0.555276	-0.299797	2	2	3788	2457		-1.98325	-1.98543	-0.00217704	4	2	2572	5794		-2.24107	-2.53273	-0.291667	2	2	1835	1047		-2.0154	-2.71012	-0.69472	3	3	2753	1065		-0.497259	2.5	2.5	3270.5	1761		-0.146922	3	2	2203.5	3420.5
TGGT1_258085	hypothetical protein			0.650663	-0.988329	-1.63899	1	5	917	1059		1.78321	1.77634	-0.00687277	3	2	3254	5224		1.40892	1.653	0.244085	1	3	4282	4275		1.41141	1.59344	0.18203	2	1	3940	2464		-0.728481	1.5	3	2428.5	1761.5		0.118606	2	2.5	3768	4749.5
TGGT1_257360	hypothetical protein			-3.54569	-5.38487	-1.83918	2	2	4710	1293		-0.168045	-0.272885	-0.104841	2	2	3713	3753		-0.259267	-0.592172	-0.332905	2	3	4579	2520		-0.480369	-0.737195	-0.256826	5	2	2809	2231		-1.048	3.5	2	3759.5	1762		-0.218873	2	2.5	4146	3136.5
TGGT1_226370	dgat2l1-prov protein			-1.92234	-5.06656	-3.14423	1	4	6125	449		1.29591	1.3674	0.0714922	2	2	4910	2753		0.973674	1.24635	0.272679	3	4	2727	4743		0.957713	0.860741	-0.0969729	3	3	7045	3075		-1.6206	2	3.5	6585	1762		0.172085	2.5	3	3818.5	3748
TGGT1_244460	hypothetical protein			-4.11805	-4.71434	-0.596285	0	2	5883	2838		0.743352	0.379276	-0.364076	1	3	7259	2532		0.234736	-0.170328	-0.405064	0	3	6114	2684		-0.126575	-0.765232	-0.638657	1	3	6584	687		-0.617471	0.5	2.5	6233.5	1762.5		-0.38457	0.5	3	6686.5	2608
TGGT1_320680	AP2 domain transcription factor AP2IV-2			-3.53972	-4.03506	-0.495346	1	2	4907	2267		-0.20232	-0.510697	-0.308378	0	4	7826	2451		-0.777403	-0.551062	0.226342	3	2	2754	3684		-0.729471	-1.12387	-0.3944	1	3	7129	1258		-0.444873	1	2.5	6018	1762.5		-0.0410179	1.5	3	5290	3067.5
TGGT1_270280	hypothetical protein			1.94794	1.72214	-0.225804	3	2	4555	2884		1.36942	1.25092	-0.118501	2	3	4244	2232		1.4541	1.03033	-0.423774	3	5	3386	1536		1.57253	1.09549	-0.477045	2	5	7647	642		-0.351425	2.5	3.5	6101	1763		-0.271137	2.5	4	3815	1884
TGGT1_255400	hypothetical protein			0.111904	-1.57751	-1.68941	1	3	5996	886		0.0893072	-0.727508	-0.816815	0	3	7772	985		-0.3344	-0.441021	-0.106621	1	3	1243	3320		-0.852316	-0.729029	0.123288	2	2	6771	2641		-0.783061	1.5	2.5	6383.5	1763.5		-0.461718	0.5	3	4507.5	2152.5
TGGT1_315700	hypothetical protein			-1.03129	-1.87939	-0.848104	0	3	6452	2784		1.71623	1.75049	0.0342591	1	0	5854	7604		1.91702	1.75883	-0.158188	2	4	3007	2721		1.72496	1.7616	0.0366441	2	4	3338	744		-0.40573	1	3.5	4895	1764		-0.0619645	1.5	2	4430.5	5162.5
TGGT1_225745	hypothetical protein			-3.32452	-3.52593	-0.201404	2	1	3651	2722		-2.33463	-2.15922	0.175406	3	0	2849	7328		-2.52902	-2.24504	0.283983	2	1	4229	6480		-2.44873	-3.08011	-0.631386	0	2	7200	807		-0.416395	1	1.5	5425.5	1764.5		0.229694	2.5	0.5	3539	6904
TGGT1_267740	hypothetical protein			3.37217	2.96185	-0.410313	2	4	4534	2526		3.04964	2.82238	-0.227256	1	3	6732	2238		3.1329	3.0384	-0.0945016	3	3	4145	4016		3.33502	3.02221	-0.312805	3	5	3075	1004		-0.361559	2.5	4.5	3804.5	1765		-0.160879	2	3	5438.5	3127
TGGT1_224470	hypothetical protein			2.48417	2.16029	-0.323878	1	6	1546	297		3.03253	3.19797	0.165436	6	0	283	7779		2.99443	3.2071	0.212665	6	0	404	6920		3.29563	3.27644	-0.019195	3	3	3032	3235		-0.171536	2	4.5	2289	1766		0.18905	6	0	343.5	7349.5
TGGT1_277830	hypothetical protein			1.11415	1.04903	-0.0651196	2	3	1288	561		0.885814	0.951647	0.0658334	4	3	583	3739		0.286876	0.856263	0.569387	3	2	963	4554		0.567117	0.396085	-0.171032	2	2	7046	2972		-0.118076	2	2.5	4167	1766.5		0.31761	3.5	2.5	773	4146.5
TGGT1_315570	hypothetical protein			2.57442	1.0792	-1.49522	0	7	6924	4		2.19008	2.34834	0.158254	2	3	3200	1325		2.69674	2.81797	0.12123	4	1	1934	6691		3.79572	3.84002	0.0443026	2	2	3976	3530		-0.725457	1	4.5	5450	1767		0.139742	3	2	2567	4008
TGGT1_409030	hypothetical protein			1.16177	1.10746	-0.0543143	1	3	385	1674		1.4423	1.50558	0.0632788	2	4	2368	1865		1.49916	1.56663	0.067462	3	3	1794	2442		0.987931	1.21212	0.224192	4	3	3024	1861		0.0849388	2.5	3	1704.5	1767.5		0.0653704	2.5	3.5	2081	2153.5
TGGT1_310630	hypothetical protein			-5.37506	-6.76365	-1.3886	1	1	5804	2077		0.418368	0.4794	0.0610321	3	3	3183	3899		0.429262	0.145581	-0.283681	2	4	2610	2417		-0.73378	-0.782638	-0.0488577	3	3	3322	1466		-0.718726	2	2	4563	1771.5		-0.111325	2.5	3.5	2896.5	3158
TGGT1_257040	TB2/DP1, HVA22 family protein			0.85387	0.428492	-0.425377	3	3	4502	2452		2.10608	2.40407	0.297989	5	2	344	4287		2.06206	2.23573	0.173669	2	2	4756	4630		1.67299	1.35874	-0.314252	1	3	4363	1091		-0.369815	2	3	4432.5	1771.5		0.235829	3.5	2	2550	4458.5
TGGT1_252260	hypothetical protein			-0.633701	-2.4373	-1.8036	1	5	6372	384		1.06868	1.01228	-0.0563974	3	1	3896	2934		0.955957	0.91271	-0.0432469	3	3	598	3504		1.07265	0.853967	-0.218683	1	2	7680	3161		-1.01114	1	3.5	7026	1772.5		-0.0498221	3	2	2247	3219
TGGT1_312150	hypothetical protein			-0.743844	-2.83178	-2.08793	1	3	4506	739		-1.96569	-1.89158	0.0741035	1	2	3541	2846		-2.00784	-2.03999	-0.0321515	2	1	2273	2038		-2.54262	-2.55127	-0.00864675	1	1	4344	2807		-1.04829	1	2	4425	1773		0.020976	1.5	1.5	2907	2442
TGGT1_273150	zinc finger, C3HC4 type (RING finger) domain-containing protein			-0.083136	-0.417332	-0.334196	1	3	5138	2307		0.259279	-0.135169	-0.394448	1	4	6830	718		0.313665	-0.87744	-1.1911	3	3	1352	322		-1.22796	-2.10059	-0.872631	3	1	2153	1239		-0.603413	2	2	3645.5	1773		-0.792776	2	3.5	4091	520
TGGT1_231470	hypothetical protein			-1.55733	-1.4223	0.135029	2	3	2086	2365		1.20859	1.05844	-0.150155	1	2	4256	925		1.15124	1.14843	-0.00280453	1	2	2599	3074		1.2099	0.697903	-0.511993	2	3	6741	1181		-0.188482	2	3	4413.5	1773		-0.0764798	1	2	3427.5	1999.5
TGGT1_221922	NifU family domain-containing protein			-4.52152	-4.49726	0.0242676	1	1	1916	3236		-2.14889	-2.34107	-0.192175	0	3	6433	1262		-2.62797	-2.96624	-0.338264	1	3	5082	879		-3.08887	-3.89894	-0.810073	3	3	2755	313		-0.392903	2	2	2335.5	1774.5		-0.26522	0.5	3	5757.5	1070.5
TGGT1_311700	hypothetical protein			-0.227371	-1.79246	-1.56509	0	4	6727	642		-1.56804	-2.19734	-0.629298	0	3	7336	621		-2.43104	-2.35315	0.0778839	0	2	5976	4582		-2.60628	-2.78455	-0.178266	2	2	2108	2908		-0.871679	1	3	4417.5	1775		-0.275707	0	2.5	6656	2601.5
TGGT1_293360	hypothetical protein			-6.00286	-6.36761	-0.364745	0	1	5660	3142		0.284978	0.45469	0.169712	2	4	4030	2500		-0.0562349	-0.4076	-0.351365	2	3	1538	2030		-0.274929	-1.04267	-0.767743	1	4	4741	409		-0.566244	0.5	2.5	5200.5	1775.5		-0.0908268	2	3.5	2784	2265
TGGT1_244015	hypothetical protein			-1.27524	-2.24268	-0.967439	2	4	4464	2562		0.564378	0.389364	-0.175014	3	2	4454	3565		-0.00805437	-0.284615	-0.27656	2	5	3660	665		-0.848222	-0.625593	0.222629	2	2	1052	990		-0.372405	2	3	2758	1776		-0.225787	2.5	3.5	4057	2115
TGGT1_216270	hypothetical protein			-0.757971	-1.62637	-0.868404	1	5	6515	390		-0.0123472	-0.236949	-0.224602	1	3	7235	3196		0.188024	0.123502	-0.0645216	2	3	3852	4531		0.203892	-0.178581	-0.382473	2	2	7161	3169		-0.625439	1.5	3.5	6838	1779.5		-0.144562	1.5	3	5543.5	3863.5
TGGT1_360050	hypothetical protein			-2.05112	-3.71747	-1.66634	1	1	5457	479		-3.79497	-3.78553	0.00944218	0	0	6321	5827		-4.11377	-3.89789	0.215878	0	1	5339	2901		-3.67039	-3.57609	0.094304	1	1	5115	3081		-0.78602	1	1	5286	1780		0.11266	0	0.5	5830	4364
TGGT1_271080	hypothetical protein			-3.09543	-4.57224	-1.47681	1	3	5073	1306		1.32048	0.973941	-0.34654	2	4	6900	3052		1.01164	1.02855	0.0169058	2	3	3802	3450		1.30986	1.11799	-0.191861	3	3	4731	2257		-0.834336	2	3	4902	1781.5		-0.164817	2	3.5	5351	3251
TGGT1_214510	hypothetical protein			-0.171982	-0.517308	-0.345326	3	2	1676	855		-0.423889	-0.490214	-0.0663253	4	3	1395	3910		-1.17332	-0.734164	0.439159	3	1	1175	5720		-0.949603	-0.868794	0.0808087	3	2	4233	2708		-0.132259	3	2	2954.5	1781.5		0.186417	3.5	2	1285	4815
TGGT1_239340	hypothetical protein			-6.84554	-7.20568	-0.360138						-4.68307	-4.54103	0.142046	0	0	4156	5349		-4.43009	-4.40226	0.0278292	0	1	5187	3122		-4.09971	-4.80322	-0.703509	0	1	7204	1782		-0.531823	0	1		1782		0.0849378	0	0.5	4671.5	4235.5
TGGT1_217750	hypothetical protein			-3.54303	-4.60571	-1.06268	1	2	4422	3248		1.41061	1.36063	-0.0499776	1	1	3581	7353		1.31465	1.41395	0.0993019	3	2	783	636		1.23949	1.56866	0.329173	4	1	2085	316		-0.366754	2.5	1.5	3253.5	1782		0.0246622	2	1.5	2182	3994.5
TGGT1_238260	hypothetical protein			3.10184	2.86746	-0.23438	2	3	5653	2050		0.996896	1.1704	0.173501	4	2	1594	1189		0.87038	0.997036	0.126655	2	1	2397	6466		0.919021	0.863371	-0.0556496	4	1	1167	1514		-0.145015	3	2	3410	1782		0.150078	3	1.5	1995.5	3827.5
TGGT1_276830	hypothetical protein			-0.112116	0.513735	0.625851	2	2	686	3081		0.0525516	-0.175162	-0.227714	4	3	1992	693		-0.230416	-0.541056	-0.31064	3	3	2437	3506		-0.339994	-1.42936	-1.08937	1	2	3709	486		-0.231757	1.5	2	2197.5	1783.5		-0.269177	3.5	3	2214.5	2099.5
TGGT1_293480	MoeA N-terminal region (domain I and II) domain-containing protein			-3.88892	-4.35577	-0.466847	0	1	6335	1384		-0.465139	-0.22919	0.23595	4	0	236	7638		-0.750743	0.099455	0.850198	2	1	593	4286		-0.110736	0.172918	0.283654	2	2	3371	2188		-0.0915967	1	1.5	4853	1786		0.543074	3	0.5	414.5	5962
TGGT1_278180	hypothetical protein			1.2913	-0.215177	-1.50648	1	3	5098	340		0.255428	0.061995	-0.193433	1	3	6323	3430		0.304785	0.240305	-0.0644805	2	3	4715	1817		-0.138997	0.0477926	0.186789	2	2	4182	3234		-0.659844	1.5	2.5	4640	1787		-0.128957	1.5	3	5519	2623.5
TGGT1_289130	hypothetical protein			-4.22492	-5.12186	-0.896941	0	2	6808	423		-2.03759	-2.74644	-0.70885	1	3	6608	1965		-2.24938	-2.61259	-0.363207	1	2	5071	3287		-3.14307	-3.60912	-0.466049	0	1	7540	3152		-0.681495	0	1.5	7174	1787.5		-0.536029	1	2.5	5839.5	2626
TGGT1_221830	subtilisin SUB12			-3.37045	-3.70876	-0.338306	3	2	1535	2479		-1.33821	-1.37739	-0.0391758	2	1	5058	4127		-0.788429	-1.22077	-0.432338	1	5	3164	654		-1.95535	-2.2056	-0.250256	2	3	1905	1096		-0.294281	2.5	2.5	1720	1787.5		-0.235757	1.5	3	4111	2390.5
TGGT1_204468	hypothetical protein			1.17694	1.75092	0.573985	3	3	1504	3383		0.160336	0.108935	-0.051401	3	1	3932	2634		0.0681338	0.0534255	-0.0147083	1	1	2730	3737		0.211744	-0.453332	-0.665076	0	4	7846	193		-0.0455454	1.5	3.5	4675	1788		-0.0330546	2	1	3331	3185.5
TGGT1_219500	hypothetical protein			-2.93185	-4.04079	-1.10894	1	3	5386	1732		-2.54619	-2.24166	0.304537	2	0	5066	7751		-2.99355	-2.90437	0.0891856	0	0	5358	6014		-4.40169	-3.79065	0.611045	2	1	1035	1845		-0.248949	1.5	2	3210.5	1788.5		0.196861	1	0	5212	6882.5
TGGT1_236290	hypothetical protein			0.461539	-0.0945708	-0.55611	1	4	5956	2058		0.761839	0.357947	-0.403892	1	3	6740	1199		0.829855	-0.127586	-0.957441	0	4	6788	804		0.245089	-0.138217	-0.383306	1	3	7199	1520		-0.469708	1	3.5	6577.5	1789		-0.680666	0.5	3.5	6764	1001.5
TGGT1_316410	hypothetical protein			2.03449	0.651758	-1.38273	3	2	234	1846		2.14451	2.30105	0.156545	4	2	1436	5425		2.28647	2.45972	0.173246	5	3	303	5462		2.60788	2.4657	-0.142178	4	2	4684	1746		-0.762455	3.5	2	2459	1796		0.164896	4.5	2.5	869.5	5443.5
TGGT1_318760	hypothetical protein			-5.90346	-7.6788	-1.77534	0	1	5941	579		-2.46891	-2.35288	0.116034	2	1	1990	6442		-1.91599	-3.02979	-1.11379	0	5	6914	240		-3.74305	-3.87119	-0.128139	1	1	3168	3016		-0.951742	0.5	1	4554.5	1797.5		-0.49888	1	3	4452	3341
TGGT1_259610	hypothetical protein			-1.0971	-1.93355	-0.836453	1	3	6298	2599		-1.07121	-1.5421	-0.470887	0	2	7716	2543		-1.4934	-1.49824	-0.00483698	0	2	5750	4237		-1.37933	-1.97047	-0.591147	0	3	7648	996		-0.7138	0.5	3	6973	1797.5		-0.237862	0	2	6733	3390
TGGT1_249370	putative translation initiation factor SUI1			-3.57709	-4.03401	-0.456912	2	2	3486	2217		3.09868	3.13812	0.0394345	3	1	1377	5923		3.22226	3.33975	0.117493	4	1	609	5989		3.4147	3.28948	-0.12522	4	3	5875	1382		-0.291066	3	2.5	4680.5	1799.5		0.0784635	3.5	1	993	5956
TGGT1_205060	hypothetical protein			-1.25721	-2.96653	-1.70932	1	3	6403	1623		-1.91216	-1.73828	0.17388	3	1	2141	6678		-3.32033	-3.21651	0.103813	0	0	5594	5244		-2.97006	-3.54212	-0.572059	1	2	5425	1977		-1.14069	1	2.5	5914	1800		0.138847	1.5	0.5	3867.5	5961
TGGT1_228040	PPIC-type PPIASE domain-containing protein			-1.22394	-1.89128	-0.667342	1	2	5816	2489		1.3672	1.05434	-0.31286	0	2	7677	4652		0.682558	0.736221	0.0536623	1	2	5190	1886		0.983973	0.84273	-0.141242	3	4	6078	1111		-0.404292	2	3	5947	1800		-0.129599	0.5	2	6433.5	3269
TGGT1_315770	cytochrome p450 superfamily protein			-1.77278	-3.74645	-1.97367	1	3	1937	555		0.93791	0.764654	-0.173256	2	1	3197	2839		0.612653	0.908606	0.295953	3	1	2235	6473		1.02086	0.93433	-0.0865334	1	2	7316	3048		-1.0301	1	2.5	4626.5	1801.5		0.0613484	2.5	1	2716	4656
TGGT1_246700	hypothetical protein			-4.44307	-4.33175	0.111311	1	3	3214	2789		-0.898629	-1.43526	-0.536629	0	3	7756	1233		-1.10131	-1.77997	-0.678664	1	3	5805	3454		-1.03822	-1.93577	-0.897553	2	3	6454	817		-0.393121	1.5	3	4834	1803		-0.607646	0.5	3	6780.5	2343.5
TGGT1_273915	hypothetical protein			1.57191	0.00138694	-1.57052	2	2	4995	252		-0.726444	-0.552785	0.173659	1	1	4790	5378		-0.905893	-0.714899	0.190994	0	0	5361	6138		-0.741914	-0.571505	0.170409	3	1	5144	3356		-0.700055	2.5	1.5	5069.5	1804		0.182326	0.5	0.5	5075.5	5758
TGGT1_275780	hypothetical protein			-3.2494	-3.9938	-0.744395	1	2	4369	1509		-2.36523	-2.3409	0.0243266	0	2	7548	3155		-2.51308	-2.29049	0.222595	1	1	3630	4860		-2.10703	-2.4858	-0.378763	1	1	6490	2099		-0.561579	1	1.5	5429.5	1804		0.123461	0.5	1.5	5589	4007.5
TGGT1_267820	putative electron transfer flavoprotein subunit beta			1.29091	1.60642	0.315511	2	4	2488	2184		0.522118	-0.290724	-0.812843	1	4	6512	122		0.308859	-0.0636403	-0.372499	1	5	5257	904		-0.0900795	0.114281	0.204361	1	3	2420	1426		0.259936	1.5	3.5	2454	1805		-0.592671	1	4.5	5884.5	513
TGGT1_320130	hypothetical protein			-5.16433	-5.85019	-0.685864	0	1	5251	1805		-2.23913	-2.71353	-0.474404	1	2	5672	2746		-1.97796	-2.42463	-0.446672	0	2	6451	3341		-3.01813	-3.15362	-0.135489	2	1	3894	1808		-0.410676	1	1	4572.5	1806.5		-0.460538	0.5	2	6061.5	3043.5
TGGT1_226740	zinc finger, C3HC4 type (RING finger) domain-containing protein			2.45692	2.44148	-0.0154339	2	3	870	2703		1.23087	0.891419	-0.339452	1	3	6966	1022		1.23287	0.822368	-0.410505	0	4	6884	1720		1.15132	0.734055	-0.41726	0	3	7802	911		-0.216347	1	3	4336	1807		-0.374978	0.5	3.5	6925	1371
TGGT1_295390	hypothetical protein			-0.642347	-0.571099	0.0712481	2	2	2337	1439		-3.75147	-3.05525	0.696218	4	0	412	7884		-3.13802	-3.59609	-0.458067	0	2	6341	875		-3.31775	-3.5552	-0.237449	1	2	6017	2175		-0.0831005	1.5	2	4177	1807		0.119075	2	1	3376.5	4379.5
TGGT1_280530	hypothetical protein			-1.22503	-1.45306	-0.228038	3	2	2028	1683		1.05917	0.936715	-0.122457	2	2	308	1049		1.00169	0.972475	-0.0292106	4	3	464	476		0.299171	0.239856	-0.0593146	2	3	6609	1934		-0.143676	2.5	2.5	4318.5	1808.5		-0.0758338	3	2.5	386	762.5
TGGT1_295760	calcium-dependent protein kinase CDPK4A			-0.974225	-1.19591	-0.221684	3	3	1619	2594		-0.587108	-0.114176	0.472933	4	0	942	7646		-0.344799	-0.46442	-0.119621	2	3	4935	3083		-0.307036	-0.796607	-0.489571	2	4	6606	1025		-0.355627	2.5	3.5	4112.5	1809.5		0.176656	3	1.5	2938.5	5364.5
TGGT1_261600	creatinase domain-containing protein			-2.37316	-1.3028	1.07036	3	3	1255	2375		-1.87211	-1.44368	0.428424	2	2	3179	4036		-2.15203	-2.47444	-0.322402	1	4	2489	840		-2.90236	-2.93826	-0.0358929	2	4	5291	1244		0.517234	2.5	3.5	3273	1809.5		0.053011	1.5	3	2834	2438
TGGT1_216800	flagellar/basal body protein			2.525	2.54571	0.0207033	3	4	2342	2672		1.06142	1.05489	-0.00652995	3	4	2204	2959		0.365378	0.964393	0.599015	4	2	462	2658		0.820169	0.739578	-0.0805908	1	4	1271	953		-0.0299438	2	4	1806.5	1812.5		0.296243	3.5	3	1333	2808.5
TGGT1_249160	UAA transporter family protein			-4.15656	-5.37555	-1.21898	0	2	6597	811		-3.03284	-3.36913	-0.336288	0	2	7299	715		-3.2639	-4.07526	-0.811362	0	1	4578	43		-4.02531	-4.44581	-0.420501	0	1	6665	2816		-0.819742	0	1.5	6631	1813.5		-0.573825	0	1.5	5938.5	379
TGGT1_244610	zinc finger, C3HC4 type (RING finger) domain-containing protein			1.56163	1.55492	-0.00670937	4	1	936	3495		0.65821	0.287556	-0.370654	1	4	7223	378		0.427957	-0.0997315	-0.527688	0	5	6565	751		1.0024	0.0351438	-0.967254	0	5	7899	132		-0.486982	2	3	4417.5	1813.5		-0.449171	0.5	4.5	6894	564.5
TGGT1_203990	rhoptry protein ROP12			1.24048	0.568735	-0.671746	2	4	5207	1240		1.55667	1.51381	-0.0428584	1	2	4856	4060		1.61082	1.29565	-0.31517	2	3	2297	2154		1.57476	1.54969	-0.0250731	3	1	5918	2388		-0.34841	2.5	2.5	5562.5	1814		-0.179014	1.5	2.5	3576.5	3107
TGGT1_319690	hypothetical protein			-2.49707	-4.11333	-1.61626	2	3	4336	2272		-0.0325353	0.0560211	0.0885564	2	1	3585	6146		0.0981061	-0.0197751	-0.117881	1	2	4201	4477		-0.154517	-0.22779	-0.0732728	2	1	1635	1357		-0.844766	2	2	2985.5	1814.5		-0.0146624	1.5	1.5	3893	5311.5
TGGT1_267630	hypothetical protein			-3.44734	-4.53748	-1.09015	2	2	3181	1119		-0.29028	0.435426	0.725707	3	1	2152	1109		-0.0285788	-0.630479	-0.6019	1	3	5512	795		-0.547488	-0.281024	0.266464	1	2	6118	2513		-0.411842	1.5	2	4649.5	1816		0.0619031	2	2	3832	952
TGGT1_311110	putative Ubiquitin-fold modifier 1 precursor family protein			-2.98696	-4.04493	-1.05796	2	2	4888	1859		0.249031	-0.25312	-0.502152	1	2	4906	2656		-0.263537	-0.729624	-0.466087	1	5	5939	889		-2.78637	-2.05197	0.734394	3	3	2717	1775		-0.161785	2.5	2.5	3802.5	1817		-0.484119	1	3.5	5422.5	1772.5
TGGT1_216680	ankyrin repeat-containing protein			-2.22841	-3.45961	-1.2312	1	2	5629	2434		-0.647572	0.500472	1.14804	5	0	282	7486		-0.595774	-0.902617	-0.306843	0	3	6310	3047		-0.710482	-0.88587	-0.175388	1	3	4164	1206		-0.703294	1	2.5	4896.5	1820		0.4206	2.5	1.5	3296	5266.5
TGGT1_313140	isocitrate dehydrogenase			-7.01194	-7.37208	-0.360138						-4.56194	-4.49241	0.0695323	0	0	6613	7314		-4.80285	-4.54551	0.257341	0	0	3951	4547		-4.41256	-4.99423	-0.581667	1	1	5614	1821		-0.470902	1	1		1821		0.163436	0	0	5282	5930.5
TGGT1_223480	sushi domain (scr repeat) domain-containing protein			-4.35276	-5.23282	-0.880056	1	1	4282	1250		-3.89123	-3.25994	0.631293	2	0	738	7666		-3.97386	-3.75781	0.21605	0	0	4302	4194		-3.73826	-4.03955	-0.301287	2	1	4665	2393		-0.590671	1.5	1	4473.5	1821.5		0.423672	1	0	2520	5930
TGGT1_254180	radial spoke protein 3 protein			-2.13302	-4.89761	-2.76459	1	2	6434	1916		-1.63697	-1.19246	0.444507	2	1	3455	5551		-1.88636	-1.30172	0.584641	2	2	1280	3777		-1.28861	-1.27798	0.0106366	1	2	5214	1728		-1.37698	1	2	5824	1822		0.514574	2	1.5	2367.5	4664
TGGT1_268660	hypothetical protein			-1.49301	-3.70576	-2.21275	2	2	2272	176		0.1629	0.845271	0.682371	5	1	269	498		-0.564082	-0.164892	0.39919	4	1	413	5342		-0.030938	-0.253399	-0.222461	3	2	1968	3469		-1.2176	2.5	2	2120	1822.5		0.540781	4.5	1	341	2920
TGGT1_234180	hypothetical protein			0.541483	0.33073	-0.210753	6	2	106	1160		0.845012	0.830314	-0.0146976	2	1	2996	6895		0.431894	0.507345	0.0754507	3	0	2541	6707		0.734833	0.630206	-0.104627	4	3	5461	2485		-0.15769	5	2.5	2783.5	1822.5		0.0303766	2.5	0.5	2768.5	6801
TGGT1_278020	hypothetical protein			-5.25746	-5.97528	-0.717818	1	1	5358	2981		-2.77689	-3.03423	-0.257339	3	2	2543	3223		-2.75782	-2.79593	-0.038108	1	1	5911	6020		-3.03217	-4.06584	-1.03366	1	3	7587	668		-0.875741	1	2	6472.5	1824.5		-0.147724	2	1.5	4227	4621.5
TGGT1_273140	radical SAM methylthiotransferase, MiaB/RimO family protein			-5.22041	-8.014	-2.79359	0	2	6484	559		-0.231283	-0.346833	-0.11555	1	2	6258	3550		-0.84035	-1.26573	-0.425383	0	2	6540	4110		-0.654188	-0.674309	-0.0201207	1	1	6539	3094		-1.40685	0.5	1.5	6511.5	1826.5		-0.270466	0.5	2	6399	3830
TGGT1_278600	hypothetical protein			-1.07816	-1.89738	-0.819226	2	4	1850	204		1.59293	1.76357	0.17064	2	0	3479	7887		1.87981	1.86877	-0.0110328	4	2	1358	1147		1.90644	1.84814	-0.0582922	5	2	496	3450		-0.438759	3.5	3	1173	1827		0.0798039	3	1	2418.5	4517
TGGT1_253120	putative mandelonitrile lyase			-0.361871	-0.53749	-0.175619	2	2	1143	2763		-0.828587	-1.23165	-0.403062	0	3	7318	1589		-1.4239	-1.3311	0.0928075	1	3	5162	2330		-1.18404	-1.55116	-0.367123	1	3	6833	892		-0.271371	1.5	2.5	3988	1827.5		-0.155127	0.5	3	6240	1959.5
TGGT1_282230	sulfate adenylyltransferase/adenylylsulfate kinase			-1.69996	-2.47681	-0.776849	2	2	1477	2334		-0.289702	-0.696518	-0.406816	0	5	7753	675		-0.460314	-1.65707	-1.19675	0	6	6883	125		-1.15984	-1.51606	-0.356226	1	3	5955	1323		-0.566537	1.5	2.5	3716	1828.5		-0.801785	0	5.5	7318	400
TGGT1_260280	hypothetical protein			-0.23613	-1.32821	-1.09208	1	3	6018	944		0.522236	0.528499	0.00626343	1	1	2299	6338		0.474599	0.60782	0.133221	2	2	2349	1803		-0.593177	-0.422159	0.171018	2	2	6033	2716		-0.46053	1.5	2.5	6025.5	1830		0.0697424	1.5	1.5	2324	4070.5
TGGT1_225230	hypothetical protein			3.78172	2.76526	-1.01646	1	5	6315	335		-0.294454	0.0518628	0.346317	4	1	598	6375		0.0679915	0.518827	0.450835	3	0	57	6536		0.684673	1.11535	0.430677	3	1	54	3326		-0.292891	2	3	3184.5	1830.5		0.398576	3.5	0.5	327.5	6455.5
TGGT1_262655	hypothetical protein			-4.33361	-4.87354	-0.539931	0	1	5576	2276		-1.09464	-0.99341	0.101231	3	0	1111	7746		-1.73717	-1.66578	0.0713862	2	2	449	3613		-2.35991	-2.89283	-0.532921	1	2	7267	1387		-0.536426	0.5	1.5	6421.5	1831.5		0.0863085	2.5	1	780	5679.5
TGGT1_269775	hypothetical protein			-2.46818	-3.3155	-0.847325	0	3	6774	3657		1.38903	1.02464	-0.364397	1	6	6879	21		1.32311	1.03729	-0.285827	0	5	6886	1800		1.40603	0.463607	-0.942428	0	7	7924	11		-0.894876	0	5	7349	1834		-0.325112	0.5	5.5	6882.5	910.5
TGGT1_215010	hypothetical protein			-1.46125	-2.6016	-1.14035	1	3	6020	368		-2.77829	-3.28407	-0.505782	0	2	7385	4094		-4.29829	-3.51736	0.780936	1	0	2178	5702		-3.80553	-3.76702	0.0385106	2	1	4629	3301		-0.55092	1.5	2	5324.5	1834.5		0.137577	0.5	1	4781.5	4898
TGGT1_226380	hypothetical protein			3.23181	3.0832	-0.148606	2	2	5810	3662		3.24749	3.04854	-0.198951	2	4	6831	406		3.63181	3.25549	-0.376318	1	7	5347	411		4.38645	3.5968	-0.789657	0	10	7926	7		-0.469132	1	6	6868	1834.5		-0.287634	1.5	5.5	6089	408.5
TGGT1_309150	hypothetical protein			1.86069	0.399081	-1.4616	3	3	3860	213		-0.263218	-0.197751	0.0654668	2	1	2697	7264		-0.595931	-1.59378	-0.997848	1	4	5771	740		-0.820983	-0.874871	-0.0538876	2	1	6415	3460		-0.757746	2.5	2	5137.5	1836.5		-0.466191	1.5	2.5	4234	4002
TGGT1_309405	hypothetical protein			2.59318	2.34186	-0.251318	1	4	5958	2331		1.67684	1.78417	0.107326	1	5	1613	1956		1.61139	1.63035	0.0189616	1	5	3054	717		1.87356	1.86209	-0.0114735	1	2	2508	1347		-0.131396	1	3	4233	1839		0.063144	1	5	2333.5	1336.5
TGGT1_261690	hypothetical protein			-7.50873	-8.35988	-0.851152	0	2	6098	1830		-2.4556	-3.04784	-0.592243	0	2	7539	4105		-3.57686	-3.61485	-0.0379977	1	1	3632	2056		-3.37612	-3.64779	-0.271669	1	1	6045	1849		-0.561411	0.5	1.5	6071.5	1839.5		-0.315121	0.5	1.5	5585.5	3080.5
TGGT1_321580	putative membrane protein			-4.05985	-3.95573	0.104118	2	2	3521	3301		-0.0440429	-0.0927657	-0.0487228	1	2	5466	5063		-0.171972	0.132085	0.304057	3	1	1246	6487		-0.531067	-0.791008	-0.25994	3	2	4983	379		-0.0779109	2.5	2	4252	1840		0.127667	2	1.5	3356	5775
TGGT1_320240	SAG-related sequence SRS15B			2.77639	1.04917	-1.72722	2	4	4824	1000		1.10913	1.24073	0.131607	4	3	1486	3431		1.28074	1.31346	0.0327198	3	2	2830	5121		0.819205	1.10148	0.282278	3	2	2275	2682		-0.72247	2.5	3	3549.5	1841		0.0821634	3.5	2.5	2158	4276
TGGT1_237195	hypothetical protein			-2.24916	-3.72644	-1.47727	1	2	4368	2218		1.18404	1.14976	-0.0342806	2	3	5015	3952		1.05073	0.585583	-0.465146	2	2	2833	2176		0.590679	0.356715	-0.233964	2	2	2199	1465		-0.855618	1.5	2	3283.5	1841.5		-0.249713	2	2.5	3924	3064
TGGT1_409760	putative transmembrane protein			-4.87564	-6.47887	-1.60324	0	3	6743	1538		2.42351	2.36297	-0.0605425	1	1	5597	6948		2.26547	2.42847	0.162999	3	1	3259	3896		2.32083	2.39507	0.0742416	4	3	3798	2145		-0.764497	2	3	5270.5	1841.5		0.0512285	2	1	4428	5422
TGGT1_228360	putative peptidyl-prolyl isomerase FKBP12			1.34089	0.95109	-0.389797	4	3	2096	2410		2.22585	2.1665	-0.0593563	2	3	6374	2542		2.22295	2.0601	-0.162849	3	4	3925	3585		2.00214	1.97755	-0.0245909	1	3	7633	1273		-0.207194	2.5	3	4864.5	1841.5		-0.111103	2.5	3.5	5149.5	3063.5
TGGT1_216970	putative coronin			-5.08138	-4.84079	0.240591	1	2	2230	3207		0.740493	0.81042	0.0699275	2	2	601	4980		1.0679	0.735677	-0.332226	2	3	2311	1677		1.0375	0.539226	-0.498276	2	4	4924	478		-0.128843	1.5	3	3577	1842.5		-0.131149	2	2.5	1456	3328.5
TGGT1_315940	putative rhoptry protein			1.15014	1.18555	0.0354156	3	3	2023	2087		0.744106	0.809543	0.0654369	3	2	4136	5239		1.02512	1.00664	-0.018483	3	4	3190	2032		1.00332	1.0537	0.0503755	3	3	3122	1598		0.0428955	3	3	2572.5	1842.5		0.0234769	3	3	3663	3635.5
TGGT1_249440	hypothetical protein			-4.8817	-5.69233	-0.810635	2	1	1901	2404		-0.385999	-0.912914	-0.526915	0	4	7675	409		-1.0368	-1.62672	-0.589919	1	5	5043	649		-4.28191	-4.94532	-0.663407	3	2	5273	1284		-0.737021	2.5	1.5	3587	1844		-0.558417	0.5	4.5	6359	529
TGGT1_206910	hypothetical protein			0.655749	-0.00461441	-0.660364	6	2	383	2000		-1.61446	-1.93079	-0.31633	2	4	5692	2645		-1.45827	-2.52318	-1.06491	3	4	3309	1455		-2.68723	-2.93127	-0.244046	3	1	4232	1689		-0.452205	4.5	1.5	2307.5	1844.5		-0.690618	2.5	4	4500.5	2050
TGGT1_232650	hypothetical protein			-2.43712	-4.2073	-1.77018	2	3	3708	467		0.179314	0.0865618	-0.0927525	1	4	7401	1534		-0.0205361	-0.823834	-0.803298	1	3	3219	1010		-0.839761	-1.01884	-0.179081	1	2	7393	3223		-0.974632	1.5	2.5	5550.5	1845		-0.448025	1	3.5	5310	1272
TGGT1_250840	hypothetical protein			-5.73214	-6.8633	-1.13116	1	1	2184	154		-1.06782	-1.6607	-0.592885	1	3	6362	797		-1.75354	-2.23183	-0.478289	0	3	6485	1751		-3.44812	-3.59169	-0.143569	2	1	4440	3537		-0.637366	1.5	1	3312	1845.5		-0.535587	0.5	3	6423.5	1274
TGGT1_258740	putative eukaryotic initiation factor-2A			-7.80913	-8.16927	-0.360138						-2.44399	-2.62293	-0.178942	2	2	4234	1713		-3.77163	-5.01493	-1.2433	0	2	5859	562		-4.99794	-5.36504	-0.367095	2	2	4669	1846		-0.363616	2	2		1846		-0.711122	1	2	5046.5	1137.5
TGGT1_312820	hypothetical protein			-4.63662	-6.53466	-1.89803	0	1	5548	1225		-1.5687	-2.24138	-0.672685	1	2	6268	179		-2.11666	-3.14496	-1.0283	0	4	6756	251		-3.421	-3.87752	-0.456527	2	2	4653	2469		-1.17728	1	1.5	5100.5	1847		-0.850492	0.5	3	6512	215
TGGT1_227948	peptidase M16 inactive domain-containing protein			-4.95006	-7.14304	-2.19298	1	3	5422	992		-0.376396	-0.525379	-0.148983	3	4	4287	2493		-0.716485	-1.65684	-0.940359	1	7	6358	112		-3.81198	-3.76017	0.0518095	4	3	5881	2703		-1.07059	2.5	3	5651.5	1847.5		-0.544671	2	5.5	5322.5	1302.5
TGGT1_252360	rhoptry kinase family protein ROP24 (incomplete catalytic triad)			1.80731	0.533593	-1.27372	2	3	450	1471		1.68041	1.7536	0.0731865	2	2	3102	5197		1.7231	1.63467	-0.0884377	2	4	4917	2806		1.73905	1.66052	-0.0785312	4	3	3504	2225		-0.676124	3	3	1977	1848		-0.0076256	2	3	4009.5	4001.5
TGGT1_318742	hypothetical protein			-5.10203	-6.94064	-1.83861	0	4	6457	783		-0.0231545	0.226317	0.249472	4	1	371	3830		-0.621767	-0.521395	0.100372	2	3	3811	3974		-0.84681	-1.06972	-0.222908	4	2	2002	2914		-1.03076	2	3	4229.5	1848.5		0.174922	3	2	2091	3902
TGGT1_224275	hypothetical protein			-3.66852	-4.20715	-0.53863	1	4	1291	900		1.97317	1.44349	-0.529678	2	3	4627	131		0.878804	0.897409	0.0186049	1	3	4328	2125		0.998477	0.899391	-0.099086	1	2	7116	2797		-0.318858	1	3	4203.5	1848.5		-0.255537	1.5	3	4477.5	1128
TGGT1_210095	hypothetical protein			-0.711584	-1.85722	-1.14564	1	4	2391	174		1.23121	1.37326	0.142057	4	1	1954	7225		1.21738	0.845669	-0.371712	0	2	6046	3015		0.772279	0.649596	-0.122683	1	2	3960	3528		-0.634161	1	3	3175.5	1851		-0.114828	2	1.5	4000	5120
TGGT1_297647	hypothetical protein			-3.88875	-6.04898	-2.16023	0	3	6700	1285		0.0216145	0.00183996	-0.0197746	1	2	5621	933		-0.251624	-1.11571	-0.864086	0	2	6191	379		-0.852051	-0.768483	0.0835677	2	2	4365	2425		-1.03833	1	2.5	5532.5	1855		-0.44193	0.5	2	5906	656
TGGT1_315410	SAG-related sequence SRS53F			0.567502	0.75235	0.184847	4	2	2445	426		0.391049	0.326796	-0.0642532	1	1	6756	6516		0.313466	-0.0470636	-0.36053	0	3	6459	2629		-0.695567	0.0527107	0.748277	5	1	274	3288		0.466562	4.5	1.5	1359.5	1857		-0.212391	0.5	2	6607.5	4572.5
TGGT1_259700	hypothetical protein			-3.07433	-4.93021	-1.85589	0	3	6471	968		1.84913	2.00889	0.159759	3	1	2864	4554		1.96488	2.27856	0.313675	3	2	151	4078		1.01264	1.61668	0.604042	3	3	763	2751		-0.625922	1.5	3	3617	1859.5		0.236717	3	1.5	1507.5	4316
TGGT1_305200	tetratricopeptide repeat-containing protein			-6.73367	-7.09381	-0.360138						-2.41764	-2.65628	-0.238647	1	2	1273	2322		-2.82721	-3.44002	-0.612815	0	2	6215	754		-3.18202	-3.94261	-0.760589	0	2	7351	1860		-0.560364	0	2		1860		-0.425731	0.5	2	3744	1538
TGGT1_214630	hypothetical protein			-5.22017	-6.00309	-0.782927	1	1	3135	2711		-1.48032	-1.85773	-0.377417	1	2	4899	1237		-2.06259	-2.02102	0.041574	0	2	5242	2397		-2.46695	-2.94077	-0.473823	0	2	7519	1014		-0.628375	0.5	1.5	5327	1862.5		-0.167922	0.5	2	5070.5	1817
TGGT1_262600	hypothetical protein			-0.635668	-1.24166	-0.605991	2	3	4461	2107		2.26827	2.24708	-0.0211898	3	2	3397	3364		2.53131	2.32026	-0.211051	2	3	3971	1849		2.04024	2.02103	-0.0192087	1	3	7189	1620		-0.3126	1.5	3	5825	1863.5		-0.11612	2.5	2.5	3684	2606.5
TGGT1_314000	putative peptide methionine sulfoxide reductase msrB			2.01887	1.38642	-0.632451	0	6	6917	84		1.87041	1.73529	-0.13512	1	3	2818	3605		1.84962	1.57781	-0.271807	2	4	5188	4220		1.68624	1.71929	0.0330544	3	3	3254	3643		-0.299698	1.5	4.5	5085.5	1863.5		-0.203464	1.5	3.5	4003	3912.5
TGGT1_270550	putative gamma-glutamyl phosphate reductase			-4.95221	-7.60828	-2.65607	0	3	6219	1170		1.31433	1.09176	-0.222571	1	4	3966	537		1.55487	1.51911	-0.0357577	3	3	1735	3393		1.73072	1.61751	-0.113214	2	2	2094	2561		-1.38464	1	2.5	4156.5	1865.5		-0.129164	2	3.5	2850.5	1965
TGGT1_225900	hypothetical protein			-4.86351	-6.06694	-1.20343	1	1	3583	1258		0.548547	0.414532	-0.134014	1	2	5615	4731		0.469774	-0.0883988	-0.558173	1	4	4831	628		-0.498038	-0.756356	-0.258318	1	1	6378	2474		-0.730873	1	1	4980.5	1866		-0.346094	1	3	5223	2679.5
TGGT1_279450	putative adenylosuccinate synthetase			-0.282509	-0.836515	-0.554006	2	2	2457	1299		2.50669	2.24284	-0.263846	2	5	6235	404		2.42651	2.26775	-0.158759	3	5	3999	2332		2.08262	2.02169	-0.0609314	4	3	3895	2433		-0.307469	3	2.5	3176	1866		-0.211302	2.5	5	5117	1368
TGGT1_272645	hypothetical protein			3.0791	2.35865	-0.720449	2	6	5510	580		1.4768	1.42354	-0.0532559	1	2	6169	5906		1.34533	1.43666	0.0913302	3	1	2877	6598		1.27291	1.46405	0.191144	4	2	295	3154		-0.264652	3	4	2902.5	1867		0.0190372	2	1.5	4523	6252
TGGT1_255430	Rad9 protein			-1.61565	-2.3059	-0.690257	2	2	4420	3590		-0.184187	-0.645923	-0.461737	1	4	5972	650		-1.28617	-1.82803	-0.541855	2	2	3586	435		-2.22642	-3.33568	-1.10926	1	3	4307	149		-0.89976	1.5	2.5	4363.5	1869.5		-0.501796	1.5	3	4779	542.5
TGGT1_286100	hypothetical protein			0.193873	0.17472	-0.019153	3	2	1282	2979		1.4441	1.35167	-0.0924359	3	3	3519	4777		1.31794	1.21459	-0.103351	1	6	6284	713		1.33273	1.06323	-0.269501	1	4	7174	761		-0.144327	2	3	4228	1870		-0.0978932	2	4.5	4901.5	2745
TGGT1_264805	hypothetical protein			-2.49188	-3.99538	-1.5035	1	2	1944	1183		-0.656855	-0.530902	0.125953	3	1	1935	267		-1.4504	-0.617959	0.832445	2	0	638	6408		-2.77484	-1.90916	0.865675	4	1	1146	2560		-0.318911	2.5	1.5	1545	1871.5		0.479199	2.5	0.5	1286.5	3337.5
TGGT1_206440	cpw-wpc domain-containing protein			-1.88905	-2.50877	-0.619723	0	3	6701	1812		2.51048	2.38791	-0.122567	1	4	7362	2657		2.38437	2.50059	0.116224	3	2	4560	4661		2.17832	2.29291	0.114592	4	2	3569	1938		-0.252565	2	2.5	5135	1875		-0.00317144	2	3	5961	3659
TGGT1_268820	hypothetical protein			0.124952	0.224376	0.099424	4	2	410	2147		1.74802	1.80026	0.0522426	5	1	645	7303		1.7032	1.79688	0.0936788	3	1	245	6677		1.83841	1.88673	0.0483204	2	3	4327	1603		0.0738722	3	2.5	2368.5	1875		0.0729607	4	1	445	6990
TGGT1_207955	hypothetical protein			-0.411073	-1.24931	-0.838238	1	3	6377	3512		2.43719	2.23517	-0.202014	0	5	7766	324		2.54374	2.44423	-0.0995059	1	2	5883	2748		2.83837	2.55	-0.288364	1	5	7682	240		-0.563301	1	4	7029.5	1876		-0.15076	0.5	3.5	6824.5	1536
TGGT1_213620	ABC1 family protein			-3.63559	-4.6202	-0.984605	1	2	5921	3303		-0.418332	-0.646651	-0.228318	0	2	7511	4656		-0.429833	-1.00412	-0.574291	2	4	1813	798		-0.458964	-1.05845	-0.599482	1	4	2907	451		-0.792043	1	3	4414	1877		-0.401305	1	3	4662	2727
TGGT1_246990	hypothetical protein			-4.52918	-6.12727	-1.59809	0	3	6708	1808		-0.555385	-0.90604	-0.350654	2	3	4940	2999		-0.999234	-1.61253	-0.613299	0	4	6511	2041		-1.86319	-2.34045	-0.477255	1	3	5450	1948		-1.03767	0.5	3	6079	1878		-0.481977	1	3.5	5725.5	2520
TGGT1_285170	putative ribosomal RNA large subunit methyltransferase I			-2.75107	-4.36674	-1.61567	0	2	6209	1233		-0.380611	-0.207754	0.172857	3	1	1388	7433		-0.581429	-1.11126	-0.529836	0	4	6757	1186		-1.83572	-2.29696	-0.461243	1	2	7285	2523		-1.03846	0.5	2	6747	1878		-0.178489	1.5	2.5	4072.5	4309.5
TGGT1_229710	OTU family cysteine protease			-1.76149	-1.58397	0.177519	2	2	2480	2164		-0.496774	-1.649	-1.15222	2	4	3914	223		-1.34318	-1.74315	-0.399969	2	3	3247	964		-2.03858	-2.24414	-0.205555	1	2	6494	1593		-0.0140183	1.5	2	4487	1878.5		-0.776095	2	3.5	3580.5	593.5
TGGT1_305840	Nicotinate-nucleotide adenylyltransferase			-4.71668	-8.0181	-3.30142	1	2	5725	280		1.12354	0.40501	-0.718532	1	5	6730	69		1.08113	0.795378	-0.28575	0	3	6244	2270		-0.653868	-0.475208	0.17866	3	2	4987	3481		-1.56138	2	2	5356	1880.5		-0.502141	0.5	4	6487	1169.5
TGGT1_297450	hypothetical protein			-5.49674	-6.15341	-0.656666	0	2	6191	3038		-2.1963	-2.49049	-0.294183	2	3	4229	1782		-2.07486	-2.67222	-0.597364	0	2	5812	1594		-2.43758	-3.09449	-0.656912	2	3	6149	724		-0.656789	1	2.5	6170	1881		-0.445774	1	2.5	5020.5	1688
TGGT1_240960	AIG2 family protein			-1.04066	-1.75915	-0.718495	2	2	5348	2905		1.32214	1.09162	-0.230518	1	3	4333	2119		1.25491	0.990989	-0.263922	1	3	3565	3340		1.05621	0.294469	-0.761742	2	4	7333	858		-0.740119	2	3	6340.5	1881.5		-0.24722	1	3	3949	2729.5
TGGT1_306980	hypothetical protein			-1.21514	-2.67951	-1.46437	2	2	3511	2221		0.967815	1.06176	0.0939457	3	2	903	5282		1.25827	1.18171	-0.0765524	2	2	891	3489		0.688098	0.760675	0.0725765	2	3	2384	1543		-0.695898	2	2.5	2947.5	1882		0.00869664	2.5	2	897	4385.5
TGGT1_222800	putative glycogen synthase			-0.542005	-0.204979	0.337025	2	2	2203	2995		-0.151173	0.341642	0.492815	4	3	1454	2157		0.0301398	-0.314537	-0.344676	0	5	6539	425		-0.129247	-0.973814	-0.844567	1	3	2018	770		-0.253771	1.5	2.5	2110.5	1882.5		0.0740696	2	4	3996.5	1291
TGGT1_232060	hypothetical protein			-0.0127991	-0.941279	-0.928479	1	4	5558	639		0.363974	0.301402	-0.0625718	3	4	1831	2432		0.261667	-0.108192	-0.36986	2	3	3453	905		-0.947704	-0.0197423	0.927962	3	2	657	3126		-0.00025892	2	3	3107.5	1882.5		-0.216216	2.5	3.5	2642	1668.5
TGGT1_247630	putative membrane protein			0.145807	0.0990941	-0.046713	2	5	4355	1041		1.88549	1.69396	-0.191528	0	5	7719	883		1.80541	1.51905	-0.286361	1	4	5832	307		1.32385	1.67554	0.351696	5	2	2779	2724		0.152492	3.5	3.5	3567	1882.5		-0.238944	0.5	4.5	6775.5	595
TGGT1_251550	acyl-coa-binding protein			0.495654	0.281092	-0.214562	5	3	1802	2674		0.49889	0.564415	0.0655249	2	0	3691	7636		0.620853	0.455434	-0.165419	2	2	4055	3063		0.687452	0.311969	-0.375483	2	3	4952	1092		-0.295023	3.5	3	3377	1883		-0.049947	2	1	3873	5349.5
TGGT1_222850	stress responsive a/b barrel domain-containing protein			2.41655	1.72395	-0.692598	2	5	5555	592		2.8668	3.00095	0.134147	5	2	395	2715		2.97419	3.27384	0.299641	3	3	260	5025		3.13344	3.30796	0.174515	5	3	182	3185		-0.259042	3.5	4	2868.5	1888.5		0.216894	4	2.5	327.5	3870
TGGT1_209650B	RNA-directed DNA polymerase			-5.37203	-6.11861	-0.746575	0	1	6111	1817		-1.94256	-1.5809	0.361656	2	0	2776	7117		-2.54609	-2.26866	0.277427	1	0	3296	5308		-2.72632	-3.31942	-0.593099	0	1	6683	1965		-0.669837	0	1	6397	1891		0.319541	1.5	0	3036	6212.5
TGGT1_252190	KRUF family protein			-4.06703	-4.47043	-0.403405	2	2	5009	3665		1.07442	0.74121	-0.333215	0	1	7218	1968		0.840145	0.942562	0.102417	4	1	660	4788		1.02362	0.436093	-0.587532	2	1	817	117		-0.495468	2	1.5	2913	1891		-0.115399	2	1	3939	3378
TGGT1_235590	hypothetical protein			-1.03575	-1.8602	-0.824447	3	4	3827	911		0.416093	0.0261161	-0.389977	1	4	4976	1597		0.158828	0.0147676	-0.14406	2	3	1630	4203		-0.26166	-0.24086	0.0207997	3	3	2835	2872		-0.401824	3	3.5	3331	1891.5		-0.267018	1.5	3.5	3303	2900
TGGT1_227875	hypothetical protein			-0.972131	-2.60702	-1.63489	1	2	1823	952		0.242699	1.01408	0.771386	3	1	2256	6388		0.932593	0.141622	-0.790971	1	4	4518	1444		-0.471719	-0.190999	0.280721	3	2	3553	2833		-0.677084	2	2	2688	1892.5		-0.00979245	2	2.5	3387	3916
TGGT1_225480	hypothetical protein			-0.974121	-0.893067	0.0810534	4	2	958	3647		1.86222	1.81277	-0.0494556	4	1	2353	5707		1.77502	1.43208	-0.342943	1	6	6303	595		1.64269	1.22354	-0.419149	1	6	6735	139		-0.169048	2.5	4	3846.5	1893		-0.196199	2.5	3.5	4328	3151
TGGT1_267470	cold-shock DNA-binding domain-containing protein			1.01237	0.843741	-0.168625	3	3	3781	2085		0.39961	0.542978	0.143368	5	2	1796	5905		0.417966	0.531363	0.113396	6	1	654	4262		-0.0937286	0.371446	0.465175	5	2	1000	1701		0.148275	4	2.5	2390.5	1893		0.128382	5.5	1.5	1225	5083.5
TGGT1_408620	hypothetical protein			0.91062	-0.0817463	-0.992366	2	4	4998	885		0.780384	1.09887	0.318482	5	0	289	7841		0.829216	1.00742	0.178206	4	2	1359	3487		1.17822	1.05307	-0.125155	2	2	6114	2902		-0.558761	2	3	5556	1893.5		0.248344	4.5	1	824	5664
TGGT1_276860	hypothetical protein			-3.98125	-4.9495	-0.968248	1	1	3223	941		1.52287	1.6757	0.152827	3	2	621	4494		1.44123	1.77057	0.329339	4	1	374	3579		1.51012	1.56967	0.0595568	3	3	2529	2848		-0.454346	2	2	2876	1894.5		0.241083	3.5	1.5	497.5	4036.5
TGGT1_216990	LysM domain-containing protein			-4.39741	-5.97088	-1.57347	1	1	5693	1766		-2.24813	-2.02832	0.219811	1	0	4292	7116		-2.10669	-2.20608	-0.0993922	0	3	6658	747		-1.98595	-2.32178	-0.335827	0	2	7684	2024		-0.954648	0.5	1.5	6688.5	1895		0.0602095	0.5	1.5	5475	3931.5
TGGT1_269630	hypothetical protein			-5.23347	-5.62261	-0.389132	2	2	1876	1547		0.73133	0.149877	-0.581453	0	2	7554	2624		0.284474	-0.0537808	-0.338254	1	2	5334	2334		-0.635256	-0.81085	-0.175594	2	2	1176	2244		-0.282363	2	2	1526	1895.5		-0.459854	0.5	2	6444	2479
TGGT1_213020	hypothetical protein			-1.99224	-2.72743	-0.735197	1	2	4527	1785		-0.590385	-0.936058	-0.345674	3	1	1416	868		-0.783212	-1.53937	-0.756159	1	1	786	648		-1.35397	-1.83146	-0.477489	2	1	6420	2007		-0.606343	1.5	1.5	5473.5	1896		-0.550916	2	1	1101	758
TGGT1_366480	phosphofructokinase			-3.85504	-4.29502	-0.43998	0	2	6168	1654		-1.09191	-1.19272	-0.100813	3	2	1218	2448		-2.09066	-1.44296	0.647704	3	2	147	4019		-1.80598	-2.1766	-0.370626	2	2	5389	2138		-0.405303	1	2	5778.5	1896		0.273445	3	2	682.5	3233.5
TGGT1_234550	ribosomal protein RPL29			-5.55477	-5.98718	-0.432412	0	1	5798	2381		-4.29277	-4.19064	0.102126	1	1	5473	5398		-4.28802	-4.41503	-0.127009	0	2	6784	519		-3.86349	-3.71157	0.151917	2	2	5397	1411		-0.140248	1	1.5	5597.5	1896		-0.0124416	0.5	1.5	6128.5	2958.5
TGGT1_305600	hypothetical protein			-3.23423	-3.66322	-0.428987	1	2	115	2717		-3.09871	-3.5375	-0.438786	1	1	5724	4668		-4.23412	-3.87824	0.355878	1	0	3232	6147		-3.70005	-4.16561	-0.465564	0	2	7570	1076		-0.447275	0.5	2	3842.5	1896.5		-0.0414541	1	0.5	4478	5407.5
TGGT1_300300	hypothetical protein			-2.7145	-2.64459	0.0699144	1	1	4333	3704		0.530864	0.839337	0.308473	2	0	3658	7488		1.12727	0.822408	-0.304857	1	3	2605	2586		1.28491	0.591559	-0.693348	0	5	7897	89		-0.311717	0.5	3	6115	1896.5		0.00180794	1.5	1.5	3131.5	5037
TGGT1_264210	hypothetical protein			-6.21137	-7.88128	-1.6699	0	1	5235	607		-3.40739	-3.36322	0.0441709	1	1	5110	4750		-3.75632	-3.56885	0.18747	0	1	5517	2648		-3.53106	-3.54493	-0.0138677	1	1	3963	3188		-0.841886	0.5	1	4599	1897.5		0.11582	0.5	1	5313.5	3699
TGGT1_243302	hypothetical protein			0.979042	-1.51174	-2.49079	1	4	5437	14		-1.43017	-1.90711	-0.476935	1	3	6947	3449		-1.97548	-2.22064	-0.245161	0	2	6502	2062		-3.1902	-2.57889	0.611305	2	1	1971	3787		-0.939741	1.5	2.5	3704	1900.5		-0.361048	0.5	2.5	6724.5	2755.5
TGGT1_291350	hypothetical protein			-7.59082	-7.95096	-0.360138						-3.63849	-4.05414	-0.415653	0	3	6678	959		-4.40433	-4.64415	-0.239817	0	1	6698	674		-4.42901	-4.74288	-0.313875	2	1	5396	1901		-0.337006	2	1		1901		-0.327735	0	2	6688	816.5
TGGT1_254430	putative microneme protein			-2.0524	-2.56211	-0.509718	2	2	804	3589		-0.774222	-0.937958	-0.163736	1	2	6389	3780		-0.838631	-1.25298	-0.414352	0	2	5695	783		-0.251867	-1.18125	-0.92938	0	3	7732	214		-0.719549	1	2.5	4268	1901.5		-0.289044	0.5	2	6042	2281.5
TGGT1_305830	EF hand domain-containing protein			-4.92497	-6.61536	-1.69039	1	3	4683	1910		2.26827	2.3332	0.0649329	3	2	1292	4648		2.27666	2.3704	0.0937356	4	2	694	5953		2.08597	2.13519	0.0492211	2	2	1443	1896		-0.820584	1.5	2.5	3063	1903		0.0793342	3.5	2	993	5300.5
TGGT1_313210	hypothetical protein			-2.19588	-2.64715	-0.451267	3	1	1781	2943		-1.71202	-1.17456	0.537456	2	2	1138	4863		-2.52036	-2.33549	0.184871	1	0	3890	6101		-2.07616	-2.72264	-0.646483	1	2	5326	863		-0.548875	2	1.5	3553.5	1903		0.361163	1.5	1	2514	5482
TGGT1_255280	hypothetical protein			-5.47084	-5.63468	-0.163839	1	2	2349	2355		-0.22537	0.159026	0.384396	3	1	863	6538		-0.241164	-0.448881	-0.207717	2	2	2608	4184		0.0425466	-0.759679	-0.802225	2	1	4958	1452		-0.483032	1.5	1.5	3653.5	1903.5		0.0883394	2.5	1.5	1735.5	5361
TGGT1_266470	hypothetical protein			-4.62337	-5.88641	-1.26304	1	2	3611	1465		1.80053	1.81968	0.0191485	1	2	4744	5101		2.02102	2.08103	0.0600135	3	2	3034	2435		2.06511	1.84829	-0.216821	3	2	5248	2344		-0.739932	2	2	4429.5	1904.5		0.039581	2	2	3889	3768
TGGT1_289560	RNA recognition motif-containing protein			-3.19577	-3.7915	-0.595729	0	2	6717	595		-4.10368	-4.68392	-0.580241	0	1	6125	649		-4.51442	-4.33662	0.177802	0	1	5322	2918		-4.12802	-4.00529	0.122733	4	1	1708	3215		-0.236498	2	1.5	4212.5	1905		-0.201219	0	1	5723.5	1783.5
TGGT1_292960	hypothetical protein			1.78876	2.03103	0.242278	3	2	3866	1902		1.68811	1.89358	0.205472	4	2	2891	3736		1.7496	1.87217	0.122576	3	2	3072	746		1.68149	1.62834	-0.0531589	3	3	5445	1911		0.0945597	3	2.5	4655.5	1906.5		0.164024	3.5	2	2981.5	2241
TGGT1_259630	hypothetical protein			-0.900712	-1.28559	-0.384878	4	3	3340	1110		0.916573	0.742148	-0.174425	2	5	6498	306		0.753501	0.758471	0.00496972	4	5	494	3626		0.109868	0.0794853	-0.0303829	5	3	3880	2704		-0.20763	4.5	3	3610	1907		-0.0847277	3	5	3496	1966
TGGT1_408760	toxoplasma gondii family A protein			-0.715207	-2.83481	-2.1196	1	5	3419	250		1.90767	1.75584	-0.151837	3	4	4859	3319		1.90776	1.92127	0.013505	4	2	2039	2339		1.03867	1.49198	0.453309	3	1	458	3566		-0.833146	2	3	1938.5	1908		-0.0691661	3.5	3	3449	2829
TGGT1_281960	hypothetical protein			-5.1811	-5.37807	-0.19697	2	1	1984	3659		-3.47425	-3.08926	0.38499	4	2	1825	2873		-3.84278	-4.22847	-0.385693	1	2	3932	1198		-3.86231	-4.98285	-1.12054	1	2	6969	157		-0.658756	1.5	1.5	4476.5	1908		-0.000351429	2.5	2	2878.5	2035.5
TGGT1_243350	gamma-glutamyl hydrolase			-3.22303	-4.9541	-1.73107	1	3	5728	1601		1.69194	1.61771	-0.0742363	4	2	2367	4872		1.6983	1.7969	0.0986012	3	2	1388	3686		1.6486	1.81583	0.167236	4	2	1149	2221		-0.781915	2.5	2.5	3438.5	1911		0.0121825	3.5	2	1877.5	4279
TGGT1_259150	hypothetical protein			-5.13757	-5.70355	-0.56598	0	1	5289	2292		-3.8074	-3.12628	0.681116	1	0	3440	7325		-4.25674	-3.70705	0.54969	2	0	669	6396		-3.14935	-3.77743	-0.628087	2	1	1426	1530		-0.597033	1	1	3357.5	1911		0.615403	1.5	0	2054.5	6860.5
TGGT1_239490	dehydrogenase E1 component family protein			-4.79154	-6.70012	-1.90858	0	2	6395	979		-2.61428	-2.6978	-0.0835222	3	2	2508	3751		-3.98592	-3.21671	0.769203	1	1	1469	2372		-3.66019	-3.78585	-0.125654	1	1	5079	2845		-1.01712	0.5	1.5	5737	1912		0.34284	2	1.5	1988.5	3061.5
TGGT1_248990	hypothetical protein			1.92987	1.95104	0.021165	4	4	3417	1033		2.81986	2.90921	0.0893504	4	2	1777	2428		2.83978	2.83542	-0.00435286	3	4	1029	1970		3.01328	2.94777	-0.0655106	3	3	6595	2795		-0.0221728	3.5	3.5	5006	1914		0.0424988	3.5	3	1403	2199
TGGT1_278240	Zn-finger in Ran binding protein and others domain-containing protein			-4.11931	-4.99035	-0.871039	0	1	5828	2065		0.057705	-0.0945828	-0.152288	1	2	6815	2195		-0.866995	-0.296797	0.570198	4	1	269	2091		-0.346943	-0.488133	-0.14119	3	3	3235	1767		-0.506115	1.5	2	4531.5	1916		0.208955	2.5	1.5	3542	2143
TGGT1_285410	putative calmodulin-binding carboxy-terminal kinesin-like family protein			-3.51511	-5.29691	-1.7818	0	3	6570	903		0.653922	0.0611013	-0.592821	1	3	737	1048		0.442844	-0.560753	-1.0036	0	3	6087	807		-1.29866	-0.77578	0.522882	3	1	510	2933		-0.629461	1.5	2	3540	1918		-0.798209	0.5	3	3412	927.5
TGGT1_311770	hypothetical protein			-0.833787	-1.42558	-0.591792	1	3	4395	2149		-2.09816	-1.86245	0.235708	4	2	951	5468		-1.87093	-2.29965	-0.428714	0	2	5688	2895		-2.00975	-2.44934	-0.439584	0	3	7720	1687		-0.515688	0.5	3	6057.5	1918		-0.096503	2	2	3319.5	4181.5
TGGT1_310860	U5 snRNP-specific protein			0.102231	-0.385684	-0.487916	1	4	6553	2060		-1.20726	-1.10468	0.102579	3	1	1489	5193		-1.12726	-0.595879	0.531383	3	0	594	6650		-1.24139	-1.45926	-0.217863	2	1	78	1777		-0.352889	1.5	2.5	3315.5	1918.5		0.316981	3	0.5	1041.5	5921.5
TGGT1_244910	MIZ/SP-RING zinc finger domain-containing protein			-5.02396	-4.72767	0.296286	2	2	406	3758		0.216397	0.120455	-0.0959416	1	2	5508	5093		0.41615	-0.00355799	-0.419708	1	6	3731	855		-0.585764	-2.01723	-1.43147	0	4	7876	82		-0.567592	1	3	4141	1920		-0.257825	1	4	4619.5	2974
TGGT1_239440	protein kinase (incomplete catalytic triad)			-0.291974	-1.6254	-1.33343	0	3	6736	1896		-1.0001	-1.25644	-0.256339	1	1	2912	4970		-1.64969	-1.47678	0.172911	1	1	1629	4238		-1.57105	-1.34625	0.224794	2	1	5630	1944		-0.554318	1	2	6183	1920		-0.0417144	1	1	2270.5	4604
TGGT1_305540	hypothetical protein			-1.11213	-0.180819	0.931314	3	3	2341	3738		1.84943	1.80464	-0.0447932	1	4	2120	2644		1.70826	1.46884	-0.239427	3	3	3084	2147		1.73728	1.26729	-0.469994	3	3	3925	102		0.23066	3	3	3133	1920		-0.14211	2	3.5	2602	2395.5
TGGT1_257500	hypothetical protein			-2.92074	-3.908	-0.98726	0	3	6684	698		-0.489704	-0.567381	-0.0776777	2	4	5709	1646		-1.12592	-1.26536	-0.139445	3	2	2492	3417		-2.66226	-1.91891	0.743348	1	1	1781	3143		-0.121956	0.5	2	4232.5	1920.5		-0.108561	2.5	3	4100.5	2531.5
TGGT1_269425	hypothetical protein			3.38019	3.28611	-0.094075	4	4	3588	1901		2.8393	2.74905	-0.0902482	1	5	7572	2098		2.82759	2.85267	0.0250775	4	3	426	5449		2.70303	2.85708	0.154056	4	3	1016	1941		0.0299906	4	3.5	2302	1921		-0.0325854	2.5	4	3999	3773.5
TGGT1_313020	STAS domain-containing protein			-3.33459	-5.271	-1.93641	0	3	6897	183		-1.40201	-1.19217	0.209837	1	0	2904	7391		-2.06744	-1.12132	0.946113	1	1	2485	6179		-2.03988	-2.07128	-0.0314079	1	1	914	3661		-0.983908	0.5	2	3905.5	1922		0.577975	1	0.5	2694.5	6785
TGGT1_227580	transmembrane amino acid transporter protein			1.82095	1.61441	-0.206539	4	3	2495	468		0.861183	0.987017	0.125835	3	1	3212	6026		0.751541	0.800015	0.0484743	2	2	3953	5164		0.496764	0.453844	-0.0429198	2	2	5887	3378		-0.12473	3	2.5	4191	1923		0.0871544	2.5	1.5	3582.5	5595
TGGT1_258360	hypothetical protein			-4.61254	-5.56249	-0.949958	0	2	5834	2358		1.50188	1.90523	0.403348	3	1	1060	6533		1.43341	1.62295	0.189538	2	0	1580	6539		1.23627	1.46233	0.22606	2	3	3137	1490		-0.361949	1	2.5	4485.5	1924		0.296443	2.5	0.5	1320	6536
TGGT1_295430	hypothetical protein			-2.27184	-3.88117	-1.60934	0	4	6732	578		-0.297823	-0.430679	-0.132857	0	2	7598	4724		-0.109879	-0.43869	-0.328811	2	4	4223	1336		-0.779622	-0.986613	-0.206991	1	2	6243	3273		-0.908164	0.5	3	6487.5	1925.5		-0.230834	1	3	5910.5	3030
TGGT1_251750	MORN repeat-containing protein			1.83392	1.62764	-0.206278	2	6	4585	1132		2.05121	1.93819	-0.113018	1	4	7522	514		1.99716	2.0434	0.0462417	4	2	2510	5501		1.97418	2.06817	0.0939942	3	2	4154	2721		-0.056142	2.5	4	4369.5	1926.5		-0.0333883	2.5	3	5016	3007.5
TGGT1_249760	vitamin k epoxide reductase family protein			-2.91107	-2.80458	0.106486	3	1	1438	3309		0.89118	0.997943	0.106764	2	3	5644	1967		0.64467	0.279807	-0.364863	1	4	5401	3248		0.269441	-0.528089	-0.79753	0	4	7887	548		-0.345522	1.5	2.5	4662.5	1928.5		-0.12905	1.5	3.5	5522.5	2607.5
TGGT1_240250	macro domain-containing protein			-2.69851	-3.96318	-1.26468	1	2	6064	2987		0.079096	0.21816	0.139064	2	1	1487	4173		-0.351591	0.19063	0.542221	4	2	557	2690		-0.0156395	-0.606814	-0.591174	1	3	6107	871		-0.927925	1	2.5	6085.5	1929		0.340642	3	1.5	1022	3431.5
TGGT1_242790B	putative trichohyalin			-6.3031	-6.64566	-0.342554	1	1	1893	930		-2.29085	-2.35545	-0.0645998	2	1	2545	4512		-2.61631	-2.45815	0.158157	0	1	5283	4681		-2.42539	-2.66115	-0.235763	1	1	5173	2929		-0.289158	1	1	3533	1929.5		0.0467784	1	1	3914	4596.5
TGGT1_203705	hypothetical protein			0.870456	1.43955	0.569098	5	1	185	1774		0.433938	-0.105449	-0.539387	1	4	7413	456		-0.155556	-0.0154217	0.140134	1	1	3821	6265		-0.410935	-0.966758	-0.555823	1	2	7271	2087		0.00663733	3	1.5	3728	1930.5		-0.199626	1	2.5	5617	3360.5
TGGT1_264468	hypothetical protein			-5.56779	-6.98675	-1.41895	1	3	5407	1935		-1.06785	-1.39739	-0.329532	0	1	7404	3575		-1.57073	-1.64971	-0.0789817	1	2	4330	2651		-1.86164	-2.22236	-0.360718	1	1	6199	1930		-0.889836	1	2	5803	1932.5		-0.204257	0.5	1.5	5867	3113
TGGT1_238505	hypothetical protein			-2.13469	-2.76322	-0.628525	2	3	4814	3484		1.5025	1.82142	0.318915	4	3	1077	4780		1.30252	1.46885	0.166329	1	3	1847	3361		1.52068	0.99055	-0.530129	1	4	7473	382		-0.579327	1.5	3.5	6143.5	1933		0.242622	2.5	3	1462	4070.5
TGGT1_315165	hypothetical protein			1.77056	1.5716	-0.198963	2	4	2161	324		1.81934	1.83825	0.0189137	3	0	3311	7590		1.95793	1.58313	-0.374794	0	4	6696	374		1.46602	1.64096	0.174943	2	1	4968	3542		-0.0120098	2	2.5	3564.5	1933		-0.17794	1.5	2	5003.5	3982
TGGT1_228390	hypothetical protein			-3.56137	-4.77358	-1.21221	1	2	4714	2647		0.908775	0.250439	-0.658335	0	3	7587	482		0.166021	0.0489323	-0.117088	1	2	1426	2727		0.402356	-0.17617	-0.578526	0	2	7823	1220		-0.895366	0.5	2	6268.5	1933.5		-0.387712	0.5	2.5	4506.5	1604.5
TGGT1_208770	hypothetical protein			-1.79434	-3.60439	-1.81005	1	3	3438	1182		2.27845	2.25122	-0.0272218	3	2	2775	4355		2.263	2.36606	0.103059	3	2	3012	5047		2.19179	2.14916	-0.0426239	2	3	7428	2688		-0.926335	1.5	3	5433	1935		0.0379188	3	2	2893.5	4701
TGGT1_269950	hypothetical protein			-6.51423	-7.43681	-0.922579	1	2	2082	1546		-0.832065	-1.42603	-0.593962	2	5	5834	665		-1.85576	-2.38343	-0.527672	1	5	6150	1578		-4.66262	-5.05187	-0.389251	2	2	5276	2326		-0.655915	1.5	2	3679	1936		-0.560817	1.5	5	5992	1121.5
TGGT1_285870	SAG-related sequence SRS20A			1.29528	-0.363534	-1.65881	0	5	6779	408		0.465196	0.411959	-0.0532375	2	2	4739	5233		0.651896	0.105986	-0.545911	0	4	6666	1308		-0.446692	-0.337209	0.109483	1	2	6134	3477		-0.774663	0.5	3.5	6456.5	1942.5		-0.299574	1	3	5702.5	3270.5
TGGT1_269413	hypothetical protein			2.15289	1.88969	-0.263206	4	2	1895	2959		0.816833	0.311703	-0.50513	0	4	7525	755		0.185241	-0.0141433	-0.199384	2	2	2478	3110		-0.321476	-0.466156	-0.14468	1	1	6537	927		-0.203943	2.5	1.5	4216	1943		-0.352257	1	3	5001.5	1932.5
TGGT1_304920	hypothetical protein			-2.77969	-4.38887	-1.60917	2	2	3847	1399		-2.29709	-2.08312	0.213966	1	0	4456	6295		-2.50542	-2.3533	0.152127	1	1	4982	5071		-3.89804	-3.32336	0.574673	2	1	1919	2488		-0.517251	2	1.5	2883	1943.5		0.183046	1	0.5	4719	5683
TGGT1_201750	Tctex-1 family protein			2.06251	2.55635	0.493838	4	3	447	2909		1.07988	1.32267	0.242785	5	2	21	5192		0.797407	1.06863	0.271227	3	5	1369	948		1.01944	1.07429	0.0548467	2	5	5311	979		0.274342	3	4	2879	1944		0.257006	4	3.5	695	3070
TGGT1_262970	hypothetical protein			0.43939	-0.0347496	-0.47414	2	4	5690	1622		2.6452	2.6127	-0.0324966	3	2	4318	6553		2.60486	2.64367	0.0388129	3	2	2758	5992		2.92786	2.56997	-0.357889	0	3	7890	2267		-0.416014	1	3.5	6790	1944.5		0.00315814	3	2	3538	6272.5
TGGT1_213748	hypothetical protein			2.73019	1.98244	-0.747745	1	3	5914	2863		2.35007	2.47305	0.12298	4	3	1254	3908		2.50333	2.64271	0.139381	4	4	826	2924		2.50379	2.69968	0.195889	5	3	695	1026		-0.275928	3	3	3304.5	1944.5		0.13118	4	3.5	1040	3416
TGGT1_318300	hypothetical protein			-3.15342	-3.69103	-0.537609	2	2	3168	2811		-1.88172	-1.58565	0.296073	1	2	1337	2332		-1.94343	-2.5298	-0.586368	0	3	6549	974		-2.1327	-2.91398	-0.781284	1	2	6724	1079		-0.659446	1.5	2	4946	1945		-0.145148	0.5	2.5	3943	1653
TGGT1_240460	AP2 domain transcription factor AP2VI-1			0.0108021	-0.654879	-0.665681	2	3	4815	3485		1.02674	1.38563	0.358891	5	2	240	642		0.981841	1.36065	0.378809	4	2	788	5077		1.37132	1.13276	-0.238564	4	3	358	406		-0.452123	3	3	2586.5	1945.5		0.36885	4.5	2	514	2859.5
TGGT1_204500	hypothetical protein			-2.21101	-2.66587	-0.454859	1	2	5915	3844		0.373024	0.292152	-0.0808718	4	4	1465	2494		-0.0694807	-0.15299	-0.0835094	2	2	4637	5009		0.304454	-0.751605	-1.05606	0	5	7913	53		-0.755459	0.5	3.5	6914	1948.5		-0.0821906	3	3	3051	3751.5
TGGT1_279540	hypothetical protein			2.28161	2.32244	0.0408275	6	3	375	2070		2.62699	2.35521	-0.271776	2	3	2555	2136		2.67978	2.36192	-0.317857	3	4	4358	2954		2.36978	2.41811	0.0483227	6	3	1032	1828		0.0445751	6	3	703.5	1949		-0.294817	2.5	3.5	3456.5	2545
TGGT1_243960	nuclear transport factor 2 (ntf2) domain-containing protein			-6.63419	-8.10582	-1.47163	0	1	5290	956		-4.35736	-4.08291	0.274455	2	1	1264	2348		-5.02736	-4.71818	0.309183	0	0	3547	4911		-4.53669	-4.3854	0.151289	2	1	3418	2945		-0.660169	1	1	4354	1950.5		0.291819	1	0.5	2405.5	3629.5
TGGT1_219180	acetyltransferase, GNAT family protein			1.87199	2.00627	0.134287	3	1	558	3555		0.994653	0.704945	-0.289708	1	2	4998	3995		0.65372	0.433287	-0.220433	1	3	5745	3459		0.278557	-0.855101	-1.13366	2	3	1945	346		-0.499686	2.5	2	1251.5	1950.5		-0.25507	1	2.5	5371.5	3727
TGGT1_249790	hypothetical protein			-5.95291	-5.67263	0.280284	1	1	1541	1621		-4.35738	-4.94386	-0.586472	0	2	6658	4097		-5.11592	-5.67748	-0.561556	0	1	6867	346		-4.96692	-5.31927	-0.352344	1	1	5432	2280		-0.03603	1	1	3486.5	1950.5		-0.574014	0	1.5	6762.5	2221.5
TGGT1_266035	hypothetical protein			-2.84937	-3.51504	-0.665668	2	2	3361	2774		0.946607	1.04046	0.0938531	4	2	504	3180		1.15602	1.00024	-0.15578	2	4	3145	1969		0.853306	0.916765	0.0634596	2	4	3279	1128		-0.301104	2	3	3320	1951		-0.0309633	3	3	1824.5	2574.5
TGGT1_311510	eIF2 kinase IF2K-B			2.14952	1.57935	-0.570174	2	2	3206	3407		1.51129	1.33509	-0.176197	1	3	5944	1835		1.46772	1.34404	-0.123685	1	3	1741	3317		1.33773	0.883533	-0.454193	0	4	7870	497		-0.512183	1	3	5538	1952		-0.149941	1	3	3842.5	2576
TGGT1_271800	serine esterase (DUF676) protein			-3.13875	-3.71731	-0.578564	1	1	4973	2443		-4.59349	-3.74954	0.843957	1	0	2020	6664		-4.94781	-4.59956	0.348254	0	0	3387	5050		-4.34003	-5.04617	-0.706137	1	1	6483	1463		-0.64235	1	1	5728	1953		0.596106	0.5	0	2703.5	5857
TGGT1_219700	putative DNA replication licensing factor MCM4			-6.94069	-8.11261	-1.17192	1	1	4307	2622		-4.67753	-4.54288	0.134646	1	1	4171	4359		-4.93841	-5.43904	-0.500621	0	1	6874	328		-4.70699	-5.54521	-0.83822	1	1	6343	1287		-1.00507	1	1	5325	1954.5		-0.182988	0.5	1	5522.5	2343.5
TGGT1_409160	hypothetical protein			-2.39739	-2.75588	-0.35849	1	2	3908	2574		0.157893	0.282742	0.12485	2	1	3043	5428		0.0909185	0.104243	0.0133245	1	1	5171	4638		0.203357	-0.0955649	-0.298922	1	2	6634	1338		-0.328706	1	2	5271	1956		0.069087	1.5	1	4107	5033
TGGT1_231625	hypothetical protein			-4.83596	-6.56355	-1.72759	3	1	2614	2407		-0.258773	-0.0607133	0.198059	3	2	794	3344		-0.349925	-1.43994	-1.09001	0	4	6821	987		-1.75139	-2.10535	-0.35396	1	3	6781	1507		-1.04078	2	2	4697.5	1957		-0.445977	1.5	3	3807.5	2165.5
TGGT1_232000	hypothetical protein			1.4367	0.793197	-0.643504	4	4	3450	1314		2.82699	3.07375	0.246765	8	0	33	7916		2.70104	3.2302	0.529155	6	1	14	6781		2.96869	3.09265	0.123956	4	3	3146	2602		-0.259774	4	3.5	3298	1958		0.38796	7	0.5	23.5	7348.5
TGGT1_244450	protein phosphatase 2C domain-containing protein			-1.65409	-2.09512	-0.441036	3	2	3523	3594		1.19325	0.930264	-0.262986	2	5	3249	1104		1.2328	0.563912	-0.668887	0	4	6280	541		0.569353	-0.111152	-0.680506	1	3	7220	323		-0.560771	2	2.5	5371.5	1958.5		-0.465936	1	4.5	4764.5	822.5
TGGT1_264000	aldehyde dehydrogenase			-2.10442	-3.4484	-1.34398	1	2	3127	748		0.28941	0.233563	-0.0558472	2	1	4719	6382		0.508946	0.376621	-0.132325	2	1	1261	5551		0.739884	0.608334	-0.13155	3	2	679	3172		-0.737767	2	2	1903	1960		-0.094086	2	1	2990	5966.5
TGGT1_269438	hypothetical protein			-2.06415	-2.23549	-0.171343	2	1	3268	3748		2.3643	2.18347	-0.180832	3	3	3426	3752		2.31326	2.16371	-0.149556	2	2	4603	3420		2.4521	1.88348	-0.568612	0	5	7912	175		-0.369978	1	3	5590	1961.5		-0.165194	2.5	2.5	4014.5	3586
TGGT1_233510	hypothetical protein			-0.607985	-0.637471	-0.0294858	3	2	2264	3814		0.923672	1.02924	0.105568	2	1	1529	5777		1.02355	0.619689	-0.40386	1	4	2048	509		0.614892	-0.706841	-1.32173	1	3	1624	110		-0.675609	2	2.5	1944	1962		-0.149146	1.5	2.5	1788.5	3143
TGGT1_210975	hypothetical protein			-7.28824	-7.64838	-0.360138						-4.41943	-3.896	0.523424	2	1	1015	1458		-4.68343	-3.73861	0.944822	2	0	2042	5861		-4.32885	-4.65656	-0.327712	1	1	5541	1963		-0.343925	1	1		1963		0.734123	2	0.5	1528.5	3659.5
TGGT1_297065	hypothetical protein			-1.14965	-3.38166	-2.23201	1	4	4730	1073		1.28496	1.5407	0.255741	3	2	731	2319		1.47785	1.42193	-0.0559157	2	3	935	1756		1.27883	1.51429	0.235457	2	1	1496	2854		-0.998278	1.5	2.5	3113	1963.5		0.0999127	2.5	2.5	833	2037.5
TGGT1_269460	Ser/Thr phosphatase family protein			-2.58646	-3.22119	-0.634725	3	1	1655	2861		-1.60608	-1.71586	-0.109773	0	1	6918	2698		-1.8697	-1.91538	-0.0456821	0	2	6098	1680		-1.51703	-1.84592	-0.328896	0	2	7509	1068		-0.48181	1.5	1.5	4582	1964.5		-0.0777277	0	1.5	6508	2189
TGGT1_214100	hypothetical protein			3.96204	4.08693	0.124892	4	4	909	3880		1.12969	0.786504	-0.343185	2	4	2985	170		1.06406	0.486532	-0.577528	1	6	5653	1201		0.927955	0.210997	-0.716958	3	4	1447	49		-0.296033	3.5	4	1178	1964.5		-0.460356	1.5	5	4319	685.5
TGGT1_236900	hypothetical protein			1.96591	1.37227	-0.593633	2	8	6000	125		2.21803	1.9443	-0.273724	0	5	7900	874		2.17308	2.09631	-0.0767755	3	4	3603	3289		2.38595	2.21881	-0.167143	2	2	6384	3806		-0.380388	2	5	6192	1965.5		-0.17525	1.5	4.5	5751.5	2081.5
TGGT1_221865	hypothetical protein			-3.62816	-4.51862	-0.89046	1	2	4863	3565		2.46431	2.58072	0.116409	4	3	2554	910		2.63253	2.94577	0.31324	2	0	394	6896		2.60324	2.29246	-0.310774	1	5	7781	367		-0.600617	1	3.5	6322	1966		0.214824	3	1.5	1474	3903
TGGT1_288300	hypothetical protein			1.79689	1.76196	-0.0349264	3	3	1896	2808		3.05212	2.87133	-0.180792	1	4	7646	2108		2.90993	2.96244	0.0525053	3	2	4647	5142		2.90547	2.9082	0.00272866	2	4	7044	1125		-0.0160988	2.5	3.5	4470	1966.5		-0.0641434	2	3	6146.5	3625
TGGT1_299250	hypothetical protein			-5.22484	-6.83817	-1.61333	0	1	5537	949		-3.34012	-4.04764	-0.70752	1	2	4986	480		-4.6161	-5.76045	-1.14435	0	3	6986	96		-5.72432	-5.81119	-0.0868708	3	1	5251	2987		-0.850099	1.5	1	5394	1968		-0.925934	0.5	2.5	5986	288
TGGT1_297690	hypothetical protein			-5.1541	-6.5214	-1.3673	1	1	4697	874		0.39183	0.369913	-0.0219161	3	2	3385	2055		0.55308	-0.335676	-0.888756	0	4	6601	200		-0.73906	-0.258705	0.480355	3	2	2014	3063		-0.443471	2	1.5	3355.5	1968.5		-0.455336	1.5	3	4993	1127.5
TGGT1_321570	beta-hydroxyacyl-acyl carrier protein dehydratase (FABZ)			-8.31936	-8.6795	-0.360138						-1.51917	-1.43547	0.0837004	5	2	1025	6049		-3.55073	-2.92102	0.62971	5	3	802	3508		-5.68948	-6.27519	-0.585715	1	2	7238	1969		-0.472926	1	2		1969		0.356705	5	2.5	913.5	4778.5
TGGT1_214220	hypothetical protein			1.13465	0.970384	-0.164267	2	2	2277	2878		2.89372	3.12917	0.235452	5	1	29	5225		3.10064	3.29465	0.194007	5	2	173	2977		3.74296	3.60756	-0.135399	6	3	1937	1061		-0.149833	4	2.5	2107	1969.5		0.21473	5	1.5	101	4101
TGGT1_244180	microneme-like protein			-4.60739	-5.46586	-0.858472	0	2	6180	1643		0.793479	0.899318	0.105838	1	1	4716	6502		0.695271	0.74031	0.0450386	1	3	2520	2563		0.466326	0.388205	-0.0781211	1	1	7485	2299		-0.468297	0.5	1.5	6832.5	1971		0.0754384	1	2	3618	4532.5
TGGT1_210420	hypothetical protein			-4.05562	-4.03259	0.0230313	1	2	2392	1484		0.769786	0.74402	-0.0257653	4	2	1966	4139		0.511609	0.603422	0.0918127	2	1	2107	5207		0.310667	0.0198378	-0.290829	4	2	3318	2458		-0.133899	2.5	2	2855	1971		0.0330237	3	1.5	2036.5	4673
TGGT1_270680	hypothetical protein			2.24051	2.45977	0.219265	4	4	3343	1267		2.4683	2.30218	-0.166122	0	5	7538	1014		2.39475	2.60766	0.212909	5	2	792	6163		2.45191	2.43097	-0.020943	3	3	439	2676		0.0991609	3.5	3.5	1891	1971.5		0.0233932	2.5	3.5	4165	3588.5
TGGT1_229730	hypothetical protein			1.12542	0.914018	-0.211401	2	5	3128	975		1.81784	1.94893	0.13109	4	2	2257	5729		1.7379	1.77602	0.038117	4	2	2462	5922		1.673	1.55092	-0.122077	3	2	6202	2970		-0.166739	2.5	3.5	4665	1972.5		0.0846035	4	2	2359.5	5825.5
TGGT1_263135	hypothetical protein			2.36231	2.04519	-0.31712	5	3	1909	2582		1.95097	1.8822	-0.0687691	3	3	1566	2685		2.04241	2.0995	0.0570919	5	2	881	4314		2.04278	2.01893	-0.0238493	3	4	3844	1366		-0.170485	4	3.5	2876.5	1974		-0.00583856	4	2.5	1223.5	3499.5
TGGT1_228640	hypothetical protein			-6.16661	-5.40433	0.762281	2	1	1460	3097		-0.964317	-1.27668	-0.312361	1	3	4016	2433		-1.06954	-2.27076	-1.20122	0	5	6920	170		-2.37379	-3.36694	-0.993154	2	3	5385	859		-0.115436	2	2	3422.5	1978		-0.756789	0.5	4	5468	1301.5
TGGT1_201900	hypothetical protein			-5.12954	-6.46073	-1.33119	0	2	6419	1195		-3.7281	-3.95421	-0.226107	1	2	5744	3273		-4.11444	-4.46533	-0.350887	1	2	4869	1606		-4.3123	-4.74246	-0.430161	0	1	7383	2764		-0.880676	0	1.5	6901	1979.5		-0.288497	1	2	5306.5	2439.5
TGGT1_216290A	hypothetical protein			-1.92449	-2.89745	-0.972962	1	4	5651	1120		1.74399	1.67425	-0.0697398	2	2	4709	5560		1.70056	1.70469	0.00413385	2	3	3575	2855		1.94486	1.61323	-0.331628	1	2	7432	2839		-0.652295	1	3	6541.5	1979.5		-0.032803	2	2.5	4142	4207.5
TGGT1_308010	hypothetical protein			-0.799828	-1.39106	-0.591236	0	3	6547	889		-0.940399	-2.25283	-1.31243	0	4	7885	143		-2.26583	-2.57523	-0.309405	1	1	3851	4835		-1.79243	-1.68791	0.104524	3	2	4256	3070		-0.243356	1.5	2.5	5401.5	1979.5		-0.810916	0.5	2.5	5868	2489
TGGT1_286430	hypothetical protein			-4.91106	-6.31805	-1.40699	1	2	4469	1686		-0.578563	0.132669	0.711233	4	0	408	7865		-0.245318	-0.33416	-0.0888424	2	2	3855	5270		-0.381223	-0.689875	-0.308652	3	3	4216	2275		-0.85782	2	2.5	4342.5	1980.5		0.311195	3	1	2131.5	6567.5
TGGT1_312635	hypothetical protein			-3.33089	-3.13036	0.20053	1	3	2409	3010		-0.464479	-0.570971	-0.106493	2	1	2865	2783		-0.251344	-0.0395077	0.211836	2	4	1159	1502		-0.469478	-0.828418	-0.35894	3	4	3140	952		-0.0792052	2	3.5	2774.5	1981		0.0526719	2	2.5	2012	2142.5
TGGT1_224000	hypothetical protein			-6.98259	-8.44323	-1.46064	0	1	6696	657		-1.37899	-1.95237	-0.573375	0	2	7498	709		-2.50935	-3.50321	-0.993864	1	4	5660	280		-5.35998	-5.58788	-0.227895	1	1	5896	3307		-0.844266	0.5	1	6296	1982		-0.783619	0.5	3	6579	494.5
TGGT1_272410	phosphogluconate dehydrogenase (decarboxylating), NAD binding domain-containing protein			3.29544	3.42857	0.133133	4	1	1383	3797		1.76379	1.72368	-0.0401081	1	2	6471	5123		1.74618	1.75473	0.00854548	2	3	3557	4401		1.53812	0.949154	-0.588964	2	5	4298	167		-0.227916	3	3	2840.5	1982		-0.0157813	1.5	2.5	5014	4762
TGGT1_250760	pentatricopeptide repeat domain-containing protein			-2.21889	-3.15416	-0.93527	1	3	3768	1057		0.526249	0.303676	-0.222573	3	3	2961	3768		0.452859	0.389593	-0.0632661	0	1	6234	5333		-0.0186734	-0.0477707	-0.0290973	3	3	6076	2909		-0.482184	2	3	4922	1983		-0.142919	1.5	2	4597.5	4550.5
TGGT1_294860	hypothetical protein			-3.1919	-4.06732	-0.87542	1	2	4940	1022		-2.77106	-3.00095	-0.229891	0	2	7487	1053		-2.86889	-2.45673	0.41216	1	1	2756	4891		-3.30883	-2.42149	0.887347	2	1	3105	2944		0.00596333	1.5	1.5	4022.5	1983		0.0911342	0.5	1.5	5121.5	2972
TGGT1_249470	Rhoptry kinase family protein			1.00893	0.567643	-0.441291	3	2	2343	2737		0.262507	0.19849	-0.0640169	1	1	6427	6938		0.262323	-0.0316128	-0.293936	1	4	5274	849		0.41123	0.0968715	-0.314358	1	3	6678	1230		-0.377825	2	2.5	4510.5	1983.5		-0.178976	1	2.5	5850.5	3893.5
TGGT1_277930	hypothetical protein			-1.13958	-2.85973	-1.72015	1	4	6285	1098		0.543795	0.793321	0.249526	3	1	1164	5218		0.532482	0.643894	0.111412	1	1	4419	5795		0.550779	0.405937	-0.144842	3	2	3262	2870		-0.932498	2	3	4773.5	1984		0.180469	2	1	2791.5	5506.5
TGGT1_213115	hypothetical protein			-6.49257	-6.85271	-0.360138						-3.8876	-3.78907	0.0985281	0	0	4877	4742		-4.5138	-4.36595	0.147843	0	1	4630	3822		-4.27153	-4.93651	-0.66498	0	1	7111	1986		-0.512559	0	1		1986		0.123186	0	0.5	4753.5	4282
TGGT1_211640	hypothetical protein			-3.80272	-4.58285	-0.780133	1	2	5480	1907		-0.808426	-1.28512	-0.476696	0	3	7697	1494		-0.860062	-1.87161	-1.01155	1	3	6079	716		-1.61744	-2.05493	-0.437487	1	2	4218	2067		-0.60881	1	2	4849	1987		-0.744123	0.5	3	6888	1105
TGGT1_308840	SAG-related sequence SRS51			4.07981	3.69215	-0.387664	3	3	4375	3374		1.87942	2.07548	0.196056	3	1	594	5721		1.73479	1.85085	0.116059	2	3	1817	1640		1.53317	1.31564	-0.217525	4	3	4544	600		-0.302594	3.5	3	4459.5	1987		0.156057	2.5	2	1205.5	3680.5
TGGT1_232280	hypothetical protein			2.11723	1.77214	-0.345085	1	5	6709	909		1.73578	1.67273	-0.0630455	2	3	3568	4565		1.74141	1.75822	0.0168171	3	2	1764	5478		1.9271	1.90788	-0.0192207	3	3	2501	3066		-0.182153	2	4	4605	1987.5		-0.0231142	2.5	2.5	2666	5021.5
TGGT1_255870	WD domain, G-beta repeat-containing protein			-2.46255	-4.37686	-1.91431	2	2	3748	752		1.46913	1.45715	-0.0119814	3	3	2424	2410		1.44281	0.830324	-0.612489	0	7	7005	48		-1.36497	-0.230393	1.13458	5	2	286	3224		-0.389864	3.5	2	2017	1988		-0.312235	1.5	5	4714.5	1229
TGGT1_244850	GMC oxidoreductase			-2.74206	-1.92039	0.821668	2	2	951	2069		-2.0869	-1.9346	0.152302	1	0	3342	7075		-2.73468	-2.59004	0.144636	0	2	6145	3126		-2.27713	-2.16657	0.110563	1	2	5429	1907		0.466115	1.5	2	3190	1988		0.148469	0.5	1	4743.5	5100.5
TGGT1_216415	hypothetical protein			1.0308	1.03798	0.00718097	5	1	801	3902		1.95345	1.49853	-0.454919	1	3	5858	1645		2.02826	1.47714	-0.551113	1	5	5999	1066		2.63524	1.23251	-1.40273	1	3	7551	75		-0.697774	3	2	4176	1988.5		-0.503016	1	4	5928.5	1355.5
TGGT1_314910	starch binding domain-containing protein			2.90985	2.59104	-0.318813	4	3	795	3390		2.82992	2.66982	-0.160105	4	4	2000	1814		2.76121	2.83831	0.0770994	3	5	1678	469		3.35888	2.96677	-0.39211	3	4	6783	588		-0.355462	3.5	3.5	3789	1989		-0.0415029	3.5	4.5	1839	1141.5
TGGT1_248300	hypothetical protein			-7.65936	-8.0195	-0.360138						-4.59755	-4.26691	0.330642	2	1	3560	6466		-4.78846	-4.57697	0.211484	0	1	5077	3275		-4.1704	-4.59952	-0.429115	0	1	6929	1991		-0.394627	0	1		1991		0.271063	1	1	4318.5	4870.5
TGGT1_217050	ADA2-A transcriptional co-activator SAGA component			-5.82906	-7.80694	-1.97788	0	1	6938	40		-5.3601	-5.21806	0.142046						-5.70712	-5.34368	0.363444						-5.17674	-5.44985	-0.273108	0	0	5768	3943		-1.12549	0	0.5	6353	1991.5		0.252745
TGGT1_255730	hypothetical protein			0.415343	-0.091386	-0.506729	3	2	2204	2056		1.1099	0.86976	-0.240136	4	3	2745	2047		1.06619	1.47772	0.411529	3	2	1329	4881		1.26004	0.926256	-0.333784	2	1	5619	1929		-0.420256	2.5	1.5	3911.5	1992.5		0.0856965	3.5	2.5	2037	3464
TGGT1_265390	hypothetical protein			0.404696	-0.0814725	-0.486169	2	3	602	2405		1.21261	1.28854	0.0759219	3	3	1268	3455		1.16388	1.26118	0.0973072	2	2	3485	5139		1.34815	0.983445	-0.364706	1	2	6742	1581		-0.425437	1.5	2.5	3672	1993		0.0866146	2.5	2.5	2376.5	4297
TGGT1_225070	hypothetical protein			-1.931	-2.58303	-0.65203	2	4	4335	1866		1.69632	1.42511	-0.271218	0	3	7477	1377		1.57064	1.57613	0.005493	1	3	4580	3437		1.38088	1.45918	0.078302	3	3	5455	2120		-0.286864	2.5	3.5	4895	1993		-0.132862	0.5	3	6028.5	2407
TGGT1_278340	Toxoplasma gondii family A protein			-4.71756	-5.37338	-0.655824	1	2	3573	3040		2.8057	2.60416	-0.201545	4	2	842	5135		2.88227	2.90167	0.0194037	4	2	235	3647		1.77822	1.729	-0.0492198	3	3	1659	947		-0.352522	2	2.5	2616	1993.5		-0.0910705	4	2	538.5	4391
TGGT1_210370	hypothetical protein			1.15026	1.75548	0.605221	5	2	740	3445		1.68549	1.79687	0.111382	3	1	4533	7236		1.71211	2.08398	0.371868	3	4	408	2966		1.75547	2.01297	0.257496	3	5	566	543		0.431359	4	3.5	653	1994		0.241625	3	2.5	2470.5	5101
TGGT1_272155	hypothetical protein			-6.14248	-7.94908	-1.8066	1	2	4966	1747		-2.77737	-2.73338	0.0439954	0	0	7025	7385		-3.44929	-4.24314	-0.79385	0	3	6592	888		-4.2469	-4.69423	-0.447329	1	1	5518	2242		-1.12696	1	1.5	5242	1994.5		-0.374927	0	1.5	6808.5	4136.5
TGGT1_290910	hypothetical protein			-3.6999	-4.78939	-1.08948	1	2	6056	2280		0.942203	1.14978	0.207575	4	1	488	3478		1.16456	1.31895	0.154391	2	1	3465	5789		1.23387	1.39072	0.156845	3	2	940	1710		-0.466318	2	2	3498	1995		0.180983	3	1	1976.5	4633.5
TGGT1_278205	hypothetical protein			-0.679887	-1.01617	-0.336282	2	2	4367	2978		0.907407	0.424833	-0.482574	2	3	1152	1462		0.846466	0.770476	-0.0759891	2	3	3471	1739		0.478733	-0.00218818	-0.480921	2	3	4927	1012		-0.408602	2	2.5	4647	1995		-0.279282	2	3	2311.5	1600.5
TGGT1_217380	hypothetical protein			-3.00675	-3.72083	-0.714087	1	4	4672	1387		2.21735	1.98114	-0.236206	3	4	1835	1834		2.0458	2.18927	0.143467	4	3	1593	3917		2.26	2.33141	0.071405	3	3	1484	2603		-0.321341	2	3.5	3078	1995		-0.0463695	3.5	3.5	1714	2875.5
TGGT1_320690	putative gamma-soluble NSF attachment protein			-4.34353	-4.96228	-0.61875	1	2	3543	3858		0.555513	0.0956748	-0.459838	0	4	7758	1180		0.455333	0.163353	-0.291979	0	3	6583	3396		0.7652	-0.169903	-0.935103	0	5	7813	133		-0.776926	0.5	3.5	5678	1995.5		-0.375909	0	3.5	7170.5	2288
TGGT1_231020	hypothetical protein			-6.04648	-7.18654	-1.14006	1	1	4696	1660		-3.5641	-4.08892	-0.524812	1	3	5230	2603		-4.91846	-4.61822	0.300238	0	0	3706	4770		-4.40596	-4.36545	0.0405094	1	1	5166	2332		-0.549775	1	1	4931	1996		-0.112287	0.5	1.5	4468	3686.5
TGGT1_305930	hypothetical protein			-0.305299	-0.447084	-0.141785	3	2	789	3866		1.19077	1.26415	0.0733762	4	2	3498	4557		1.0101	1.02098	0.010881	1	5	4946	1084		0.978659	0.0917675	-0.886892	3	5	5313	129		-0.514338	3	3.5	3051	1997.5		0.0421286	2.5	3.5	4222	2820.5
TGGT1_218192	hypothetical protein			0.654052	-0.692517	-1.34657	1	4	3564	480		0.997624	1.03235	0.034731	2	3	1752	3393		1.08064	1.06843	-0.0122085	4	1	1682	5664		1.16489	1.11283	-0.0520584	3	1	790	3517		-0.699314	2	2.5	2177	1998.5		0.0112612	3	2	1717	4528.5
TGGT1_266310	Alpha-1,3-mannosyl-glycoprotein 2-beta-N-acetylglucosaminyltransferase			-5.14019	-6.06117	-0.920979	0	2	6229	3502		-2.55743	-2.79359	-0.236161	2	2	2742	1472		-3.15724	-3.20093	-0.0436972	1	1	4219	3839		-2.53938	-3.46014	-0.920752	3	1	5270	496		-0.920866	1.5	1.5	5749.5	1999		-0.139929	1.5	1.5	3480.5	2655.5
TGGT1_226565	hypothetical protein			-1.85646	-2.15569	-0.299228	2	2	3170	2684		0.0487355	0.172254	0.123519	3	1	2453	5562		0.000543425	-0.565328	-0.565872	0	5	6634	329		-0.145673	-0.386238	-0.240565	1	3	3920	1316		-0.269897	1.5	2.5	3545	2000		-0.221177	1.5	3	4543.5	2945.5
TGGT1_240920	hypothetical protein			-6.16741	-6.95032	-0.78291	0	3	6571	906		-2.34759	-2.37809	-0.0305075	2	1	2882	1170		-2.96598	-2.93273	0.0332451	0	2	5902	2009		-2.69924	-3.11901	-0.419763	0	1	7424	3095		-0.601337	0	2	6997.5	2000.5		0.00136881	1	1.5	4392	1589.5
TGGT1_234600	hypothetical protein			-5.12232	-5.02534	0.0969831	1	1	3151	3661		0.959689	0.62241	-0.337279	1	2	3990	1373		0.516731	0.279083	-0.237648	0	3	5672	1579		-0.212363	-0.917163	-0.704801	0	3	7789	342		-0.303909	0.5	2	5470	2001.5		-0.287464	0.5	2.5	4831	1476
TGGT1_231090	hypothetical protein			0.787174	-0.315464	-1.10264	2	5	5994	737		1.04582	0.64952	-0.396299	2	3	5838	3369		1.32413	1.00518	-0.31895	0	5	6692	1362		1.41759	1.20979	-0.207801	2	2	1514	3268		-0.65522	2	3.5	3754	2002.5		-0.357624	1	4	6265	2365.5
TGGT1_310640	phosphorylase family protein			1.97818	1.3204	-0.657784	2	5	318	850		1.85365	1.88422	0.0305732	4	4	1206	3567		1.68611	1.92216	0.236049	7	0	191	6976		1.53773	1.72339	0.185656	4	2	1626	3156		-0.236064	3	3.5	972	2003		0.133311	5.5	2	698.5	5271.5
TGGT1_311760	hypothetical protein			1.6526	1.8458	0.193208	5	2	812	2154		2.62968	2.65617	0.0264884	2	3	5848	5410		2.50576	1.81478	-0.690988	2	5	2542	989		2.18982	2.08142	-0.108397	1	3	5187	1853		0.0424052	3	2.5	2999.5	2003.5		-0.33225	2	4	4195	3199.5
TGGT1_204340	hypothetical protein			3.46114	2.56365	-0.897496	2	7	5080	375		1.99624	2.06282	0.0665834	4	1	582	5578		1.8768	1.68752	-0.18928	2	2	3451	4327		1.59304	1.98104	0.388002	3	2	2068	3633		-0.254747	2.5	4.5	3574	2004		-0.0613483	3	1.5	2016.5	4952.5
TGGT1_295935	KRUF family protein			-2.79054	-2.56041	0.230127	3	2	2124	3282		2.74689	2.15828	-0.588609	1	6	7361	66		2.64558	2.65508	0.00949221	3	3	1348	2936		2.56498	2.3136	-0.251384	3	3	6623	729		-0.0106287	3	2.5	4373.5	2005.5		-0.289558	2	4.5	4354.5	1501
TGGT1_210750	Ferredoxin-fold anticodon binding domain-containing protein			-7.72633	-8.08647	-0.360138						-3.97405	-3.81045	0.163607	1	2	4060	3064		-4.71801	-4.66294	0.0550648	1	1	4109	3108		-4.44199	-4.69182	-0.249832	1	1	5994	2006		-0.304985	1	1		2006		0.109336	1	1.5	4084.5	3086
TGGT1_310170	hypothetical protein			-5.79801	-6.2238	-0.425785	0	1	5288	3524		-2.00712	-1.79673	0.210391	1	0	4208	7319		-2.19872	-2.90469	-0.705966	0	3	5907	892		-2.30235	-3.45118	-1.14883	1	3	3547	489		-0.787305	0.5	2	4417.5	2006.5		-0.247788	0.5	1.5	5057.5	4105.5
TGGT1_270850	glycosyl hydrolases family 17 protein			0.607149	0.0060587	-0.601091	1	4	6144	1391		0.559694	1.21872	0.659022	6	0	17	7924		0.525358	0.814134	0.288776	2	0	3258	6921		0.797831	0.767838	-0.0299925	3	2	500	2622		-0.315541	2	3	3322	2006.5		0.473899	4	0	1637.5	7422.5
TGGT1_215620	hypothetical protein			-2.34981	-3.15835	-0.808536	0	3	6836	2309		0.37295	0.117211	-0.255739	2	2	4228	2661		-0.26858	0.0394274	0.308007	3	1	2244	5879		0.212124	-0.204329	-0.416453	1	2	7055	1706		-0.612495	0.5	2.5	6945.5	2007.5		0.0261339	2.5	1.5	3236	4270
TGGT1_307830	hypothetical protein			1.19635	-0.0519811	-1.24833	1	5	6605	901		-0.344015	-0.303523	0.0404913	3	3	2563	3911		-1.03138	-0.589629	0.441753	1	1	4048	3360		-0.800903	-0.806808	-0.00590471	2	1	5242	3115		-0.627118	1.5	3	5923.5	2008		0.241122	2	2	3305.5	3635.5
TGGT1_237210	Tyrosine kinase-like (TKL) protein			-3.66336	-4.16124	-0.497877	1	2	3756	1436		-1.32374	-1.24452	0.0792161	4	3	1070	3932		-1.63068	-1.8324	-0.201725	2	3	3980	4632		-2.64895	-2.2584	0.390558	4	2	254	2580		-0.0536595	2.5	2	2005	2008		-0.0612546	3	3	2525	4282
TGGT1_211320	hypothetical protein			-1.13402	-1.78153	-0.647515	2	3	5305	3473		0.555909	0.831747	0.275838	3	0	389	7459		0.565776	0.668256	0.10248	1	1	3641	6164		0.0893121	-0.171608	-0.26092	3	2	4278	545		-0.454218	2.5	2.5	4791.5	2009		0.189159	2	0.5	2015	6811.5
TGGT1_286250	hypothetical protein			-1.53347	-4.24571	-2.71224	3	3	502	406		-0.157944	0.0591379	0.217082	1	1	1538	7519		0.0584015	0.101151	0.0427499	2	2	4507	5336		-1.26752	-0.94288	0.324644	1	2	5339	3614		-1.1938	2	2.5	2920.5	2010		0.129916	1.5	1.5	3022.5	6427.5
TGGT1_275320	penicillin amidase			2.19669	1.90095	-0.295744	1	3	5061	2101		-0.834015	-0.763925	0.07009	1	1	5500	6487		-0.489454	-0.625883	-0.136428	1	2	3286	3864		-0.409675	-0.609981	-0.200306	0	2	7223	1919		-0.248025	0.5	2.5	6142	2010		-0.0331692	1	1.5	4393	5175.5
TGGT1_306890	hypothetical protein			1.09823	1.45697	0.358736	3	3	1938	2460		0.709435	0.129598	-0.579838	2	6	5870	263		-0.0514925	0.114475	0.165967	1	1	5527	5573		0.153525	-0.721533	-0.875058	2	1	5977	1563		-0.258161	2.5	2	3957.5	2011.5		-0.206935	1.5	3.5	5698.5	2918
TGGT1_262660	hypothetical protein			-4.45728	-5.97867	-1.52139	0	2	6793	470		-0.868627	-1.08127	-0.212643	2	3	2874	4185		-1.25301	-1.66609	-0.413076	2	2	2835	1920		-2.11262	-2.3236	-0.210975	3	2	1200	3554		-0.866183	1.5	2	3996.5	2012		-0.31286	2	2.5	2854.5	3052.5
TGGT1_283800	hypothetical protein			3.49209	3.70026	0.208175	2	3	4669	3766		0.675307	0.36165	-0.313657	1	4	6375	518		0.296349	-0.125377	-0.421726	1	3	5583	880		1.18971	0.819434	-0.370272	2	4	6751	262		-0.0810487	2	3.5	5710	2014		-0.367691	1	3.5	5979	699
TGGT1_311840	hypothetical protein			0.998922	1.18437	0.185448	5	3	2365	430		1.39892	1.58325	0.184331	4	1	855	7187		1.54626	1.56468	0.0184219	5	2	1693	4982		1.42013	1.45349	0.0333634	5	3	4697	3600		0.109406	5	3	3531	2015		0.101376	4.5	1.5	1274	6084.5
TGGT1_259940	hypothetical protein			-0.311015	-1.08172	-0.770708	2	2	5375	2609		1.10579	0.806628	-0.299164	4	3	2252	1657		0.703664	0.413349	-0.290316	0	4	6512	2797		-0.686376	-0.840546	-0.15417	3	4	6406	1424		-0.462439	2.5	3	5890.5	2016.5		-0.29474	2	3.5	4382	2227
TGGT1_213550	DHHC zinc finger domain-containing protein			-6.82096	-7.52849	-0.707531	0	0	4881	3636		-0.898653	-0.683114	0.215539	2	1	1794	5304		-1.20564	-1.45813	-0.252498	0	3	6448	1142		-1.32755	-2.04605	-0.718503	0	3	7759	401		-0.713017	0	1.5	6320	2018.5		-0.0184794	1	2	4121	3223
TGGT1_304755	hypothetical protein			2.68753	2.8869	0.199371	5	4	2077	379		1.71692	2.18015	0.463236	5	2	260	4235		1.65702	2.05844	0.401417	4	1	675	6436		1.62125	2.25665	0.635396	3	2	437	3659		0.417383	4	3	1257	2019		0.432326	4.5	1.5	467.5	5335.5
TGGT1_251530	hypothetical protein			-1.82362	-3.01612	-1.1925	2	3	3620	2445		0.615389	0.577948	-0.0374412	2	2	4125	5909		0.551811	0.466072	-0.0857389	2	4	2616	2193		0.266474	0.0341357	-0.232338	3	2	4560	1594		-0.712417	2.5	2.5	4090	2019.5		-0.0615901	2	3	3370.5	4051
TGGT1_231940	ThiF family protein			-4.56098	-5.83512	-1.27413	1	2	4111	802		-2.13368	-1.52242	0.611263	2	0	2472	7095		-2.4212	-2.7717	-0.350499	1	3	4005	735		-4.33161	-4.27938	0.0522375	2	1	2107	3237		-0.610948	1.5	1.5	3109	2019.5		0.130382	1.5	1.5	3238.5	3915
TGGT1_201190	hypothetical protein			1.12002	0.105654	-1.01436	1	5	1886	605		0.568153	0.600956	0.032803	3	2	4067	5719		0.289415	0.396714	0.107299	3	2	600	2227		-0.332642	-0.0223432	0.310299	5	1	2209	3434		-0.352033	3	3	2047.5	2019.5		0.0700512	3	2	2333.5	3973
TGGT1_266260	hypothetical protein			-4.74879	-6.26068	-1.5119	1	2	1550	1504		-0.597529	-0.363257	0.234273	3	1	1827	5529		-1.08714	-1.22181	-0.134669	1	2	4193	2647		-1.32135	-1.79597	-0.474627	2	2	6417	2536		-0.993263	1.5	2	3983.5	2020		0.0498016	2	1.5	3010	4088
TGGT1_201520	protein phosphatase 2C domain-containing protein			0.135402	-1.80844	-1.94384	0	4	6899	1470		0.317903	0.726437	0.408534	4	0	2588	7770		0.607927	0.708826	0.100898	3	3	611	221		0.595473	0.670019	0.0745455	5	3	3835	2573		-0.934648	2.5	3.5	5367	2021.5		0.254716	3.5	1.5	1599.5	3995.5
TGGT1_204150	hypothetical protein			-2.56459	-2.43431	0.130285	2	1	1793	2727		1.04524	1.5561	0.510863	6	1	419	7076		1.04233	1.08269	0.0403601	2	2	2700	5027		0.844684	0.797049	-0.0476353	3	3	1772	1317		0.0413247	2.5	2	1782.5	2022		0.275611	4	1.5	1559.5	6051.5
TGGT1_292300	DNA-directed RNA polymerase III RPC8			-5.50214	-5.90764	-0.405499	0	1	5448	3000		0.721092	0.0601548	-0.660937	1	4	5624	198		0.254695	-0.603113	-0.857808	0	3	6414	269		0.168005	-0.486604	-0.654609	1	3	7461	1049		-0.530054	0.5	2	6454.5	2024.5		-0.759372	0.5	3.5	6019	233.5
TGGT1_252350	hypothetical protein			-1.06867	-1.42876	-0.360091	1	2	5735	2521		0.118116	-0.108621	-0.226737	2	3	2552	3227		-2.06381	-0.855949	1.20786	2	2	242	1580		-1.71709	-1.6697	0.0473916	3	1	2882	1533		-0.15635	2	1.5	4308.5	2027		0.490564	2	2.5	1397	2403.5
TGGT1_247320	hypothetical protein			-5.21155	-6.58854	-1.37699	0	2	6539	3055		-2.58657	-2.34169	0.244883	3	2	2512	3563		-2.86804	-3.05317	-0.18513	0	2	5948	4527		-3.52781	-3.77177	-0.243959	2	2	4567	1000		-0.810475	1	2	5553	2027.5		0.0298765	1.5	2	4230	4045
[truncated: 6,680 more rows]

## Sheet: RAW_READ_NUMBERS
ToxoDB_ID	sgRNA_number	INPUT (sgRNA Lib)	1%FBS_P8_Exp1	10%FBS_P8_Exp1		INPUT (sgRNA Lib)	1%FBS_P4_Exp2	1%FBS_P5_Exp2	1%FBS_P8_Exp2	10%FBS_P4_Exp2	10%FBS_P5_Exp2	10%FBS_P8_Exp2
[truncated: 81,390 more rows]
