# Supplementary material for: A genome-wide CRISPR screen identifies GRA38 as a key regulator of lipid homeostasis during Toxoplasma gondii adaptation to lipid-rich conditions
Source: Nat Commun. 2025 Dec 17;16:11177. doi: 10.1038/s41467-025-66137-5 (PMC12711892; doi:10.1038/s41467-025-66137-5)
Supplement: Supplementary file 5 — Supplementary Data 3 [file 41467_2025_66137_MOESM5_ESM.xlsx]

## Sheet: Primers 
Primer name	5'-Sequence-3'	Description
FP_gra38	ctctttgtatccctagtccctcc	Forward primer within 272460 locus to determine knockout, used as P1
RP_gra38	GCAGGAACTTGTTGACAGGAG	Reverse primer within 272460 locus to determine knockout, used as P2
PSS013 F	CAAATGGCGACCTGCAGAGG	Forward PSS013 sequencing primer
HPT R	TCA ATG GGT TTG GAC GCC AT	Reverse primer within the repair template to confirm the insertion into the locus of the GOI, used as P4
MYR4-F	TGT CTG CGG CTG TAG AAC ATG C	Forward primer within myr4 used as a DNA control
MYR4-R	CCC AGC ACA TTC GCT TGC AGA	Reverse primer within myr4 used as a DNA control
FP_5’GRA38	GCAAAGTCCTCCCGTTCG	amplification pieces gibson
RP_5’GRA38	TGTCCCCACCAAAAGAAG	amplification pieces gibson
FP_GRA38	ATGGCGATCCTCCGTCTTTC	amplification pieces gibson
RP_GRA38	CGCCTCGAAGGGGTTGCA	amplification pieces gibson
FP_3’GRA38	GACTCTCACGCCTCTTGC	amplification pieces gibson
RP_3’GRA38	TTTTCGTAGCTAACGTACAACAG	amplification pieces gibson
Fw_g383E3	gaccttcgcacagttcccgctga	amplification pieces gibson
G_g38_5'UTR_fwd	caagcttgcatgcctgcaggtcgacGCAAAGTCCTCCCGTTCG	gibson primers
G_g38_5'UTR_rev	gacggaggatcgccatTGTCCCCACCAAAAGAAG	gibson primers
G_G38_fwd	tttggtggggacaATGGCGATCCTCCGTCTTTC	gibson primers
G_G38_rev	catcgtatgggtaCGCCTCGAAGGGGTTGCA	gibson primers
G_3'utr_g38_fwd	agattacgcttgaGACTCTCACGCCTCTTGC	gibson primers
G_3'utr_g38_rev	agtgaattcgagctcggtacccggggatccTTTTCGTAGCTAACGTACAACAG	gibson primers
G38_3xmycrev	CAGAGATGAGTTTCTGCTCCATCGCCTCGAAGGGGTTGCA	gibson primers for myc HR
3'utr_g38_fwd 3xmyc	CTCATCTCTGAGGAAGATCTGTGA GACTCTCACGCCTCTTGC	gibson primers for myc HR
FW_diag_g38_3utr_vec	aaaagtccaccctagaaaaagagg	primers for sequencing gibson
FW_diag_g38_5utr	tggccatcaagcctgcagcaga	primers for sequencing gibson
FW_diag_GRA38_tag	cagcacctacgatattgaccg	primers for sequencing gibson
RT_diag_g38_3utr_tag	tacggattttcacactcctagcc	primers for sequencing gibson
RT_diag_G38_5utr	GCAGGAACTTGTTGACAGGAG	primers for sequencing gibson
RT_diag_g38_5utr	gctggtcctttcgccaaacagg	primers for sequencing gibson
3X_cmyc_top	ATGGAGCAGAAACTCATCTCTGAAGAAGATCTGGAACAAAAGTTGATTTCAGAAGAAGATCTGGAACAGAAGCTCATCTCTGAGGAAGATCTG	new cMyc sequence _atg
3X_cMYC_bottom	CAGATCTTCCTCAGAGATGAGCTTCTGTTCCAGATCTTCTTCTGAAATCAACTTTTGTTCCAGATCTTCTTCAGAGATGAGTTTCTGCTCCAT	new cMyc sequence _atg
Gibson RV_ g38 3	TTCCAGTCCGCGATTCCGTCAGCGGTCTGTCttttcgtagctaacgtacaacagc	Gibson primers for uprt HR construct
Gibson_ FW UPRT_G38	GACCTgTCCACAGGGCTTCTgcaaagtcctcccgttcg	Gibson primers for uprt HR construct
GRA38 F SDM, NEB V2	CGCCGACACACTGTGGTCC	primers used for site-directed mutagenesis of GRA38 DxDxT/V motif
GRA38 R SDM, NEB V2	ACAGCTGTCAAAACGAGCGTTTC	primers used for site-directed mutagenesis of GRA38 DxDxT/V motif
GRA38 F SDM, NEB V1	CGCCGACACACTGTGGTCCTCG	primers used for site-directed mutagenesis of GRA38 DxDxT/V motif
GRA38 R SDM, NEB V1	ACAGCTGTCAAAACGAGCGTTTC	primers used for site-directed mutagenesis of GRA38 DxDxT/V motif

## Sheet: Antibodies
Reagent type (species) or resource	Designation	Source or reference	Identifiers	Additional information
Antibody	Anti-SAG1 (Mouse monoclonal)	Provided by Dr. John C. Boothroyd		(1:100)
Antibody	Anti-Mouse Alexa Fluor 488 (goat polyclonal)	Thermo Fisher	Cat#A11029	(1:3000)
Antibody	Anti-Mouse Alexa Fluor 594 (goat polyclonal)	Thermo Fisher	Cat#A11032	(1:3000)
Antibody	Anti-Rat Alexa Fluor 594 (goat polyclonal)	Thermo Fisher	Cat#A11007	(1:3000)
Antibody	Anti-Rabbit Alexa Fluor 488 (goat polyclonal)	Thermo Fisher	Cat#A11008/A11037	(1:3000)
Antibody	Anti-Rabbit Alexa Fluor 594 (goat polyclonal)	Thermo Fisher	Cat#A11037	(1:3000)
Antibody	Anti-GRA5 (Mouse monoclonal )	BioVision	Cat#A1299	(1:500)
Antibody	Goat anti-rabbit HRP	Jackson ImmunoResearch Laboratories Inc	Cat#111-035-003	(1:10000)
Antibody	Goat anti-rat HRP	Jackson ImmunoResearch Laboratories Inc	Cat#112-035-003	(1:10000)
Antibody	Mouse anti-MYC	Cell signaling	CAT#2276	(1:1000)
Antibody	Rabbit anti-GRA7	Provided by Dr. John C. Boothroyd		(1:5000)
Antibody	Anti-IMC1 (mouse)	Provided by Dr. Gary Ward
Antibody	6x-His Tag Monoclonal Antibody	Thermo Fisher	Cat#MA1-21315	(1:2000)

## Sheet: Primers for illumina sequencing
Primer name	5'-Sequence-3'	BARCODE	Description
RP P7 Illumina adaptator -1	CAAGCAGAAGACGGCATACGAGATCGTGATgattttcaaatggcgacctgc	CGTGAT	Reverse primer to amplify the sgRNA from the sample genomic DNA
RP P7 Illumina adaptator -2	CAAGCAGAAGACGGCATACGAGATACATCGgattttcaaatggcgacctgc	ACATCG	Reverse primer to amplify the sgRNA from the sample genomic DNA
RP P7 Illumina adaptator -3	CAAGCAGAAGACGGCATACGAGATGCCTAAgattttcaaatggcgacctgc	GCCTAA	Reverse primer to amplify the sgRNA from the sample genomic DNA
RP P7 Illumina adaptator -4	CAAGCAGAAGACGGCATACGAGATTGGTCAgattttcaaatggcgacctgc	TGGTCA	Reverse primer to amplify the sgRNA from the sample genomic DNA
RP P7 Illumina adaptator -5	CAAGCAGAAGACGGCATACGAGATCACTGTgattttcaaatggcgacctgc	CACTGT	Reverse primer to amplify the sgRNA from the sample genomic DNA
RP P7 Illumina adaptator -6	CAAGCAGAAGACGGCATACGAGATATTGGCgattttcaaatggcgacctgc	ATTGGC	Reverse primer to amplify the sgRNA from the sample genomic DNA
RP P7 Illumina adaptator -7	CAAGCAGAAGACGGCATACGAGATGATCTGgattttcaaatggcgacctgc	GATCTG	Reverse primer to amplify the sgRNA from the sample genomic DNA
RP P7 Illumina adaptator -8	CAAGCAGAAGACGGCATACGAGATTCAAGTgattttcaaatggcgacctgc	TCAAGT	Reverse primer to amplify the sgRNA from the sample genomic DNA
RP P7 Illumina adaptator -9	CAAGCAGAAGACGGCATACGAGATCTGATCgattttcaaatggcgacctgc	CTGATC	Reverse primer to amplify the sgRNA from the sample genomic DNA
RP P7 Illumina adaptator -10	CAAGCAGAAGACGGCATACGAGATAAGCTAgattttcaaatggcgacctgc	AAGCTA	Reverse primer to amplify the sgRNA from the sample genomic DNA
RP P7 Illumina adaptator -12	CAAGCAGAAGACGGCATACGAGATGTAGCCgattttcaaatggcgacctgc	GTAGCC	Reverse primer to amplify the sgRNA from the sample genomic DNA
RP P7 Illumina adaptator -13	CAAGCAGAAGACGGCATACGAGATTACAAGgattttcaaatggcgacctgc	TACAAG	Reverse primer to amplify the sgRNA from the sample genomic DNA
RP P7 Illumina adaptator -14	CAAGCAGAAGACGGCATACGAGATTTGACTgattttcaaatggcgacctgc	TTGACT	Reverse primer to amplify the sgRNA from the sample genomic DNA
RP P7 Illumina adaptator -15	CAAGCAGAAGACGGCATACGAGATGGAACTgattttcaaatggcgacctgc	GGAACT	Reverse primer to amplify the sgRNA from the sample genomic DNA
RP P7 Illumina adaptator -16	CAAGCAGAAGACGGCATACGAGATTGACATgattttcaaatggcgacctgc	TGACAT	Reverse primer to amplify the sgRNA from the sample genomic DNA
RP P7 Illumina adaptator -17	CAAGCAGAAGACGGCATACGAGATGGACGGgattttcaaatggcgacctgc	GGACGG	Reverse primer to amplify the sgRNA from the sample genomic DNA
RP P7 Illumina adaptator -18	CAAGCAGAAGACGGCATACGAGATGCGGACgattttcaaatggcgacctgc	GCGGAC	Reverse primer to amplify the sgRNA from the sample genomic DNA
RP P7 Illumina adaptator -19	CAAGCAGAAGACGGCATACGAGATTTTCACgattttcaaatggcgacctgc	TTTCAC	Reverse primer to amplify the sgRNA from the sample genomic DNA
RP P7 Illumina adaptator -20	CAAGCAGAAGACGGCATACGAGATGGCCACgattttcaaatggcgacctgc	GGCCAC	Reverse primer to amplify the sgRNA from the sample genomic DNA
RP P7 Illumina adaptator -22	CAAGCAGAAGACGGCATACGAGATCGAAACgattttcaaatggcgacctgc	CGAAAC	Reverse primer to amplify the sgRNA from the sample genomic DNA
RP P7 Illumina adaptator -23	CAAGCAGAAGACGGCATACGAGATCGTACGgattttcaaatggcgacctgc	CGTACG	Reverse primer to amplify the sgRNA from the sample genomic DNA
RP P7 Illumina adaptator -25	CAAGCAGAAGACGGCATACGAGATCCACTCgattttcaaatggcgacctgc	CCACTC	Reverse primer to amplify the sgRNA from the sample genomic DNA
RP P7 Illumina adaptator -26	CAAGCAGAAGACGGCATACGAGATATCAGTgattttcaaatggcgacctgc	ATCAGT	Reverse primer to amplify the sgRNA from the sample genomic DNA
RP P7 Illumina adaptator -27	CAAGCAGAAGACGGCATACGAGATAGGAATgattttcaaatggcgacctgc	AGGAAT	Reverse primer to amplify the sgRNA from the sample genomic DNA
FP_P5 Illumina adaptator	AATGATACGGCGACCACCGAGATCTACACGAATGACACACAGGAACTACGCG		Forward primer to amplify the sgRNA from the sample genomic DNA
custom sequencing primer- P150CrisprIllumina	CGGTGCCACTTTTTCAAGTTGATAACGGACTAGCCTTATTTTAACTTGCTATTTCTAGCTCTAAAAC		Forward Illumina sequencing primer
custom indexing primer -P151 illuminaindex	GCGCGACAGAAAGCCCCTTCGAAGAGCGCACAGGGAGGAAGCAGGCCTCTGCAGGTCGCCATTTGAAAATC		Reverse Illumina sequencing primer
