# Supplementary material for: A genome-wide CRISPR screen identifies GRA38 as a key regulator of lipid homeostasis during Toxoplasma gondii adaptation to lipid-rich conditions
Source: Nat Commun. 2025 Dec 17;16:11177. doi: 10.1038/s41467-025-66137-5 (PMC12711892; doi:10.1038/s41467-025-66137-5)
Supplement: Supplementary file 8 — Source Data [file 41467_2025_66137_MOESM8_ESM.xlsx]

## Sheet: Figure 2c-j
	GRA38
Passage		1% FBS			10% FBS
0	41.8919	59.5745	46.4467	41.8919	59.5745	46.4467
1	48.7805	30.6452	28.2158	2.43902	5.20833	5.37634
2	52.1127	52.0325	27.4725	4.20168	8	9
4	47.7941	31.25	51.3699	7.14286	1.35135	1.16959
6	34.8148	35.6725	43.1373	0	2.91667	2.83019
8	40	46.2121	50.9677	0	2.65487	4.32099
	GRA57
Passage	1% FBS			10% FBS
0	50.8982	50.7042	56.1728	50.8982	50.7042	56.1728
1	46.8354	54.6512	47.7876	58.6207	42.8571	64.1026
2	19.3878	36.2573	45.3988	48.6486	62.6016	64.9573
4	10.4167	28.6957	45.7143	42.7711	65.4867	52.0833
6	4.58716	12.3967	20.2899	45.6522	38.6555	53.8961
8	3.33333	9.65909	10.625	22.7273	41.5584	40.8333
	GRA70
Passage	1% FBS			10% FBS
0	36.4341	45.3125	50.8651	36.4341	45.3125	50.8651
1	47.9339	49.0566	62.5	42.1429	73.75	59.2593
2	22.0779	37.1795	24.1379	53.9326	70.122	76.8116
4	4.02685	17.3333	37.9747	38.2812	50.8333	56.9767
6	0.943396	10.5769	24.7525	26.2295	48.2759	62.069
8	0	5.78512	17.3913	23.8806	43.0657	62.1118
	GRA71
Passage	1% FBS			10% FBS
0	41.0072	44.8819	51.2027	41.0072	44.8819	51.2027
1	21.875	37.0968	41.6058	31.746	62.2222	40.5797
2	15.873	19.1489	27.1845	32.381	56.25	68.5185
4	3.84615	16.6667	30.6306	40.8602	53.8462	49.5652
6	0.917431	15.8416	11.2782	43.75	31.8436	62.5
8	0	3.15789	9.71429	26.5625	46.6667	52.4752
	Tg200370
Passage	1% FBS			10% FBS
0	51.7647	49.2754	60.989	51.7647	49.2754	60.989
1	30.303	53.8462	63.9344	39.6552	54.2553	79.7468
2	23.3333	49.0566	48.8095	78.3333	100.752	56.8047
4	3.40136	42.9293	65.1685	20.1717	60.9756	64.2424
6	2.4	17.7215	40.404	39.6947	39.6624	61.0687
8	3.1746	13.2979	34.4828	41.9355	43.2692	34.7403
	Tg264740
Passage	1% FBS			10% FBS
0	42.6573	52.381	48.5507	42.6573	52.381	48.5507
1	30.7692	62.037	42.8571	45	79.5455	54.5455
2	21.5385	28.9474	24.4898	28.7037	73.8636	57.6577
4	8.78378	24.4604	37.1622	34.7826	49.1525	40.8333
6	0	14.4578	18.4397	34.8624	58.5714	37.8947
8	0	7.14286	2.7027	25.8065	30.8511	48.3516
	Tg261400
Passage	1% FBS			10% FBS
0	27.4336	47.3684	46.2121	27.4336	47.3684	46.2121
1	39.6226	55.2632	42.5532	38.6364	62.5	36.6972
2	15.7895	21.0227	17.3913	31.25	51.1628	46.2121
4	1.5873	3.3557	13.8528	15.625	34.0909	43.8144
6	0	0.606061	2.52525	40.4762	24.8322	40
8	0	1.85185	0	38.4615	30.2158	41.8367
	Tg269620
Passage	1% FBS			10% FBS
0	44.8529	44	34.8624	44.8529	44	34.8624
1	26.6667	78.125	71.5789	6	44.0476	24
2	45.679	49.7175	50	26.506	33.8028	17.9688
4	48.7805	51.6129	44	8	8.87097	17.6923
6	47.0588	33.1395	17.094	0	16.9643	10.9244
8	37.037	43.1818	48.8372	0	11.6667	6.06061

## Sheet: Figure 3
	GRA38
Passage		10% FBS			10% FBS (Delipidated)
0	50.6667	46.0674	53.6585	46.9697	53.4247	51.3761
1	32.0988	37.6471	38.5321	62.7451	47.4227	46.875
2	10.8527	15.0538	17.3228	45.1923	36	36.5591
4	9.33333	12.5	14.6067	52.381	38.5417	29.5082
6	3.84615	7.05882	4.90196	46.5909	39.2157	28.4404
8	0	5.17241	6.79612	44	30.303	36.2637
	GRA57
Passage		10% FBS			10% FBS (Delipidated)
0	65.0794	47.5248	47.619	61.4173	52.6316	49.4737
1	59.5238	44.0945	38.7755	39.823	52.6882	44.7917
2	45.3846	54.902	49	32.2034	36.2069	40.9091
4	57.4713	40.9449	50.4673	19.1358	25.3968	21.7822
6	57.2289	39.3258	35.4331	19.6078	17.4242	20.8633
8	49.3333	38.0952	29.1971	7.89474	11.1111	7.14286
	GRA70
Passage		10% FBS			10% FBS (Delipidated)
0	55.3191	48.3146	48.2456	43.1034	56.25	53.012
1	38.0435	48.4536	43.75	38.0435	50.4673	45.098
2	39.4231	35.3448	41.3462	28.4553	34.9398	37.2881
4	47.619	49.4737	29	23.0769	17.5	20.9302
6	58.3333	38.7387	30.6569	22	16.6667	21.0526
8	47.1264	37.069	43.6364	5.33333	14.1414	8.19672
	GRA71
Passage		10% FBS			10% FBS (Delipidated)
0	54.7619	50.4587	47.1698	38.4615	59.8485	46.9565
1	52.9412	45.1613	39.8438	33.7209	52.0408	47.5728
2	41.8033	54.6392	37.7778	32.5581	33.3333	41.3462
4	63.2653	48.8722	29.9145	16.6667	21.8487	18.3824
6	54.0984	41.6667	51.049	24.2424	20.8333	24
8	52.8736	38.5246	44.3662	6.49351	10.5263	3.50877
	Tg200370
Passage		10% FBS			10% FBS (Delipidated)
0	65.8537	45.7447	43.75	43.4783	47.1698	53.1469
1	47.541	55.6818	38.5827	30.3797	48.7179	38.8889
2	55.2083	39.6396	48.8636	31.3043	35.1064	43.6508
4	40	43.6364	29.0698	15.4639	20.4918	21.0526
6	38.3562	50.4274	28.9855	15.7143	21.6418	15
8	47.9592	43.1818	49.4845	11.6279	8.51064	5.7377
	Tg264740
Passage		10% FBS			10% FBS (Delipidated)
0	52.6882	57.6923	49.3976	51.0417	53.3333	44.9664
1	48.0519	45.8824	45.4545	36.4583	54.4444	41.9118
2	47.8992	41.9753	50.5495	29.0598	34.4086	39.759
4	37.6147	43.6364	31.1111	11.0092	17.284	16.5049
6	49.5495	39.2857	35.1064	22.7273	18.2796	20.4724
8	51.9481	43.8776	43.4783	10.4762	7.14286	8.57143
	Tg261400
Passage		10% FBS			10% FBS (Delipidated)
0	59.4059	48.4536	43.3962	43.5897	46.875	49.5575
1	49.5868	41.3462	44.3396	36.9231	58.0247	38.3178
2	48.6486	37.3016	45	27.1845	28.7234	36.3636
4	37.2881	52.9915	29.2453	14.4444	18.3486	18.8406
6	37.7358	50.9434	41.6667	13.0769	23.2143	14.9123
8	46.2264	48.2759	37.1134	5.83333	15.5172	9.77444
	Tg269620
Passage		10% FBS			10% FBS (Delipidated)
0	42.1875	55.2941	53.9326	48.8095	47.1154	40.7143
1	22.973	31.5217	28.6957	62.0253	43	40.1575
2	16.6667	20.6522	19.8113	41.5929	39.0909	23.6364
4	14.5455	20.5357	14.0845	43.75	35.8333	34.9206
6	10.1124	16.129	10.5263	40.6977	38.2022	23.0769
8	0	8.53659	9.18367	40.404	35.3448	31.7308

## Sheet: Figure 5a
																			1
	>= 8			4			2			1
WT	66	68	51	24	15	21	8	10	15	2	7	13
Δgra38	74	69	70	8	12	20	4	13	8	14	6	3
GRA38D72/74A	58	78	69	13	8	17	8	11	6	20	3	8
GRA38WT	82	64	67	13	16	15	2	11	13	3	9	5

## Sheet: Figure 5b
	>= 8			4			2			1
WT	70	70	43	23	14	18	2	6	18	4	11	20
Δgra38	15	8	20	25	9	9	27	35	27	32	47	48
GRA38D72/74A	22	10	21	10	9	10	25	24	24	43	57	46
GRA38WT	72	56	65	13	11	13	9	12	10	5	21	13

## Sheet: Figure 5d
	1% FBS						10% FBS
WT	53.5	89	46	76.5	88	93.5	44.5	65	36.5	88	73	78.5
Δgra38	80.5	94.5	79	74.5	83.5	98	15	18	35	26.5	46	43.5
GRA38D72/74A	116.5	91	85.5	97.5	80.5	77.5	23	20	35.5	31.5	39.5	35
GRA38WT	88	65	126.5	63.5	88	83.5	41.5	48	96	61	79	67.5

## Sheet: Figure 5e
First round of experiments
1% FBS Plaque rea		10% FBS Plaque area
WT	724.026	1438.96
∆gra38	1041.76	1083.62
GRA38WT	847.445	1833.57
GRA38D72/74A	975.349	1125.67
Second round of experiments
1% FBS Plaque area		10% FBS Plaque area
WT	623.346	1131.1
∆gra38	656.947	923.561
GRA38WT	530.616	1331.78
GRA38D72/74A	559.175	838.544
Third round of experiments
1% FBS Plaque area		10% FBS Plaque area
WT	563.656	1205.18
∆gra38	788.1	996.874
GRA38WT	541.217	1372.69
GRA38D72/74A	592.526	1103.43

## Sheet: Figure 5f
	1st round of experiment
	1% FBS				10 % FBS
Strain	Green parasite	Red parasite	Total	% of Invasion	Green parasite	Red parasite	Total	% of Invasion
WT	324	50	374	86.631	346	75	421	82.1853
Δgra38	296	73	369	80.2168	248	37	285	87.0175
GRA38D72/74A	261	75	336	77.6786	249	38	287	86.7596
GRA38WT	294	47	341	86.217	205	28	233	87.9828
	2nd round of experiment
	1% FBS				10 % FBS
Strain	Green parasite	Red parasite	Total	% of Invasion	Green parasite	Red parasite	Total	% of Invasion
WT	268	48	316	84.8101	249	28	277	89.8917
Δgra38	288	61	349	82.5215	282	64	346	81.5029
GRA38D72/74A	258	53	311	82.9582	257	52	309	83.1715
GRA38WT	304	67	371	81.9407	237	40	277	85.5596
	3rd round of experiment
	1% FBS				10 % FBS
Strain	Green parasite	Red parasite	Total	% of Invasion	Green parasite	Red parasite	Total	% of Invasion
WT	114	60	174	65.5172	138	57	195	70.7692
Δgra38	137	61	198	69.1919	120	57	177	67.7966
GRA38D72/74A	135	57	192	70.3125	122	58	180	67.7778
GRA38WT	119	38	157	75.7962	135	60	195	69.2308

## Sheet: Figure 5g
	1% FBS				10% FBS						10% FBS (Delipidated)
WT	19.0471	34.302	27.4155	18.197	6.19596	25.1959	28.2224	7.94953	18.5522	15.6468	7.97311	44.1654	25.7665
WT+C1	23.8529	3.58982	6.7182		5.04229	1.4689	4.25618				16.6204	3.97899	3.97339
Δgra38	27.876	29.1698	29.3779	18.0473	32.4412	45.8536	35.1645	30.9601	42.4509	42.3347	28.1053	30.412	23.1001
Δgra38 +C1	16.9333	8.57139	6.13259		14.4028	16.0023	15.7443				24.0691	9.92924	6.37249
GRA38D72/74A	12.7383	29.5577	41.7149	11.0449	22.3471	39.3564	39.5589	23.8193	49.6069	32.897	6.18983	32.3663	23.8332
GRA38D72/74A+C1	22.0157	2.33528	7.16152		18.2429	10.5139	13.9493				13.8052	10.5821	4.50104
GRA38WT	17.6666	23.1074	21.1843	12.0575	4.73461	16.5285	23.7661	12.5175	13.2163	13.8307	14.7094	23.7392	33.2183
GRA38WT+C1	32.1785	3.24482	12.0586		4.32693	2.93283	7.99336				28.912	4.6708	9.35724

## Sheet: Figure 6c
	1% FBS						10% FBS
WT	0.245714	0.176471	0.120521	0.25	0.24	0.18	0.288815	0.111359	0.131188	0.28	0.28	0.3
Δgra38	0.527546	0.536517	0.406436	0.36	0.56	0.45	0.992481	0.39485	0.599764	0.45	0.4	0.52
GRA38D72/74A	0.81203	0.670407	0.443548				0.672727	0.617555	0.693694
GRA38WT	0.27561	0.189753	0.17	0.22	0.25		0.285313	0.278293	0.183099	0.35	0.32	0.4

## Sheet: Figure 6f
	1% FBS			10% FBS
WT	0.0298229	0.0705645	0.0425532	0.0326996	0.0507812	0.106961
Δgra38	0.0962733	0.204724	0.133588	0.163914	0.278788	0.408829
GRA38D72/74A	0.111623	0.16458	0.163504	0.144778	0.217626	0.192448
GRA38WT	0.0340357	0.0847458	0.0397196	0.027927	0.0711207	0.0375817

[truncated: 4 more sheets: Figure 8d, Figure 8e&f, Figure 9a, Figure 9b]
